# Supplementary material for: Segmentally Duplicated Regulatory Elements Undergo Human-Specific Rewiring
Source: Mol Biol Evol. 2026 Jul 6;43(7):msag140. doi: 10.1093/molbev/msag140 (PMC13333887; doi:10.1093/molbev/msag140)
Supplement: msag140_Supplementary_Data [file msag140_supplementary_data.zip]

Archive with 8 entries (8 files):
- suppTable1.xlsx
- suppTable2.xlsx
- suppTable3.xlsx
- suppTable4.xlsx
- suppTable5.xlsx
- suppTable6.xlsx
- suppTable7.xlsx
- suppTextFigs.pdf
