# Supplementary material for: Segmentally Duplicated Regulatory Elements Undergo Human-Specific Rewiring
Source: Mol Biol Evol. 2026 Jul 6;43(7):msag140. doi: 10.1093/molbev/msag140 (PMC13333887; doi:10.1093/molbev/msag140)
Supplement: msag140_Supplementary_Data [file msag140_supplementary_data.zip › suppTable1.xlsx]

## Sheet: ESC OCR
Supplementary Table 1: Embryonic stem cell clustering data
All open chromatin regions used for clustering analysis, before trim
#chrom	start	end	name
chr1	109	591	d0_fqComb.hs1_peak_1
chr1	794	912	d0_fqComb.hs1_peak_2
chr1	3565	3676	d0_fqComb.hs1_peak_3
chr1	36933	37210	d0_fqComb.hs1_peak_4
chr1	58014	58229	d0_fqComb.hs1_peak_5
chr1	150859	150988	d0_fqComb.hs1_peak_6
chr1	204837	205735	d0_fqComb.hs1_peak_7
chr1	256261	256552	d0_fqComb.hs1_peak_8
chr1	256655	257012	d0_fqComb.hs1_peak_9
chr1	274746	274907	d0_fqComb.hs1_peak_10
chr1	287506	287922	d0_fqComb.hs1_peak_11
chr1	298834	299066	d0_fqComb.hs1_peak_12
chr1	334631	334823	d0_fqComb.hs1_peak_13
chr1	342578	342750	d0_fqComb.hs1_peak_14
chr1	350768	350906	d0_fqComb.hs1_peak_15
chr1	364733	364844	d0_fqComb.hs1_peak_16
chr1	380275	380421	d0_fqComb.hs1_peak_17
chr1	387944	388317	d0_fqComb.hs1_peak_18
chr1	395055	395198	d0_fqComb.hs1_peak_19
chr1	399303	399492	d0_fqComb.hs1_peak_20
chr1	404752	405216	d0_fqComb.hs1_peak_21
chr1	414114	414245	d0_fqComb.hs1_peak_22
chr1	430257	430410	d0_fqComb.hs1_peak_23
chr1	430524	430705	d0_fqComb.hs1_peak_24
chr1	435567	435799	d0_fqComb.hs1_peak_25
chr1	443398	443602	d0_fqComb.hs1_peak_26
chr1	454793	455054	d0_fqComb.hs1_peak_27
chr1	455444	455555	d0_fqComb.hs1_peak_28
chr1	462587	462731	d0_fqComb.hs1_peak_29
chr1	463016	463517	d0_fqComb.hs1_peak_30
chr1	470828	471011	d0_fqComb.hs1_peak_31
chr1	488992	489191	d0_fqComb.hs1_peak_32
chr1	489411	489800	d0_fqComb.hs1_peak_33
chr1	494123	494322	d0_fqComb.hs1_peak_34
chr1	499044	499155	d0_fqComb.hs1_peak_35
chr1	507846	508053	d0_fqComb.hs1_peak_36
chr1	508162	508341	d0_fqComb.hs1_peak_37
chr1	508468	508857	d0_fqComb.hs1_peak_38
chr1	544477	545093	d0_fqComb.hs1_peak_39
chr1	550817	551079	d0_fqComb.hs1_peak_40
chr1	565511	565629	d0_fqComb.hs1_peak_41
chr1	586038	586333	d0_fqComb.hs1_peak_42
chr1	586796	587080	d0_fqComb.hs1_peak_43
chr1	593268	593486	d0_fqComb.hs1_peak_44
chr1	602379	602688	d0_fqComb.hs1_peak_45
chr1	604810	604921	d0_fqComb.hs1_peak_46
chr1	605083	605244	d0_fqComb.hs1_peak_47
chr1	613299	613423	d0_fqComb.hs1_peak_48
chr1	660237	660770	d0_fqComb.hs1_peak_49
chr1	679296	679459	d0_fqComb.hs1_peak_50
chr1	702821	703269	d0_fqComb.hs1_peak_51
chr1	723481	723685	d0_fqComb.hs1_peak_52
chr1	739612	739723	d0_fqComb.hs1_peak_53
chr1	739919	740037	d0_fqComb.hs1_peak_54
chr1	747077	747197	d0_fqComb.hs1_peak_55
chr1	756198	756675	d0_fqComb.hs1_peak_56
chr1	766488	766720	d0_fqComb.hs1_peak_57
chr1	769475	769707	d0_fqComb.hs1_peak_58
chr1	784325	784584	d0_fqComb.hs1_peak_59
chr1	784796	784948	d0_fqComb.hs1_peak_60
chr1	792626	792792	d0_fqComb.hs1_peak_61
chr1	802635	802861	d0_fqComb.hs1_peak_62
chr1	805746	806165	d0_fqComb.hs1_peak_63
chr1	831012	831655	d0_fqComb.hs1_peak_64
chr1	839062	839355	d0_fqComb.hs1_peak_65
chr1	842164	842310	d0_fqComb.hs1_peak_66
chr1	858905	859016	d0_fqComb.hs1_peak_67
chr1	864913	865024	d0_fqComb.hs1_peak_68
chr1	867706	867854	d0_fqComb.hs1_peak_69
chr1	896737	896943	d0_fqComb.hs1_peak_70
chr1	905872	906166	d0_fqComb.hs1_peak_71
chr1	939399	940222	d0_fqComb.hs1_peak_72
chr1	945538	945740	d0_fqComb.hs1_peak_73
chr1	946340	946725	d0_fqComb.hs1_peak_74
chr1	975065	975336	d0_fqComb.hs1_peak_75
chr1	975489	975691	d0_fqComb.hs1_peak_76
chr1	1008902	1009201	d0_fqComb.hs1_peak_77
chr1	1009330	1009648	d0_fqComb.hs1_peak_78
chr1	1020725	1020872	d0_fqComb.hs1_peak_79
chr1	1032275	1032401	d0_fqComb.hs1_peak_80
chr1	1049678	1050438	d0_fqComb.hs1_peak_81
chr1	1064857	1065004	d0_fqComb.hs1_peak_82
chr1	1079486	1079699	d0_fqComb.hs1_peak_83
chr1	1093015	1093253	d0_fqComb.hs1_peak_84
chr1	1093388	1093895	d0_fqComb.hs1_peak_85
chr1	1100130	1100368	d0_fqComb.hs1_peak_86
chr1	1100516	1100627	d0_fqComb.hs1_peak_87
chr1	1113391	1113502	d0_fqComb.hs1_peak_88
chr1	1118120	1118282	d0_fqComb.hs1_peak_89
chr1	1126889	1128004	d0_fqComb.hs1_peak_90
chr1	1135181	1135292	d0_fqComb.hs1_peak_91
chr1	1146440	1146907	d0_fqComb.hs1_peak_92
chr1	1158582	1159132	d0_fqComb.hs1_peak_93
chr1	1180083	1181207	d0_fqComb.hs1_peak_94
chr1	1213313	1213612	d0_fqComb.hs1_peak_95
chr1	1214586	1214769	d0_fqComb.hs1_peak_96
chr1	1217408	1217575	d0_fqComb.hs1_peak_97
chr1	1325441	1325688	d0_fqComb.hs1_peak_98
chr1	1325984	1326180	d0_fqComb.hs1_peak_99
chr1	1333555	1333865	d0_fqComb.hs1_peak_100
chr1	1340698	1340908	d0_fqComb.hs1_peak_101
chr1	1343285	1343861	d0_fqComb.hs1_peak_102
chr1	1353539	1354325	d0_fqComb.hs1_peak_103
chr1	1363652	1363833	d0_fqComb.hs1_peak_104
chr1	1378863	1379384	d0_fqComb.hs1_peak_105
chr1	1394978	1395440	d0_fqComb.hs1_peak_106
chr1	1430155	1430352	d0_fqComb.hs1_peak_107
chr1	1439043	1439211	d0_fqComb.hs1_peak_108
chr1	1482106	1482233	d0_fqComb.hs1_peak_109
chr1	1485005	1485888	d0_fqComb.hs1_peak_110
chr1	1527182	1527293	d0_fqComb.hs1_peak_111
chr1	1544010	1544284	d0_fqComb.hs1_peak_112
chr1	1551211	1551503	d0_fqComb.hs1_peak_113
chr1	1557615	1557733	d0_fqComb.hs1_peak_114
chr1	1558147	1558441	d0_fqComb.hs1_peak_115
chr1	1567146	1567309	d0_fqComb.hs1_peak_116
chr1	1567970	1568703	d0_fqComb.hs1_peak_117
chr1	1574813	1574993	d0_fqComb.hs1_peak_118
chr1	1600734	1600943	d0_fqComb.hs1_peak_119
chr1	1609219	1609693	d0_fqComb.hs1_peak_120
chr1	1624543	1624949	d0_fqComb.hs1_peak_121
chr1	1629847	1630523	d0_fqComb.hs1_peak_122
chr1	1634386	1634515	d0_fqComb.hs1_peak_123
chr1	1639690	1639848	d0_fqComb.hs1_peak_124
chr1	1647661	1648239	d0_fqComb.hs1_peak_125
chr1	1663013	1663425	d0_fqComb.hs1_peak_126
chr1	1683557	1684063	d0_fqComb.hs1_peak_127
chr1	1691457	1691696	d0_fqComb.hs1_peak_128
chr1	1714443	1715224	d0_fqComb.hs1_peak_129
chr1	1747449	1747669	d0_fqComb.hs1_peak_130
chr1	1750321	1750564	d0_fqComb.hs1_peak_131
chr1	1787447	1787572	d0_fqComb.hs1_peak_132
chr1	1821111	1821355	d0_fqComb.hs1_peak_133
chr1	1830782	1831140	d0_fqComb.hs1_peak_134
chr1	1852100	1852561	d0_fqComb.hs1_peak_135
chr1	1854101	1854224	d0_fqComb.hs1_peak_136
chr1	1909233	1909450	d0_fqComb.hs1_peak_137
chr1	1967765	1968326	d0_fqComb.hs1_peak_138
chr1	1981097	1981268	d0_fqComb.hs1_peak_139
chr1	1987642	1987809	d0_fqComb.hs1_peak_140
chr1	1988438	1988746	d0_fqComb.hs1_peak_141
chr1	2003653	2003803	d0_fqComb.hs1_peak_142
chr1	2020151	2020270	d0_fqComb.hs1_peak_143
chr1	2027981	2028635	d0_fqComb.hs1_peak_144
chr1	2052770	2053263	d0_fqComb.hs1_peak_145
chr1	2084213	2084629	d0_fqComb.hs1_peak_146
chr1	2222050	2222188	d0_fqComb.hs1_peak_147
chr1	2607664	2607944	d0_fqComb.hs1_peak_148
chr1	2673346	2673524	d0_fqComb.hs1_peak_149
chr1	2725564	2725805	d0_fqComb.hs1_peak_150
chr1	2750992	2751298	d0_fqComb.hs1_peak_151
chr1	2788299	2788410	d0_fqComb.hs1_peak_152
chr1	2817518	2817671	d0_fqComb.hs1_peak_153
chr1	2824239	2824457	d0_fqComb.hs1_peak_154
chr1	2857645	2857845	d0_fqComb.hs1_peak_155
chr1	2885005	2885116	d0_fqComb.hs1_peak_156
chr1	2896621	2896914	d0_fqComb.hs1_peak_157
chr1	2929598	2929932	d0_fqComb.hs1_peak_158
chr1	2936174	2936370	d0_fqComb.hs1_peak_159
chr1	2957954	2958332	d0_fqComb.hs1_peak_160
chr1	2959029	2959512	d0_fqComb.hs1_peak_161
chr1	2976117	2976469	d0_fqComb.hs1_peak_162
chr1	2990999	2991132	d0_fqComb.hs1_peak_163
chr1	2998232	2998612	d0_fqComb.hs1_peak_164
chr1	3010465	3010651	d0_fqComb.hs1_peak_165
chr1	3039468	3040095	d0_fqComb.hs1_peak_166
chr1	3101907	3102055	d0_fqComb.hs1_peak_167
chr1	3121574	3122009	d0_fqComb.hs1_peak_168
chr1	3123944	3124093	d0_fqComb.hs1_peak_169
chr1	3129195	3129391	d0_fqComb.hs1_peak_170
chr1	3131332	3131487	d0_fqComb.hs1_peak_171
chr1	3134719	3135150	d0_fqComb.hs1_peak_172
chr1	3159926	3160097	d0_fqComb.hs1_peak_173
chr1	3161555	3161673	d0_fqComb.hs1_peak_174
chr1	3162649	3162825	d0_fqComb.hs1_peak_175
chr1	3178622	3178992	d0_fqComb.hs1_peak_176
chr1	3184469	3185122	d0_fqComb.hs1_peak_177
chr1	3188236	3188360	d0_fqComb.hs1_peak_178
chr1	3194030	3194211	d0_fqComb.hs1_peak_179
chr1	3197414	3197631	d0_fqComb.hs1_peak_180
chr1	3207239	3207487	d0_fqComb.hs1_peak_181
chr1	3218916	3219230	d0_fqComb.hs1_peak_182
chr1	3220545	3220733	d0_fqComb.hs1_peak_183
chr1	3229526	3229911	d0_fqComb.hs1_peak_184
chr1	3231686	3231939	d0_fqComb.hs1_peak_185
chr1	3238932	3239105	d0_fqComb.hs1_peak_186
chr1	3244328	3244947	d0_fqComb.hs1_peak_187
chr1	3258036	3258426	d0_fqComb.hs1_peak_188
chr1	3258927	3259174	d0_fqComb.hs1_peak_189
chr1	3283801	3284032	d0_fqComb.hs1_peak_190
chr1	3284276	3284486	d0_fqComb.hs1_peak_191
chr1	3287238	3287355	d0_fqComb.hs1_peak_192
chr1	3287635	3287814	d0_fqComb.hs1_peak_193
chr1	3297160	3297292	d0_fqComb.hs1_peak_194
chr1	3304979	3305521	d0_fqComb.hs1_peak_195
chr1	3308037	3308294	d0_fqComb.hs1_peak_196
chr1	3313167	3313285	d0_fqComb.hs1_peak_197
chr1	3323042	3323185	d0_fqComb.hs1_peak_198
chr1	3333314	3333461	d0_fqComb.hs1_peak_199
chr1	3339473	3339720	d0_fqComb.hs1_peak_200
chr1	3368671	3369373	d0_fqComb.hs1_peak_201
chr1	3411951	3412937	d0_fqComb.hs1_peak_202
chr1	3413107	3413406	d0_fqComb.hs1_peak_203
chr1	3422743	3423178	d0_fqComb.hs1_peak_204
chr1	3511429	3511617	d0_fqComb.hs1_peak_205
chr1	3545303	3545570	d0_fqComb.hs1_peak_206
chr1	3545803	3546031	d0_fqComb.hs1_peak_207
chr1	3573125	3573236	d0_fqComb.hs1_peak_208
chr1	3630805	3630940	d0_fqComb.hs1_peak_209
chr1	3830289	3830454	d0_fqComb.hs1_peak_210
chr1	3939447	3939799	d0_fqComb.hs1_peak_211
chr1	4075153	4075268	d0_fqComb.hs1_peak_212
chr1	4099003	4099239	d0_fqComb.hs1_peak_213
chr1	4108067	4108316	d0_fqComb.hs1_peak_214
chr1	4113845	4114237	d0_fqComb.hs1_peak_215
chr1	4166412	4166636	d0_fqComb.hs1_peak_216
chr1	4170099	4170254	d0_fqComb.hs1_peak_217
chr1	4224965	4225139	d0_fqComb.hs1_peak_218
chr1	4225314	4225534	d0_fqComb.hs1_peak_219
chr1	4269395	4269671	d0_fqComb.hs1_peak_220
chr1	4291929	4292118	d0_fqComb.hs1_peak_221
chr1	4339917	4340231	d0_fqComb.hs1_peak_222
chr1	4615601	4615712	d0_fqComb.hs1_peak_223
chr1	4636016	4636149	d0_fqComb.hs1_peak_224
chr1	4678354	4678589	d0_fqComb.hs1_peak_225
chr1	4743181	4743588	d0_fqComb.hs1_peak_226
chr1	4752713	4752962	d0_fqComb.hs1_peak_227
chr1	4784571	4785000	d0_fqComb.hs1_peak_228
chr1	4908785	4909008	d0_fqComb.hs1_peak_229
chr1	4916599	4916717	d0_fqComb.hs1_peak_230
chr1	4938099	4938262	d0_fqComb.hs1_peak_231
chr1	4971031	4971162	d0_fqComb.hs1_peak_232
chr1	5004373	5004682	d0_fqComb.hs1_peak_233
chr1	5032409	5032607	d0_fqComb.hs1_peak_234
chr1	5037002	5037211	d0_fqComb.hs1_peak_235
chr1	5143573	5143759	d0_fqComb.hs1_peak_236
chr1	5163486	5163682	d0_fqComb.hs1_peak_237
chr1	5165982	5166147	d0_fqComb.hs1_peak_238
chr1	5175055	5175215	d0_fqComb.hs1_peak_239
chr1	5175509	5175710	d0_fqComb.hs1_peak_240
chr1	5241798	5241939	d0_fqComb.hs1_peak_241
chr1	5268080	5268425	d0_fqComb.hs1_peak_242
chr1	5289462	5289658	d0_fqComb.hs1_peak_243
chr1	5290398	5290640	d0_fqComb.hs1_peak_244
chr1	5320662	5320878	d0_fqComb.hs1_peak_245
chr1	5354305	5354623	d0_fqComb.hs1_peak_246
chr1	5355587	5355745	d0_fqComb.hs1_peak_247
chr1	5418283	5418394	d0_fqComb.hs1_peak_248
chr1	5421875	5422005	d0_fqComb.hs1_peak_249
chr1	5426380	5426700	d0_fqComb.hs1_peak_250
chr1	5440578	5440731	d0_fqComb.hs1_peak_251
chr1	5499777	5499936	d0_fqComb.hs1_peak_252
chr1	5506340	5506952	d0_fqComb.hs1_peak_253
chr1	5518062	5518569	d0_fqComb.hs1_peak_254
chr1	5551651	5552108	d0_fqComb.hs1_peak_255
chr1	5559783	5560029	d0_fqComb.hs1_peak_256
chr1	5560220	5560395	d0_fqComb.hs1_peak_257
chr1	5578274	5578427	d0_fqComb.hs1_peak_258
chr1	5578712	5578865	d0_fqComb.hs1_peak_259
chr1	5625543	5625770	d0_fqComb.hs1_peak_260
chr1	5634632	5634882	d0_fqComb.hs1_peak_261
chr1	5635713	5635824	d0_fqComb.hs1_peak_262
chr1	5653221	5653863	d0_fqComb.hs1_peak_263
chr1	5667422	5667549	d0_fqComb.hs1_peak_264
chr1	5674225	5674748	d0_fqComb.hs1_peak_265
chr1	5687310	5687541	d0_fqComb.hs1_peak_266
chr1	5688500	5688616	d0_fqComb.hs1_peak_267
chr1	5697281	5697472	d0_fqComb.hs1_peak_268
chr1	5704975	5705086	d0_fqComb.hs1_peak_269
chr1	5709301	5709429	d0_fqComb.hs1_peak_270
chr1	5725097	5725689	d0_fqComb.hs1_peak_271
chr1	5730637	5730749	d0_fqComb.hs1_peak_272
chr1	5730890	5731098	d0_fqComb.hs1_peak_273
chr1	5731702	5732033	d0_fqComb.hs1_peak_274
chr1	5761573	5761808	d0_fqComb.hs1_peak_275
chr1	5764395	5764664	d0_fqComb.hs1_peak_276
chr1	5770754	5770948	d0_fqComb.hs1_peak_277
chr1	5771602	5771783	d0_fqComb.hs1_peak_278
chr1	5786981	5787549	d0_fqComb.hs1_peak_279
chr1	5794165	5794294	d0_fqComb.hs1_peak_280
chr1	5798604	5798743	d0_fqComb.hs1_peak_281
chr1	5806590	5806748	d0_fqComb.hs1_peak_282
chr1	5864468	5864733	d0_fqComb.hs1_peak_283
chr1	5869099	5869390	d0_fqComb.hs1_peak_284
chr1	5877865	5878290	d0_fqComb.hs1_peak_285
chr1	5883009	5883217	d0_fqComb.hs1_peak_286
chr1	5888799	5888910	d0_fqComb.hs1_peak_287
chr1	5903878	5904037	d0_fqComb.hs1_peak_288
chr1	5911300	5911876	d0_fqComb.hs1_peak_289
chr1	5918934	5919656	d0_fqComb.hs1_peak_290
chr1	5940066	5940251	d0_fqComb.hs1_peak_291
chr1	5949162	5949368	d0_fqComb.hs1_peak_292
chr1	5963756	5963951	d0_fqComb.hs1_peak_293
chr1	5966033	5966609	d0_fqComb.hs1_peak_294
chr1	5970923	5971091	d0_fqComb.hs1_peak_295
chr1	5972662	5973246	d0_fqComb.hs1_peak_296
chr1	5973531	5973947	d0_fqComb.hs1_peak_297
chr1	5985531	5985769	d0_fqComb.hs1_peak_298
chr1	5986058	5986169	d0_fqComb.hs1_peak_299
chr1	5991459	5991734	d0_fqComb.hs1_peak_300
chr1	5991846	5992029	d0_fqComb.hs1_peak_301
chr1	6001300	6001477	d0_fqComb.hs1_peak_302
chr1	6011992	6012345	d0_fqComb.hs1_peak_303
chr1	6015684	6015818	d0_fqComb.hs1_peak_304
chr1	6016116	6016443	d0_fqComb.hs1_peak_305
chr1	6023182	6023428	d0_fqComb.hs1_peak_306
chr1	6045569	6046055	d0_fqComb.hs1_peak_307
chr1	6049320	6049513	d0_fqComb.hs1_peak_308
chr1	6079921	6080430	d0_fqComb.hs1_peak_309
chr1	6080791	6080903	d0_fqComb.hs1_peak_310
chr1	6098425	6098538	d0_fqComb.hs1_peak_311
chr1	6105308	6105769	d0_fqComb.hs1_peak_312
chr1	6128197	6128642	d0_fqComb.hs1_peak_313
chr1	6128826	6129042	d0_fqComb.hs1_peak_314
chr1	6129961	6130101	d0_fqComb.hs1_peak_315
chr1	6138919	6139631	d0_fqComb.hs1_peak_316
chr1	6150409	6151039	d0_fqComb.hs1_peak_317
chr1	6151196	6151353	d0_fqComb.hs1_peak_318
chr1	6160383	6160537	d0_fqComb.hs1_peak_319
chr1	6172314	6172631	d0_fqComb.hs1_peak_320
chr1	6219778	6220178	d0_fqComb.hs1_peak_321
chr1	6227281	6227874	d0_fqComb.hs1_peak_322
chr1	6245681	6245974	d0_fqComb.hs1_peak_323
chr1	6253168	6253301	d0_fqComb.hs1_peak_324
chr1	6256564	6256706	d0_fqComb.hs1_peak_325
chr1	6261053	6261321	d0_fqComb.hs1_peak_326
chr1	6270964	6271075	d0_fqComb.hs1_peak_327
chr1	6271204	6271387	d0_fqComb.hs1_peak_328
chr1	6312242	6313289	d0_fqComb.hs1_peak_329
chr1	6417688	6417879	d0_fqComb.hs1_peak_330
chr1	6462058	6462169	d0_fqComb.hs1_peak_331
chr1	6485380	6485749	d0_fqComb.hs1_peak_332
chr1	6490805	6491872	d0_fqComb.hs1_peak_333
chr1	6492094	6492384	d0_fqComb.hs1_peak_334
chr1	6507681	6507792	d0_fqComb.hs1_peak_335
chr1	6508005	6508137	d0_fqComb.hs1_peak_336
chr1	6527203	6527396	d0_fqComb.hs1_peak_337
chr1	6551255	6551366	d0_fqComb.hs1_peak_338
chr1	6571651	6571788	d0_fqComb.hs1_peak_339
chr1	6571936	6572084	d0_fqComb.hs1_peak_340
chr1	6575440	6575558	d0_fqComb.hs1_peak_341
chr1	6599029	6599268	d0_fqComb.hs1_peak_342
chr1	6599438	6599798	d0_fqComb.hs1_peak_343
chr1	6604550	6604666	d0_fqComb.hs1_peak_344
chr1	6613388	6613662	d0_fqComb.hs1_peak_345
chr1	6646866	6647420	d0_fqComb.hs1_peak_346
chr1	6678905	6679058	d0_fqComb.hs1_peak_347
chr1	6682969	6683104	d0_fqComb.hs1_peak_348
chr1	6707096	6707501	d0_fqComb.hs1_peak_349
chr1	6728513	6728927	d0_fqComb.hs1_peak_350
chr1	6737292	6737463	d0_fqComb.hs1_peak_351
chr1	6754197	6754371	d0_fqComb.hs1_peak_352
chr1	6790905	6791077	d0_fqComb.hs1_peak_353
chr1	6809416	6809578	d0_fqComb.hs1_peak_354
chr1	6827493	6827891	d0_fqComb.hs1_peak_355
chr1	6908906	6909295	d0_fqComb.hs1_peak_356
chr1	6918407	6918518	d0_fqComb.hs1_peak_357
chr1	6918683	6918916	d0_fqComb.hs1_peak_358
chr1	6986183	6986436	d0_fqComb.hs1_peak_359
chr1	7012341	7012553	d0_fqComb.hs1_peak_360
chr1	7025362	7025550	d0_fqComb.hs1_peak_361
chr1	7030674	7030785	d0_fqComb.hs1_peak_362
chr1	7045837	7046021	d0_fqComb.hs1_peak_363
chr1	7067519	7067652	d0_fqComb.hs1_peak_364
chr1	7067788	7067915	d0_fqComb.hs1_peak_365
chr1	7070839	7071043	d0_fqComb.hs1_peak_366
chr1	7081434	7081937	d0_fqComb.hs1_peak_367
chr1	7092447	7092821	d0_fqComb.hs1_peak_368
chr1	7108425	7108544	d0_fqComb.hs1_peak_369
chr1	7114551	7114680	d0_fqComb.hs1_peak_370
chr1	7139924	7140235	d0_fqComb.hs1_peak_371
chr1	7147476	7147651	d0_fqComb.hs1_peak_372
chr1	7163894	7164067	d0_fqComb.hs1_peak_373
chr1	7174064	7174180	d0_fqComb.hs1_peak_374
chr1	7178405	7178590	d0_fqComb.hs1_peak_375
chr1	7198691	7198934	d0_fqComb.hs1_peak_376
chr1	7200508	7200690	d0_fqComb.hs1_peak_377
chr1	7200844	7201005	d0_fqComb.hs1_peak_378
chr1	7211285	7211396	d0_fqComb.hs1_peak_379
chr1	7235589	7235897	d0_fqComb.hs1_peak_380
chr1	7283622	7283819	d0_fqComb.hs1_peak_381
chr1	7301944	7302635	d0_fqComb.hs1_peak_382
chr1	7314531	7314693	d0_fqComb.hs1_peak_383
chr1	7314879	7315568	d0_fqComb.hs1_peak_384
chr1	7416510	7416912	d0_fqComb.hs1_peak_385
chr1	7433770	7434170	d0_fqComb.hs1_peak_386
chr1	7444034	7444152	d0_fqComb.hs1_peak_387
chr1	7473111	7473637	d0_fqComb.hs1_peak_388
chr1	7492274	7492908	d0_fqComb.hs1_peak_389
chr1	7506227	7506455	d0_fqComb.hs1_peak_390
chr1	7513130	7513449	d0_fqComb.hs1_peak_391
chr1	7522726	7523058	d0_fqComb.hs1_peak_392
chr1	7535643	7535754	d0_fqComb.hs1_peak_393
chr1	7557099	7557524	d0_fqComb.hs1_peak_394
chr1	7686771	7686882	d0_fqComb.hs1_peak_395
chr1	7696857	7697070	d0_fqComb.hs1_peak_396
chr1	7697243	7697354	d0_fqComb.hs1_peak_397
chr1	7698279	7698415	d0_fqComb.hs1_peak_398
chr1	7732439	7732676	d0_fqComb.hs1_peak_399
chr1	7748047	7748683	d0_fqComb.hs1_peak_400
chr1	7769769	7770083	d0_fqComb.hs1_peak_401
chr1	7797406	7797703	d0_fqComb.hs1_peak_402
chr1	7798047	7798664	d0_fqComb.hs1_peak_403
chr1	7814076	7814219	d0_fqComb.hs1_peak_404
chr1	7846092	7846565	d0_fqComb.hs1_peak_405
chr1	7849729	7849923	d0_fqComb.hs1_peak_406
chr1	7881861	7882095	d0_fqComb.hs1_peak_407
chr1	7884673	7884853	d0_fqComb.hs1_peak_408
chr1	7907690	7907907	d0_fqComb.hs1_peak_409
chr1	7942073	7942286	d0_fqComb.hs1_peak_410
chr1	7956797	7957303	d0_fqComb.hs1_peak_411
chr1	7957480	7957772	d0_fqComb.hs1_peak_412
chr1	7964875	7964986	d0_fqComb.hs1_peak_413
chr1	7976322	7977027	d0_fqComb.hs1_peak_414
chr1	7993093	7993224	d0_fqComb.hs1_peak_415
chr1	8011430	8011728	d0_fqComb.hs1_peak_416
chr1	8013930	8014127	d0_fqComb.hs1_peak_417
chr1	8051783	8051894	d0_fqComb.hs1_peak_418
chr1	8058881	8059136	d0_fqComb.hs1_peak_419
chr1	8059436	8059822	d0_fqComb.hs1_peak_420
chr1	8095032	8095201	d0_fqComb.hs1_peak_421
chr1	8180586	8180716	d0_fqComb.hs1_peak_422
chr1	8187658	8187769	d0_fqComb.hs1_peak_423
chr1	8194816	8194932	d0_fqComb.hs1_peak_424
chr1	8236593	8237162	d0_fqComb.hs1_peak_425
chr1	8252596	8252775	d0_fqComb.hs1_peak_426
chr1	8297461	8297722	d0_fqComb.hs1_peak_427
chr1	8323113	8323244	d0_fqComb.hs1_peak_428
chr1	8328187	8328346	d0_fqComb.hs1_peak_429
chr1	8350662	8350850	d0_fqComb.hs1_peak_430
chr1	8350972	8351531	d0_fqComb.hs1_peak_431
chr1	8382119	8382591	d0_fqComb.hs1_peak_432
chr1	8396074	8396352	d0_fqComb.hs1_peak_433
chr1	8406999	8407241	d0_fqComb.hs1_peak_434
chr1	8412148	8412803	d0_fqComb.hs1_peak_435
chr1	8444997	8445172	d0_fqComb.hs1_peak_436
chr1	8477146	8477503	d0_fqComb.hs1_peak_437
chr1	8485125	8485264	d0_fqComb.hs1_peak_438
chr1	8496701	8496944	d0_fqComb.hs1_peak_439
chr1	8543067	8543381	d0_fqComb.hs1_peak_440
chr1	8543651	8543950	d0_fqComb.hs1_peak_441
chr1	8567176	8567424	d0_fqComb.hs1_peak_442
chr1	8635715	8635881	d0_fqComb.hs1_peak_443
chr1	8644895	8645165	d0_fqComb.hs1_peak_444
chr1	8663008	8663336	d0_fqComb.hs1_peak_445
chr1	8663809	8664228	d0_fqComb.hs1_peak_446
chr1	8676617	8676903	d0_fqComb.hs1_peak_447
chr1	8716861	8716972	d0_fqComb.hs1_peak_448
chr1	8733328	8733484	d0_fqComb.hs1_peak_449
chr1	8769068	8769782	d0_fqComb.hs1_peak_450
chr1	8784725	8785009	d0_fqComb.hs1_peak_451
chr1	8801614	8802046	d0_fqComb.hs1_peak_452
chr1	8805215	8805326	d0_fqComb.hs1_peak_453
chr1	8827304	8827868	d0_fqComb.hs1_peak_454
chr1	8828576	8828759	d0_fqComb.hs1_peak_455
chr1	8855194	8855306	d0_fqComb.hs1_peak_456
chr1	8949438	8949567	d0_fqComb.hs1_peak_457
chr1	8965074	8965465	d0_fqComb.hs1_peak_458
chr1	8992190	8992332	d0_fqComb.hs1_peak_459
chr1	9031538	9032061	d0_fqComb.hs1_peak_460
chr1	9039773	9039887	d0_fqComb.hs1_peak_461
chr1	9075483	9075778	d0_fqComb.hs1_peak_462
chr1	9076127	9076445	d0_fqComb.hs1_peak_463
chr1	9083054	9083186	d0_fqComb.hs1_peak_464
chr1	9124861	9125210	d0_fqComb.hs1_peak_465
chr1	9129769	9129979	d0_fqComb.hs1_peak_466
chr1	9151800	9152139	d0_fqComb.hs1_peak_467
chr1	9169832	9170102	d0_fqComb.hs1_peak_468
chr1	9194490	9195026	d0_fqComb.hs1_peak_469
chr1	9200347	9200458	d0_fqComb.hs1_peak_470
chr1	9218267	9218416	d0_fqComb.hs1_peak_471
chr1	9230191	9230411	d0_fqComb.hs1_peak_472
chr1	9231879	9232536	d0_fqComb.hs1_peak_473
chr1	9232706	9232825	d0_fqComb.hs1_peak_474
chr1	9245053	9245265	d0_fqComb.hs1_peak_475
chr1	9257132	9257355	d0_fqComb.hs1_peak_476
chr1	9260174	9260828	d0_fqComb.hs1_peak_477
chr1	9264505	9264729	d0_fqComb.hs1_peak_478
chr1	9267788	9268099	d0_fqComb.hs1_peak_479
chr1	9303694	9303889	d0_fqComb.hs1_peak_480
chr1	9329413	9329634	d0_fqComb.hs1_peak_481
chr1	9335123	9335510	d0_fqComb.hs1_peak_482
chr1	9359682	9359894	d0_fqComb.hs1_peak_483
chr1	9366737	9367024	d0_fqComb.hs1_peak_484
chr1	9367178	9367359	d0_fqComb.hs1_peak_485
chr1	9368357	9368683	d0_fqComb.hs1_peak_486
chr1	9378647	9378964	d0_fqComb.hs1_peak_487
chr1	9402336	9402574	d0_fqComb.hs1_peak_488
chr1	9410489	9410641	d0_fqComb.hs1_peak_489
chr1	9417912	9418135	d0_fqComb.hs1_peak_490
chr1	9433132	9433319	d0_fqComb.hs1_peak_491
chr1	9452978	9453972	d0_fqComb.hs1_peak_492
chr1	9472364	9472611	d0_fqComb.hs1_peak_493
chr1	9485834	9486022	d0_fqComb.hs1_peak_494
chr1	9486139	9486435	d0_fqComb.hs1_peak_495
chr1	9493325	9493659	d0_fqComb.hs1_peak_496
chr1	9504113	9504350	d0_fqComb.hs1_peak_497
chr1	9540164	9540354	d0_fqComb.hs1_peak_498
chr1	9540876	9541191	d0_fqComb.hs1_peak_499
chr1	9575624	9576444	d0_fqComb.hs1_peak_500
chr1	9695926	9696230	d0_fqComb.hs1_peak_501
chr1	9722110	9722221	d0_fqComb.hs1_peak_502
chr1	9753481	9754280	d0_fqComb.hs1_peak_503
chr1	9861847	9862043	d0_fqComb.hs1_peak_504
chr1	9881768	9881958	d0_fqComb.hs1_peak_505
chr1	9897010	9897188	d0_fqComb.hs1_peak_506
chr1	9921122	9921261	d0_fqComb.hs1_peak_507
chr1	9942040	9943117	d0_fqComb.hs1_peak_508
chr1	9973912	9974606	d0_fqComb.hs1_peak_509
chr1	9999857	9999968	d0_fqComb.hs1_peak_510
chr1	10015877	10016277	d0_fqComb.hs1_peak_511
chr1	10018419	10018691	d0_fqComb.hs1_peak_512
chr1	10038226	10038513	d0_fqComb.hs1_peak_513
chr1	10051032	10051265	d0_fqComb.hs1_peak_514
chr1	10052233	10052577	d0_fqComb.hs1_peak_515
chr1	10062894	10063113	d0_fqComb.hs1_peak_516
chr1	10073484	10073731	d0_fqComb.hs1_peak_517
chr1	10074015	10074239	d0_fqComb.hs1_peak_518
chr1	10085057	10085235	d0_fqComb.hs1_peak_519
chr1	10192969	10193231	d0_fqComb.hs1_peak_520
chr1	10195109	10195235	d0_fqComb.hs1_peak_521
chr1	10195545	10195717	d0_fqComb.hs1_peak_522
chr1	10207272	10207508	d0_fqComb.hs1_peak_523
chr1	10223198	10223564	d0_fqComb.hs1_peak_524
chr1	10237752	10237867	d0_fqComb.hs1_peak_525
chr1	10238227	10238746	d0_fqComb.hs1_peak_526
chr1	10248211	10248401	d0_fqComb.hs1_peak_527
chr1	10252536	10252749	d0_fqComb.hs1_peak_528
chr1	10258339	10258455	d0_fqComb.hs1_peak_529
chr1	10265320	10265539	d0_fqComb.hs1_peak_530
chr1	10282065	10282298	d0_fqComb.hs1_peak_531
chr1	10296962	10297141	d0_fqComb.hs1_peak_532
chr1	10332558	10332772	d0_fqComb.hs1_peak_533
chr1	10337507	10337777	d0_fqComb.hs1_peak_534
chr1	10340234	10340345	d0_fqComb.hs1_peak_535
chr1	10359042	10359337	d0_fqComb.hs1_peak_536
chr1	10379712	10380162	d0_fqComb.hs1_peak_537
chr1	10380819	10380931	d0_fqComb.hs1_peak_538
chr1	10383333	10383634	d0_fqComb.hs1_peak_539
chr1	10410810	10410962	d0_fqComb.hs1_peak_540
chr1	10411089	10411361	d0_fqComb.hs1_peak_541
chr1	10432395	10432573	d0_fqComb.hs1_peak_542
chr1	10453897	10454272	d0_fqComb.hs1_peak_543
chr1	10481284	10481511	d0_fqComb.hs1_peak_544
chr1	10497984	10498147	d0_fqComb.hs1_peak_545
chr1	10500290	10500745	d0_fqComb.hs1_peak_546
chr1	10508970	10509391	d0_fqComb.hs1_peak_547
chr1	10514854	10515060	d0_fqComb.hs1_peak_548
chr1	10521435	10521933	d0_fqComb.hs1_peak_549
chr1	10553440	10554038	d0_fqComb.hs1_peak_550
chr1	10554321	10554432	d0_fqComb.hs1_peak_551
chr1	10579026	10579188	d0_fqComb.hs1_peak_552
chr1	10587024	10587418	d0_fqComb.hs1_peak_553
chr1	10594631	10594997	d0_fqComb.hs1_peak_554
chr1	10595435	10595638	d0_fqComb.hs1_peak_555
chr1	10601304	10602141	d0_fqComb.hs1_peak_556
chr1	10640903	10641027	d0_fqComb.hs1_peak_557
chr1	10641188	10641537	d0_fqComb.hs1_peak_558
chr1	10803976	10804540	d0_fqComb.hs1_peak_559
chr1	10814405	10814528	d0_fqComb.hs1_peak_560
chr1	10814716	10815245	d0_fqComb.hs1_peak_561
chr1	10828125	10828639	d0_fqComb.hs1_peak_562
chr1	10853898	10854050	d0_fqComb.hs1_peak_563
chr1	10861843	10862093	d0_fqComb.hs1_peak_564
chr1	10879297	10879408	d0_fqComb.hs1_peak_565
chr1	10897521	10898097	d0_fqComb.hs1_peak_566
chr1	10914786	10914986	d0_fqComb.hs1_peak_567
chr1	10941509	10941665	d0_fqComb.hs1_peak_568
chr1	10957159	10957403	d0_fqComb.hs1_peak_569
chr1	11016646	11016757	d0_fqComb.hs1_peak_570
chr1	11021568	11021779	d0_fqComb.hs1_peak_571
chr1	11021895	11022317	d0_fqComb.hs1_peak_572
chr1	11042313	11042777	d0_fqComb.hs1_peak_573
chr1	11095104	11095260	d0_fqComb.hs1_peak_574
chr1	11102707	11102892	d0_fqComb.hs1_peak_575
chr1	11107835	11108028	d0_fqComb.hs1_peak_576
chr1	11116456	11116877	d0_fqComb.hs1_peak_577
chr1	11134801	11135011	d0_fqComb.hs1_peak_578
chr1	11146866	11147114	d0_fqComb.hs1_peak_579
chr1	11156355	11156486	d0_fqComb.hs1_peak_580
chr1	11179950	11180129	d0_fqComb.hs1_peak_581
chr1	11186585	11186696	d0_fqComb.hs1_peak_582
chr1	11192922	11193214	d0_fqComb.hs1_peak_583
chr1	11198602	11199047	d0_fqComb.hs1_peak_584
chr1	11207928	11208877	d0_fqComb.hs1_peak_585
chr1	11225070	11225442	d0_fqComb.hs1_peak_586
chr1	11225640	11225822	d0_fqComb.hs1_peak_587
chr1	11226543	11226671	d0_fqComb.hs1_peak_588
chr1	11235597	11236010	d0_fqComb.hs1_peak_589
chr1	11236267	11236503	d0_fqComb.hs1_peak_590
chr1	11248439	11248550	d0_fqComb.hs1_peak_591
chr1	11255261	11255415	d0_fqComb.hs1_peak_592
chr1	11263513	11263865	d0_fqComb.hs1_peak_593
chr1	11275989	11276120	d0_fqComb.hs1_peak_594
chr1	11280014	11280748	d0_fqComb.hs1_peak_595
chr1	11293324	11293504	d0_fqComb.hs1_peak_596
chr1	11297788	11297921	d0_fqComb.hs1_peak_597
chr1	11306097	11306425	d0_fqComb.hs1_peak_598
chr1	11329095	11329484	d0_fqComb.hs1_peak_599
chr1	11347559	11347869	d0_fqComb.hs1_peak_600
chr1	11349674	11350482	d0_fqComb.hs1_peak_601
chr1	11382762	11382998	d0_fqComb.hs1_peak_602
chr1	11409714	11409908	d0_fqComb.hs1_peak_603
chr1	11427133	11427288	d0_fqComb.hs1_peak_604
chr1	11427407	11427663	d0_fqComb.hs1_peak_605
chr1	11438145	11438288	d0_fqComb.hs1_peak_606
chr1	11443069	11443321	d0_fqComb.hs1_peak_607
chr1	11452270	11453182	d0_fqComb.hs1_peak_608
chr1	11470502	11470838	d0_fqComb.hs1_peak_609
chr1	11478479	11479105	d0_fqComb.hs1_peak_610
chr1	11488601	11489222	d0_fqComb.hs1_peak_611
chr1	11511203	11511606	d0_fqComb.hs1_peak_612
chr1	11523986	11524747	d0_fqComb.hs1_peak_613
chr1	11563306	11563713	d0_fqComb.hs1_peak_614
chr1	11597292	11597440	d0_fqComb.hs1_peak_615
chr1	11611996	11612179	d0_fqComb.hs1_peak_616
chr1	11623085	11623286	d0_fqComb.hs1_peak_617
chr1	11623501	11623965	d0_fqComb.hs1_peak_618
chr1	11662829	11662995	d0_fqComb.hs1_peak_619
chr1	11702657	11702940	d0_fqComb.hs1_peak_620
chr1	11710962	11711188	d0_fqComb.hs1_peak_621
chr1	11711767	11711954	d0_fqComb.hs1_peak_622
chr1	11722141	11722252	d0_fqComb.hs1_peak_623
chr1	11732437	11732593	d0_fqComb.hs1_peak_624
chr1	11740927	11741128	d0_fqComb.hs1_peak_625
chr1	11743730	11743923	d0_fqComb.hs1_peak_626
chr1	11752940	11753447	d0_fqComb.hs1_peak_627
chr1	11773720	11774582	d0_fqComb.hs1_peak_628
chr1	11794003	11794180	d0_fqComb.hs1_peak_629
chr1	11820508	11820642	d0_fqComb.hs1_peak_630
chr1	11977702	11977828	d0_fqComb.hs1_peak_631
chr1	11978000	11978116	d0_fqComb.hs1_peak_632
chr1	12055101	12055619	d0_fqComb.hs1_peak_633
chr1	12084250	12084847	d0_fqComb.hs1_peak_634
chr1	12100666	12100832	d0_fqComb.hs1_peak_635
chr1	12139171	12139801	d0_fqComb.hs1_peak_636
chr1	12140034	12140252	d0_fqComb.hs1_peak_637
chr1	12160123	12160491	d0_fqComb.hs1_peak_638
chr1	12173541	12174044	d0_fqComb.hs1_peak_639
chr1	12180791	12180929	d0_fqComb.hs1_peak_640
chr1	12203268	12203379	d0_fqComb.hs1_peak_641
chr1	12304589	12304810	d0_fqComb.hs1_peak_642
chr1	12417788	12417939	d0_fqComb.hs1_peak_643
chr1	12965941	12966052	d0_fqComb.hs1_peak_644
chr1	13012638	13012811	d0_fqComb.hs1_peak_645
chr1	13013034	13013170	d0_fqComb.hs1_peak_646
chr1	13025576	13026230	d0_fqComb.hs1_peak_647
chr1	13035560	13035687	d0_fqComb.hs1_peak_648
chr1	13107651	13107864	d0_fqComb.hs1_peak_649
chr1	13142128	13142328	d0_fqComb.hs1_peak_650
chr1	13166086	13166266	d0_fqComb.hs1_peak_651
chr1	13167994	13168105	d0_fqComb.hs1_peak_652
chr1	13191227	13191654	d0_fqComb.hs1_peak_653
chr1	13206727	13206883	d0_fqComb.hs1_peak_654
chr1	13207153	13207284	d0_fqComb.hs1_peak_655
chr1	13249442	13249553	d0_fqComb.hs1_peak_656
chr1	13255887	13256015	d0_fqComb.hs1_peak_657
chr1	13270990	13271281	d0_fqComb.hs1_peak_658
chr1	13334950	13335388	d0_fqComb.hs1_peak_659
chr1	13372477	13372605	d0_fqComb.hs1_peak_660
chr1	13392967	13393113	d0_fqComb.hs1_peak_661
chr1	13402602	13402795	d0_fqComb.hs1_peak_662
chr1	13408089	13408392	d0_fqComb.hs1_peak_663
chr1	13537295	13537446	d0_fqComb.hs1_peak_664
chr1	13556032	13556337	d0_fqComb.hs1_peak_665
chr1	13578362	13578892	d0_fqComb.hs1_peak_666
chr1	13607535	13607705	d0_fqComb.hs1_peak_667
chr1	13625667	13625778	d0_fqComb.hs1_peak_668
chr1	13724975	13725086	d0_fqComb.hs1_peak_669
chr1	13733440	13733658	d0_fqComb.hs1_peak_670
chr1	13808503	13808849	d0_fqComb.hs1_peak_671
chr1	13837897	13838023	d0_fqComb.hs1_peak_672
chr1	13857645	13857846	d0_fqComb.hs1_peak_673
chr1	13877482	13877818	d0_fqComb.hs1_peak_674
chr1	14015627	14015942	d0_fqComb.hs1_peak_675
chr1	14042103	14042331	d0_fqComb.hs1_peak_676
chr1	14042479	14042736	d0_fqComb.hs1_peak_677
chr1	14043157	14043440	d0_fqComb.hs1_peak_678
chr1	14169850	14170028	d0_fqComb.hs1_peak_679
chr1	14176050	14176220	d0_fqComb.hs1_peak_680
chr1	14223317	14223466	d0_fqComb.hs1_peak_681
chr1	14248753	14248906	d0_fqComb.hs1_peak_682
chr1	14339153	14339264	d0_fqComb.hs1_peak_683
chr1	14359300	14359599	d0_fqComb.hs1_peak_684
chr1	14367979	14368098	d0_fqComb.hs1_peak_685
chr1	14389244	14389474	d0_fqComb.hs1_peak_686
chr1	14402683	14402880	d0_fqComb.hs1_peak_687
chr1	14414174	14414373	d0_fqComb.hs1_peak_688
chr1	14490591	14490804	d0_fqComb.hs1_peak_689
chr1	14497337	14497604	d0_fqComb.hs1_peak_690
chr1	14534526	14534732	d0_fqComb.hs1_peak_691
chr1	14544350	14544630	d0_fqComb.hs1_peak_692
chr1	14555020	14555197	d0_fqComb.hs1_peak_693
chr1	14556438	14556682	d0_fqComb.hs1_peak_694
chr1	14572701	14572918	d0_fqComb.hs1_peak_695
chr1	14583958	14584248	d0_fqComb.hs1_peak_696
chr1	14596566	14596959	d0_fqComb.hs1_peak_697
chr1	14597306	14597454	d0_fqComb.hs1_peak_698
chr1	14597619	14597959	d0_fqComb.hs1_peak_699
chr1	14598146	14598257	d0_fqComb.hs1_peak_700
chr1	14615509	14615837	d0_fqComb.hs1_peak_701
chr1	14623339	14623452	d0_fqComb.hs1_peak_702
chr1	14630779	14631192	d0_fqComb.hs1_peak_703
chr1	14641055	14641535	d0_fqComb.hs1_peak_704
chr1	14650970	14651594	d0_fqComb.hs1_peak_705
chr1	14691487	14691963	d0_fqComb.hs1_peak_706
chr1	14716893	14717127	d0_fqComb.hs1_peak_707
chr1	14723997	14724265	d0_fqComb.hs1_peak_708
chr1	14769336	14769516	d0_fqComb.hs1_peak_709
chr1	14785168	14785279	d0_fqComb.hs1_peak_710
chr1	14828974	14829576	d0_fqComb.hs1_peak_711
chr1	14854542	14854707	d0_fqComb.hs1_peak_712
chr1	14875759	14876111	d0_fqComb.hs1_peak_713
chr1	14946227	14946348	d0_fqComb.hs1_peak_714
chr1	14953533	14954047	d0_fqComb.hs1_peak_715
chr1	14968740	14969273	d0_fqComb.hs1_peak_716
chr1	14971145	14971983	d0_fqComb.hs1_peak_717
chr1	15029177	15030009	d0_fqComb.hs1_peak_718
chr1	15048037	15048459	d0_fqComb.hs1_peak_719
chr1	15061810	15062630	d0_fqComb.hs1_peak_720
chr1	15128902	15129075	d0_fqComb.hs1_peak_721
chr1	15147938	15148079	d0_fqComb.hs1_peak_722
chr1	15186196	15186482	d0_fqComb.hs1_peak_723
chr1	15194428	15194539	d0_fqComb.hs1_peak_724
chr1	15202466	15202656	d0_fqComb.hs1_peak_725
chr1	15202989	15203146	d0_fqComb.hs1_peak_726
chr1	15236832	15237019	d0_fqComb.hs1_peak_727
chr1	15244980	15245359	d0_fqComb.hs1_peak_728
chr1	15260295	15260505	d0_fqComb.hs1_peak_729
chr1	15266519	15266659	d0_fqComb.hs1_peak_730
chr1	15275651	15275894	d0_fqComb.hs1_peak_731
chr1	15276166	15276514	d0_fqComb.hs1_peak_732
chr1	15277125	15277404	d0_fqComb.hs1_peak_733
chr1	15288711	15289047	d0_fqComb.hs1_peak_734
chr1	15290781	15291059	d0_fqComb.hs1_peak_735
chr1	15291301	15291444	d0_fqComb.hs1_peak_736
chr1	15317707	15317934	d0_fqComb.hs1_peak_737
chr1	15327509	15327854	d0_fqComb.hs1_peak_738
chr1	15341246	15341357	d0_fqComb.hs1_peak_739
chr1	15365981	15366233	d0_fqComb.hs1_peak_740
chr1	15379041	15379300	d0_fqComb.hs1_peak_741
chr1	15402890	15403025	d0_fqComb.hs1_peak_742
chr1	15416724	15417020	d0_fqComb.hs1_peak_743
chr1	15417156	15417562	d0_fqComb.hs1_peak_744
chr1	15445326	15445688	d0_fqComb.hs1_peak_745
chr1	15450449	15450592	d0_fqComb.hs1_peak_746
chr1	15454161	15454691	d0_fqComb.hs1_peak_747
chr1	15467701	15468474	d0_fqComb.hs1_peak_748
chr1	15474218	15474448	d0_fqComb.hs1_peak_749
chr1	15489853	15490299	d0_fqComb.hs1_peak_750
chr1	15491765	15491907	d0_fqComb.hs1_peak_751
chr1	15497495	15497783	d0_fqComb.hs1_peak_752
chr1	15520307	15520598	d0_fqComb.hs1_peak_753
chr1	15523812	15523958	d0_fqComb.hs1_peak_754
chr1	15554452	15554607	d0_fqComb.hs1_peak_755
chr1	15557503	15557742	d0_fqComb.hs1_peak_756
chr1	15586610	15586829	d0_fqComb.hs1_peak_757
chr1	15587719	15588039	d0_fqComb.hs1_peak_758
chr1	15597192	15597648	d0_fqComb.hs1_peak_759
chr1	15603899	15604164	d0_fqComb.hs1_peak_760
chr1	15608802	15608933	d0_fqComb.hs1_peak_761
chr1	15609070	15609434	d0_fqComb.hs1_peak_762
chr1	15623349	15623518	d0_fqComb.hs1_peak_763
chr1	15629150	15629337	d0_fqComb.hs1_peak_764
chr1	15647946	15648552	d0_fqComb.hs1_peak_765
chr1	15653922	15654214	d0_fqComb.hs1_peak_766
chr1	15657301	15657835	d0_fqComb.hs1_peak_767
chr1	15658712	15659019	d0_fqComb.hs1_peak_768
chr1	15668055	15668531	d0_fqComb.hs1_peak_769
chr1	15668705	15668816	d0_fqComb.hs1_peak_770
chr1	15678178	15678709	d0_fqComb.hs1_peak_771
chr1	15685694	15685981	d0_fqComb.hs1_peak_772
chr1	15793631	15794378	d0_fqComb.hs1_peak_773
chr1	15808504	15809091	d0_fqComb.hs1_peak_774
chr1	15827301	15827485	d0_fqComb.hs1_peak_775
chr1	15851515	15851626	d0_fqComb.hs1_peak_776
chr1	15872415	15872594	d0_fqComb.hs1_peak_777
chr1	15881943	15882538	d0_fqComb.hs1_peak_778
chr1	15916687	15916856	d0_fqComb.hs1_peak_779
chr1	15925272	15925610	d0_fqComb.hs1_peak_780
chr1	15932939	15933225	d0_fqComb.hs1_peak_781
chr1	15940561	15941311	d0_fqComb.hs1_peak_782
chr1	15955125	15955272	d0_fqComb.hs1_peak_783
chr1	15955405	15956421	d0_fqComb.hs1_peak_784
chr1	15962286	15962891	d0_fqComb.hs1_peak_785
chr1	15974314	15974640	d0_fqComb.hs1_peak_786
chr1	15976536	15976655	d0_fqComb.hs1_peak_787
chr1	15976782	15977134	d0_fqComb.hs1_peak_788
chr1	15982282	15982671	d0_fqComb.hs1_peak_789
chr1	15986149	15986311	d0_fqComb.hs1_peak_790
chr1	15987561	15987734	d0_fqComb.hs1_peak_791
chr1	15990209	15990419	d0_fqComb.hs1_peak_792
chr1	16001440	16001649	d0_fqComb.hs1_peak_793
chr1	16041329	16041540	d0_fqComb.hs1_peak_794
chr1	16053970	16054190	d0_fqComb.hs1_peak_795
chr1	16074995	16075145	d0_fqComb.hs1_peak_796
chr1	16075363	16076005	d0_fqComb.hs1_peak_797
chr1	16080950	16081614	d0_fqComb.hs1_peak_798
chr1	16104705	16105248	d0_fqComb.hs1_peak_799
chr1	16107646	16108071	d0_fqComb.hs1_peak_800
chr1	16116856	16117364	d0_fqComb.hs1_peak_801
chr1	16126396	16127581	d0_fqComb.hs1_peak_802
chr1	16135190	16135461	d0_fqComb.hs1_peak_803
chr1	16140304	16140522	d0_fqComb.hs1_peak_804
chr1	16142409	16143266	d0_fqComb.hs1_peak_805
chr1	16154246	16154459	d0_fqComb.hs1_peak_806
chr1	16212956	16213157	d0_fqComb.hs1_peak_807
chr1	16219303	16219458	d0_fqComb.hs1_peak_808
chr1	16240571	16241432	d0_fqComb.hs1_peak_809
chr1	16248520	16248934	d0_fqComb.hs1_peak_810
chr1	16252532	16252687	d0_fqComb.hs1_peak_811
chr1	16271887	16272593	d0_fqComb.hs1_peak_812
chr1	16275074	16275213	d0_fqComb.hs1_peak_813
chr1	16284101	16284813	d0_fqComb.hs1_peak_814
chr1	16293678	16294857	d0_fqComb.hs1_peak_815
chr1	16301391	16301763	d0_fqComb.hs1_peak_816
chr1	16303422	16303629	d0_fqComb.hs1_peak_817
chr1	16303886	16304045	d0_fqComb.hs1_peak_818
chr1	16325785	16326200	d0_fqComb.hs1_peak_819
chr1	16363061	16363231	d0_fqComb.hs1_peak_820
chr1	16365145	16365335	d0_fqComb.hs1_peak_821
chr1	16372225	16372812	d0_fqComb.hs1_peak_822
chr1	16382025	16382966	d0_fqComb.hs1_peak_823
chr1	16391059	16391173	d0_fqComb.hs1_peak_824
chr1	16395904	16396015	d0_fqComb.hs1_peak_825
chr1	16396360	16396666	d0_fqComb.hs1_peak_826
chr1	16409598	16409768	d0_fqComb.hs1_peak_827
chr1	16409979	16410202	d0_fqComb.hs1_peak_828
chr1	16416145	16416416	d0_fqComb.hs1_peak_829
chr1	16418893	16419005	d0_fqComb.hs1_peak_830
chr1	16423070	16423510	d0_fqComb.hs1_peak_831
chr1	16425525	16425661	d0_fqComb.hs1_peak_832
chr1	16454432	16454568	d0_fqComb.hs1_peak_833
chr1	16456103	16456241	d0_fqComb.hs1_peak_834
chr1	16456667	16456892	d0_fqComb.hs1_peak_835
chr1	16463056	16464002	d0_fqComb.hs1_peak_836
chr1	16471535	16472185	d0_fqComb.hs1_peak_837
chr1	16478921	16479130	d0_fqComb.hs1_peak_838
chr1	16480823	16481065	d0_fqComb.hs1_peak_839
chr1	16481201	16481381	d0_fqComb.hs1_peak_840
chr1	16542527	16542987	d0_fqComb.hs1_peak_841
chr1	16549414	16550520	d0_fqComb.hs1_peak_842
chr1	16559765	16560044	d0_fqComb.hs1_peak_843
chr1	16560152	16560330	d0_fqComb.hs1_peak_844
chr1	16568944	16569345	d0_fqComb.hs1_peak_845
chr1	16571696	16571863	d0_fqComb.hs1_peak_846
chr1	16572010	16572136	d0_fqComb.hs1_peak_847
chr1	16578035	16578152	d0_fqComb.hs1_peak_848
chr1	16591680	16591801	d0_fqComb.hs1_peak_849
chr1	16595535	16595772	d0_fqComb.hs1_peak_850
chr1	16596849	16596960	d0_fqComb.hs1_peak_851
chr1	16602836	16603498	d0_fqComb.hs1_peak_852
chr1	16624710	16624941	d0_fqComb.hs1_peak_853
chr1	16664064	16664175	d0_fqComb.hs1_peak_854
chr1	16669669	16670087	d0_fqComb.hs1_peak_855
chr1	16677412	16677546	d0_fqComb.hs1_peak_856
chr1	16682719	16683314	d0_fqComb.hs1_peak_857
chr1	16685465	16685683	d0_fqComb.hs1_peak_858
chr1	16699674	16700065	d0_fqComb.hs1_peak_859
chr1	16706001	16706269	d0_fqComb.hs1_peak_860
chr1	16706414	16707083	d0_fqComb.hs1_peak_861
chr1	16715243	16716058	d0_fqComb.hs1_peak_862
chr1	16724245	16724747	d0_fqComb.hs1_peak_863
chr1	16731963	16732516	d0_fqComb.hs1_peak_864
chr1	16740722	16740898	d0_fqComb.hs1_peak_865
chr1	16749293	16749657	d0_fqComb.hs1_peak_866
chr1	16749878	16750170	d0_fqComb.hs1_peak_867
chr1	16758036	16758239	d0_fqComb.hs1_peak_868
chr1	16762160	16762398	d0_fqComb.hs1_peak_869
chr1	16771116	16771648	d0_fqComb.hs1_peak_870
chr1	16773954	16774154	d0_fqComb.hs1_peak_871
chr1	16782342	16782551	d0_fqComb.hs1_peak_872
chr1	16791064	16791224	d0_fqComb.hs1_peak_873
chr1	16797302	16797646	d0_fqComb.hs1_peak_874
chr1	16822152	16822640	d0_fqComb.hs1_peak_875
chr1	16864346	16864761	d0_fqComb.hs1_peak_876
chr1	16870119	16870607	d0_fqComb.hs1_peak_877
chr1	16886055	16886185	d0_fqComb.hs1_peak_878
chr1	16929771	16930250	d0_fqComb.hs1_peak_879
chr1	16930663	16930876	d0_fqComb.hs1_peak_880
chr1	16936320	16936562	d0_fqComb.hs1_peak_881
chr1	16978401	16978571	d0_fqComb.hs1_peak_882
chr1	17001368	17001548	d0_fqComb.hs1_peak_883
chr1	17012941	17013052	d0_fqComb.hs1_peak_884
chr1	17048542	17048731	d0_fqComb.hs1_peak_885
chr1	17050903	17051054	d0_fqComb.hs1_peak_886
chr1	17060133	17060598	d0_fqComb.hs1_peak_887
chr1	17085540	17085684	d0_fqComb.hs1_peak_888
chr1	17150085	17150393	d0_fqComb.hs1_peak_889
chr1	17173054	17173234	d0_fqComb.hs1_peak_890
chr1	17187147	17187286	d0_fqComb.hs1_peak_891
chr1	17191303	17191630	d0_fqComb.hs1_peak_892
chr1	17218812	17219037	d0_fqComb.hs1_peak_893
chr1	17220081	17220428	d0_fqComb.hs1_peak_894
chr1	17233906	17234132	d0_fqComb.hs1_peak_895
chr1	17248100	17248328	d0_fqComb.hs1_peak_896
chr1	17266002	17266113	d0_fqComb.hs1_peak_897
chr1	17266308	17266431	d0_fqComb.hs1_peak_898
chr1	17283962	17284430	d0_fqComb.hs1_peak_899
chr1	17299471	17299582	d0_fqComb.hs1_peak_900
chr1	17308196	17308601	d0_fqComb.hs1_peak_901
chr1	17316308	17316662	d0_fqComb.hs1_peak_902
chr1	17322042	17322171	d0_fqComb.hs1_peak_903
chr1	17330378	17330561	d0_fqComb.hs1_peak_904
chr1	17354701	17355177	d0_fqComb.hs1_peak_905
chr1	17361375	17361547	d0_fqComb.hs1_peak_906
chr1	17366031	17366142	d0_fqComb.hs1_peak_907
chr1	17379568	17379716	d0_fqComb.hs1_peak_908
chr1	17386736	17386872	d0_fqComb.hs1_peak_909
chr1	17388624	17388780	d0_fqComb.hs1_peak_910
chr1	17400623	17400818	d0_fqComb.hs1_peak_911
chr1	17401717	17402152	d0_fqComb.hs1_peak_912
chr1	17415764	17415885	d0_fqComb.hs1_peak_913
chr1	17420795	17421042	d0_fqComb.hs1_peak_914
chr1	17426959	17427120	d0_fqComb.hs1_peak_915
chr1	17443520	17443731	d0_fqComb.hs1_peak_916
chr1	17457831	17458013	d0_fqComb.hs1_peak_917
chr1	17460990	17461103	d0_fqComb.hs1_peak_918
chr1	17467860	17468077	d0_fqComb.hs1_peak_919
chr1	17485449	17485627	d0_fqComb.hs1_peak_920
chr1	17485788	17486048	d0_fqComb.hs1_peak_921
chr1	17498857	17499092	d0_fqComb.hs1_peak_922
chr1	17511770	17511989	d0_fqComb.hs1_peak_923
chr1	17539072	17539245	d0_fqComb.hs1_peak_924
chr1	17641491	17641704	d0_fqComb.hs1_peak_925
chr1	17725408	17725711	d0_fqComb.hs1_peak_926
chr1	17800309	17800431	d0_fqComb.hs1_peak_927
chr1	17825155	17825282	d0_fqComb.hs1_peak_928
chr1	17910856	17911251	d0_fqComb.hs1_peak_929
chr1	17927491	17927677	d0_fqComb.hs1_peak_930
chr1	17930292	17930666	d0_fqComb.hs1_peak_931
chr1	17948625	17948737	d0_fqComb.hs1_peak_932
chr1	17969239	17969432	d0_fqComb.hs1_peak_933
chr1	17996216	17996421	d0_fqComb.hs1_peak_934
chr1	18019596	18019873	d0_fqComb.hs1_peak_935
chr1	18054966	18055227	d0_fqComb.hs1_peak_936
chr1	18076619	18076832	d0_fqComb.hs1_peak_937
chr1	18099177	18099334	d0_fqComb.hs1_peak_938
chr1	18114935	18115457	d0_fqComb.hs1_peak_939
chr1	18118360	18118838	d0_fqComb.hs1_peak_940
chr1	18134682	18134803	d0_fqComb.hs1_peak_941
chr1	18142798	18142909	d0_fqComb.hs1_peak_942
chr1	18182300	18182419	d0_fqComb.hs1_peak_943
chr1	18194014	18194241	d0_fqComb.hs1_peak_944
chr1	18205608	18205902	d0_fqComb.hs1_peak_945
chr1	18219072	18219510	d0_fqComb.hs1_peak_946
chr1	18230651	18230798	d0_fqComb.hs1_peak_947
chr1	18240030	18240149	d0_fqComb.hs1_peak_948
chr1	18264901	18265012	d0_fqComb.hs1_peak_949
chr1	18272671	18272820	d0_fqComb.hs1_peak_950
chr1	18300770	18301288	d0_fqComb.hs1_peak_951
chr1	18351097	18351319	d0_fqComb.hs1_peak_952
chr1	18367781	18367892	d0_fqComb.hs1_peak_953
chr1	18377685	18378376	d0_fqComb.hs1_peak_954
chr1	18395696	18396070	d0_fqComb.hs1_peak_955
chr1	18401493	18401687	d0_fqComb.hs1_peak_956
chr1	18417557	18417719	d0_fqComb.hs1_peak_957
chr1	18451260	18451525	d0_fqComb.hs1_peak_958
chr1	18462898	18463059	d0_fqComb.hs1_peak_959
chr1	18471920	18472265	d0_fqComb.hs1_peak_960
chr1	18477610	18477760	d0_fqComb.hs1_peak_961
chr1	18496736	18496873	d0_fqComb.hs1_peak_962
chr1	18502499	18502788	d0_fqComb.hs1_peak_963
chr1	18513683	18514113	d0_fqComb.hs1_peak_964
chr1	18523021	18523308	d0_fqComb.hs1_peak_965
chr1	18523542	18523679	d0_fqComb.hs1_peak_966
chr1	18563412	18563608	d0_fqComb.hs1_peak_967
chr1	18605127	18605251	d0_fqComb.hs1_peak_968
chr1	18614676	18614910	d0_fqComb.hs1_peak_969
chr1	18640877	18641090	d0_fqComb.hs1_peak_970
chr1	18656585	18656770	d0_fqComb.hs1_peak_971
chr1	18695124	18695261	d0_fqComb.hs1_peak_972
chr1	18703959	18704206	d0_fqComb.hs1_peak_973
chr1	18722263	18722464	d0_fqComb.hs1_peak_974
chr1	18722593	18723005	d0_fqComb.hs1_peak_975
chr1	18727093	18727206	d0_fqComb.hs1_peak_976
chr1	18732934	18733366	d0_fqComb.hs1_peak_977
chr1	18761670	18761781	d0_fqComb.hs1_peak_978
chr1	18761900	18762060	d0_fqComb.hs1_peak_979
chr1	18769182	18769339	d0_fqComb.hs1_peak_980
chr1	18769687	18770114	d0_fqComb.hs1_peak_981
chr1	18775857	18776966	d0_fqComb.hs1_peak_982
chr1	18825912	18826168	d0_fqComb.hs1_peak_983
chr1	18832323	18832434	d0_fqComb.hs1_peak_984
chr1	18848079	18848317	d0_fqComb.hs1_peak_985
chr1	18890737	18890885	d0_fqComb.hs1_peak_986
chr1	19033488	19034140	d0_fqComb.hs1_peak_987
chr1	19064900	19065035	d0_fqComb.hs1_peak_988
chr1	19074931	19075398	d0_fqComb.hs1_peak_989
chr1	19112078	19112558	d0_fqComb.hs1_peak_990
chr1	19135318	19135962	d0_fqComb.hs1_peak_991
chr1	19136227	19136345	d0_fqComb.hs1_peak_992
chr1	19141163	19141363	d0_fqComb.hs1_peak_993
chr1	19161782	19162234	d0_fqComb.hs1_peak_994
chr1	19165029	19165290	d0_fqComb.hs1_peak_995
chr1	19167997	19168223	d0_fqComb.hs1_peak_996
chr1	19177024	19177510	d0_fqComb.hs1_peak_997
chr1	19197989	19198126	d0_fqComb.hs1_peak_998
chr1	19228840	19228951	d0_fqComb.hs1_peak_999
chr1	19234044	19234188	d0_fqComb.hs1_peak_1000
chr1	19269413	19269687	d0_fqComb.hs1_peak_1001
chr1	19280654	19280940	d0_fqComb.hs1_peak_1002
chr1	19284862	19284978	d0_fqComb.hs1_peak_1003
chr1	19291396	19291507	d0_fqComb.hs1_peak_1004
chr1	19305393	19305551	d0_fqComb.hs1_peak_1005
chr1	19308931	19309423	d0_fqComb.hs1_peak_1006
chr1	19311254	19311365	d0_fqComb.hs1_peak_1007
chr1	19405779	19406022	d0_fqComb.hs1_peak_1008
chr1	19420193	19420683	d0_fqComb.hs1_peak_1009
chr1	19463984	19464329	d0_fqComb.hs1_peak_1010
chr1	19472156	19472398	d0_fqComb.hs1_peak_1011
chr1	19474609	19474747	d0_fqComb.hs1_peak_1012
chr1	19477056	19477578	d0_fqComb.hs1_peak_1013
chr1	19483086	19483440	d0_fqComb.hs1_peak_1014
chr1	19499930	19500124	d0_fqComb.hs1_peak_1015
chr1	19527734	19528168	d0_fqComb.hs1_peak_1016
chr1	19538948	19539377	d0_fqComb.hs1_peak_1017
chr1	19585754	19585868	d0_fqComb.hs1_peak_1018
chr1	19592614	19592838	d0_fqComb.hs1_peak_1019
chr1	19595554	19595673	d0_fqComb.hs1_peak_1020
chr1	19609206	19609319	d0_fqComb.hs1_peak_1021
chr1	19610440	19610790	d0_fqComb.hs1_peak_1022
chr1	19625783	19625959	d0_fqComb.hs1_peak_1023
chr1	19634757	19634890	d0_fqComb.hs1_peak_1024
chr1	19639331	19639460	d0_fqComb.hs1_peak_1025
chr1	19640178	19640348	d0_fqComb.hs1_peak_1026
chr1	19648710	19649116	d0_fqComb.hs1_peak_1027
chr1	19705520	19705995	d0_fqComb.hs1_peak_1028
chr1	19781577	19781761	d0_fqComb.hs1_peak_1029
chr1	19784419	19784628	d0_fqComb.hs1_peak_1030
chr1	19798544	19798745	d0_fqComb.hs1_peak_1031
chr1	19813841	19814162	d0_fqComb.hs1_peak_1032
chr1	19814938	19815064	d0_fqComb.hs1_peak_1033
chr1	19913077	19913261	d0_fqComb.hs1_peak_1034
chr1	19924602	19924859	d0_fqComb.hs1_peak_1035
chr1	19976077	19976326	d0_fqComb.hs1_peak_1036
chr1	19976792	19976903	d0_fqComb.hs1_peak_1037
chr1	20009554	20009850	d0_fqComb.hs1_peak_1038
chr1	20010126	20010242	d0_fqComb.hs1_peak_1039
chr1	20018963	20019083	d0_fqComb.hs1_peak_1040
chr1	20036641	20036967	d0_fqComb.hs1_peak_1041
chr1	20047404	20047586	d0_fqComb.hs1_peak_1042
chr1	20102335	20102676	d0_fqComb.hs1_peak_1043
chr1	20114124	20114601	d0_fqComb.hs1_peak_1044
chr1	20115430	20115548	d0_fqComb.hs1_peak_1045
chr1	20166965	20167466	d0_fqComb.hs1_peak_1046
chr1	20167577	20167757	d0_fqComb.hs1_peak_1047
chr1	20168437	20168611	d0_fqComb.hs1_peak_1048
chr1	20185498	20185670	d0_fqComb.hs1_peak_1049
chr1	20190650	20191005	d0_fqComb.hs1_peak_1050
chr1	20200584	20200725	d0_fqComb.hs1_peak_1051
chr1	20209772	20209927	d0_fqComb.hs1_peak_1052
chr1	20254427	20254703	d0_fqComb.hs1_peak_1053
chr1	20264944	20265055	d0_fqComb.hs1_peak_1054
chr1	20272982	20273094	d0_fqComb.hs1_peak_1055
chr1	20298217	20298383	d0_fqComb.hs1_peak_1056
chr1	20309304	20309415	d0_fqComb.hs1_peak_1057
chr1	20311808	20311982	d0_fqComb.hs1_peak_1058
chr1	20312101	20312212	d0_fqComb.hs1_peak_1059
chr1	20318749	20318968	d0_fqComb.hs1_peak_1060
chr1	20319285	20319493	d0_fqComb.hs1_peak_1061
chr1	20332859	20333268	d0_fqComb.hs1_peak_1062
chr1	20347336	20347622	d0_fqComb.hs1_peak_1063
chr1	20377341	20377604	d0_fqComb.hs1_peak_1064
chr1	20378343	20378478	d0_fqComb.hs1_peak_1065
chr1	20400234	20400446	d0_fqComb.hs1_peak_1066
chr1	20405930	20406053	d0_fqComb.hs1_peak_1067
chr1	20413917	20414099	d0_fqComb.hs1_peak_1068
chr1	20451561	20451704	d0_fqComb.hs1_peak_1069
chr1	20459416	20459698	d0_fqComb.hs1_peak_1070
chr1	20459955	20460287	d0_fqComb.hs1_peak_1071
chr1	20460829	20460985	d0_fqComb.hs1_peak_1072
chr1	20468194	20468438	d0_fqComb.hs1_peak_1073
chr1	20487515	20488089	d0_fqComb.hs1_peak_1074
chr1	20522622	20523530	d0_fqComb.hs1_peak_1075
chr1	20549040	20549353	d0_fqComb.hs1_peak_1076
chr1	20554672	20554798	d0_fqComb.hs1_peak_1077
chr1	20558744	20558955	d0_fqComb.hs1_peak_1078
chr1	20559593	20559880	d0_fqComb.hs1_peak_1079
chr1	20612995	20614214	d0_fqComb.hs1_peak_1080
chr1	20791571	20791682	d0_fqComb.hs1_peak_1081
chr1	20917853	20917982	d0_fqComb.hs1_peak_1082
chr1	20928118	20928280	d0_fqComb.hs1_peak_1083
chr1	20953130	20953283	d0_fqComb.hs1_peak_1084
chr1	21002460	21002783	d0_fqComb.hs1_peak_1085
chr1	21003252	21003883	d0_fqComb.hs1_peak_1086
chr1	21022265	21022505	d0_fqComb.hs1_peak_1087
chr1	21044863	21045323	d0_fqComb.hs1_peak_1088
chr1	21072177	21072322	d0_fqComb.hs1_peak_1089
chr1	21082381	21082602	d0_fqComb.hs1_peak_1090
chr1	21089020	21089388	d0_fqComb.hs1_peak_1091
chr1	21097251	21097607	d0_fqComb.hs1_peak_1092
chr1	21116555	21117247	d0_fqComb.hs1_peak_1093
chr1	21134837	21134948	d0_fqComb.hs1_peak_1094
chr1	21137430	21137611	d0_fqComb.hs1_peak_1095
chr1	21141613	21141738	d0_fqComb.hs1_peak_1096
chr1	21161752	21162024	d0_fqComb.hs1_peak_1097
chr1	21172444	21172909	d0_fqComb.hs1_peak_1098
chr1	21177654	21177784	d0_fqComb.hs1_peak_1099
chr1	21191695	21191806	d0_fqComb.hs1_peak_1100
chr1	21195519	21195832	d0_fqComb.hs1_peak_1101
chr1	21224681	21224850	d0_fqComb.hs1_peak_1102
chr1	21255361	21255653	d0_fqComb.hs1_peak_1103
chr1	21255756	21255867	d0_fqComb.hs1_peak_1104
chr1	21260796	21261028	d0_fqComb.hs1_peak_1105
chr1	21261301	21261620	d0_fqComb.hs1_peak_1106
chr1	21264121	21264477	d0_fqComb.hs1_peak_1107
chr1	21292607	21292784	d0_fqComb.hs1_peak_1108
chr1	21314895	21315006	d0_fqComb.hs1_peak_1109
chr1	21321682	21322087	d0_fqComb.hs1_peak_1110
chr1	21332865	21333509	d0_fqComb.hs1_peak_1111
chr1	21333730	21334410	d0_fqComb.hs1_peak_1112
chr1	21342796	21343033	d0_fqComb.hs1_peak_1113
chr1	21363865	21364066	d0_fqComb.hs1_peak_1114
chr1	21398024	21398234	d0_fqComb.hs1_peak_1115
chr1	21398631	21398952	d0_fqComb.hs1_peak_1116
chr1	21431468	21432180	d0_fqComb.hs1_peak_1117
chr1	21442934	21443125	d0_fqComb.hs1_peak_1118
chr1	21471934	21472073	d0_fqComb.hs1_peak_1119
chr1	21479723	21479884	d0_fqComb.hs1_peak_1120
chr1	21483134	21483352	d0_fqComb.hs1_peak_1121
chr1	21488021	21488147	d0_fqComb.hs1_peak_1122
chr1	21493187	21493373	d0_fqComb.hs1_peak_1123
chr1	21493658	21493804	d0_fqComb.hs1_peak_1124
chr1	21527404	21527526	d0_fqComb.hs1_peak_1125
chr1	21530555	21530755	d0_fqComb.hs1_peak_1126
chr1	21606567	21607341	d0_fqComb.hs1_peak_1127
chr1	21607457	21607851	d0_fqComb.hs1_peak_1128
chr1	21638254	21638709	d0_fqComb.hs1_peak_1129
chr1	21646245	21646436	d0_fqComb.hs1_peak_1130
chr1	21689776	21690260	d0_fqComb.hs1_peak_1131
chr1	21724006	21724177	d0_fqComb.hs1_peak_1132
chr1	21733784	21734018	d0_fqComb.hs1_peak_1133
chr1	21737143	21737352	d0_fqComb.hs1_peak_1134
chr1	21746275	21746696	d0_fqComb.hs1_peak_1135
chr1	21757584	21757722	d0_fqComb.hs1_peak_1136
chr1	21768296	21768680	d0_fqComb.hs1_peak_1137
chr1	21787742	21787992	d0_fqComb.hs1_peak_1138
chr1	21804496	21804680	d0_fqComb.hs1_peak_1139
chr1	21810423	21810595	d0_fqComb.hs1_peak_1140
chr1	21829036	21829424	d0_fqComb.hs1_peak_1141
chr1	21846750	21846903	d0_fqComb.hs1_peak_1142
chr1	21848946	21849394	d0_fqComb.hs1_peak_1143
chr1	21863699	21863900	d0_fqComb.hs1_peak_1144
chr1	21876186	21876941	d0_fqComb.hs1_peak_1145
chr1	21913604	21913813	d0_fqComb.hs1_peak_1146
chr1	21916193	21916440	d0_fqComb.hs1_peak_1147
chr1	21929506	21929629	d0_fqComb.hs1_peak_1148
chr1	21955702	21955957	d0_fqComb.hs1_peak_1149
chr1	21967017	21967255	d0_fqComb.hs1_peak_1150
chr1	21996215	21996404	d0_fqComb.hs1_peak_1151
chr1	22009115	22009226	d0_fqComb.hs1_peak_1152
chr1	22058015	22058182	d0_fqComb.hs1_peak_1153
chr1	22069547	22069667	d0_fqComb.hs1_peak_1154
chr1	22088309	22088466	d0_fqComb.hs1_peak_1155
chr1	22096297	22096467	d0_fqComb.hs1_peak_1156
chr1	22099706	22099822	d0_fqComb.hs1_peak_1157
chr1	22141082	22141321	d0_fqComb.hs1_peak_1158
chr1	22142179	22142549	d0_fqComb.hs1_peak_1159
chr1	22173965	22174256	d0_fqComb.hs1_peak_1160
chr1	22174393	22174647	d0_fqComb.hs1_peak_1161
chr1	22188519	22188739	d0_fqComb.hs1_peak_1162
chr1	22193942	22194053	d0_fqComb.hs1_peak_1163
chr1	22231899	22232010	d0_fqComb.hs1_peak_1164
chr1	22240317	22240551	d0_fqComb.hs1_peak_1165
chr1	22244149	22244440	d0_fqComb.hs1_peak_1166
chr1	22266058	22266218	d0_fqComb.hs1_peak_1167
chr1	22275330	22276297	d0_fqComb.hs1_peak_1168
chr1	22314037	22314305	d0_fqComb.hs1_peak_1169
chr1	22351738	22351922	d0_fqComb.hs1_peak_1170
chr1	22366675	22366786	d0_fqComb.hs1_peak_1171
chr1	22378495	22378767	d0_fqComb.hs1_peak_1172
chr1	22380068	22380602	d0_fqComb.hs1_peak_1173
chr1	22418100	22418586	d0_fqComb.hs1_peak_1174
chr1	22425720	22425891	d0_fqComb.hs1_peak_1175
chr1	22436552	22436764	d0_fqComb.hs1_peak_1176
chr1	22455101	22455226	d0_fqComb.hs1_peak_1177
chr1	22464398	22464534	d0_fqComb.hs1_peak_1178
chr1	22467170	22467317	d0_fqComb.hs1_peak_1179
chr1	22487337	22487727	d0_fqComb.hs1_peak_1180
chr1	22498921	22499210	d0_fqComb.hs1_peak_1181
chr1	22529448	22529659	d0_fqComb.hs1_peak_1182
chr1	22535331	22535458	d0_fqComb.hs1_peak_1183
chr1	22535687	22535878	d0_fqComb.hs1_peak_1184
chr1	22561717	22561953	d0_fqComb.hs1_peak_1185
chr1	22604030	22604156	d0_fqComb.hs1_peak_1186
chr1	22606337	22606595	d0_fqComb.hs1_peak_1187
chr1	22612132	22612243	d0_fqComb.hs1_peak_1188
chr1	22618410	22618649	d0_fqComb.hs1_peak_1189
chr1	22627232	22627580	d0_fqComb.hs1_peak_1190
chr1	22630149	22630367	d0_fqComb.hs1_peak_1191
chr1	22652477	22652701	d0_fqComb.hs1_peak_1192
chr1	22663244	22663384	d0_fqComb.hs1_peak_1193
chr1	22687535	22687840	d0_fqComb.hs1_peak_1194
chr1	22695798	22695934	d0_fqComb.hs1_peak_1195
chr1	22740392	22740632	d0_fqComb.hs1_peak_1196
chr1	22755764	22756165	d0_fqComb.hs1_peak_1197
chr1	22790096	22790396	d0_fqComb.hs1_peak_1198
chr1	22802260	22802500	d0_fqComb.hs1_peak_1199
chr1	22844845	22845280	d0_fqComb.hs1_peak_1200
chr1	22845425	22845581	d0_fqComb.hs1_peak_1201
chr1	22873493	22873604	d0_fqComb.hs1_peak_1202
chr1	22907164	22907336	d0_fqComb.hs1_peak_1203
chr1	22924521	22924731	d0_fqComb.hs1_peak_1204
chr1	22993679	22993962	d0_fqComb.hs1_peak_1205
chr1	22994211	22994864	d0_fqComb.hs1_peak_1206
chr1	23003262	23003649	d0_fqComb.hs1_peak_1207
chr1	23010292	23010541	d0_fqComb.hs1_peak_1208
chr1	23036023	23036175	d0_fqComb.hs1_peak_1209
chr1	23042394	23042631	d0_fqComb.hs1_peak_1210
chr1	23043129	23043384	d0_fqComb.hs1_peak_1211
chr1	23089077	23089565	d0_fqComb.hs1_peak_1212
chr1	23106683	23106932	d0_fqComb.hs1_peak_1213
chr1	23109439	23109556	d0_fqComb.hs1_peak_1214
chr1	23177387	23178031	d0_fqComb.hs1_peak_1215
chr1	23190724	23191014	d0_fqComb.hs1_peak_1216
chr1	23201117	23201789	d0_fqComb.hs1_peak_1217
chr1	23201913	23202286	d0_fqComb.hs1_peak_1218
chr1	23229254	23229473	d0_fqComb.hs1_peak_1219
chr1	23229815	23229926	d0_fqComb.hs1_peak_1220
chr1	23238309	23238803	d0_fqComb.hs1_peak_1221
chr1	23271155	23271743	d0_fqComb.hs1_peak_1222
chr1	23287641	23287768	d0_fqComb.hs1_peak_1223
chr1	23293920	23294161	d0_fqComb.hs1_peak_1224
chr1	23318479	23319354	d0_fqComb.hs1_peak_1225
chr1	23331714	23332090	d0_fqComb.hs1_peak_1226
chr1	23342202	23342319	d0_fqComb.hs1_peak_1227
chr1	23365230	23365549	d0_fqComb.hs1_peak_1228
chr1	23365776	23366176	d0_fqComb.hs1_peak_1229
chr1	23374301	23374699	d0_fqComb.hs1_peak_1230
chr1	23379418	23379602	d0_fqComb.hs1_peak_1231
chr1	23379784	23379978	d0_fqComb.hs1_peak_1232
chr1	23389100	23389779	d0_fqComb.hs1_peak_1233
chr1	23390564	23390895	d0_fqComb.hs1_peak_1234
chr1	23394053	23394210	d0_fqComb.hs1_peak_1235
chr1	23396985	23397175	d0_fqComb.hs1_peak_1236
chr1	23402432	23402639	d0_fqComb.hs1_peak_1237
chr1	23403370	23403673	d0_fqComb.hs1_peak_1238
chr1	23433013	23433601	d0_fqComb.hs1_peak_1239
chr1	23454373	23454615	d0_fqComb.hs1_peak_1240
chr1	23463783	23463916	d0_fqComb.hs1_peak_1241
chr1	23472007	23472363	d0_fqComb.hs1_peak_1242
chr1	23492668	23492886	d0_fqComb.hs1_peak_1243
chr1	23526556	23526963	d0_fqComb.hs1_peak_1244
chr1	23553477	23553744	d0_fqComb.hs1_peak_1245
chr1	23578033	23578714	d0_fqComb.hs1_peak_1246
chr1	23586312	23586537	d0_fqComb.hs1_peak_1247
chr1	23607165	23607338	d0_fqComb.hs1_peak_1248
chr1	23612947	23613568	d0_fqComb.hs1_peak_1249
chr1	23625902	23626232	d0_fqComb.hs1_peak_1250
chr1	23626432	23626612	d0_fqComb.hs1_peak_1251
chr1	23634509	23634782	d0_fqComb.hs1_peak_1252
chr1	23635506	23635617	d0_fqComb.hs1_peak_1253
chr1	23635742	23635952	d0_fqComb.hs1_peak_1254
chr1	23644724	23644950	d0_fqComb.hs1_peak_1255
chr1	23645860	23646076	d0_fqComb.hs1_peak_1256
chr1	23660149	23660674	d0_fqComb.hs1_peak_1257
chr1	23673491	23673794	d0_fqComb.hs1_peak_1258
chr1	23703233	23703751	d0_fqComb.hs1_peak_1259
chr1	23754245	23754511	d0_fqComb.hs1_peak_1260
chr1	23774248	23774391	d0_fqComb.hs1_peak_1261
chr1	23786684	23786896	d0_fqComb.hs1_peak_1262
chr1	23796468	23797641	d0_fqComb.hs1_peak_1263
chr1	23817435	23818029	d0_fqComb.hs1_peak_1264
chr1	23818162	23818313	d0_fqComb.hs1_peak_1265
chr1	23840801	23841389	d0_fqComb.hs1_peak_1266
chr1	23908538	23909072	d0_fqComb.hs1_peak_1267
chr1	23950312	23950500	d0_fqComb.hs1_peak_1268
chr1	23965864	23965975	d0_fqComb.hs1_peak_1269
chr1	23988298	23988540	d0_fqComb.hs1_peak_1270
chr1	23988904	23989245	d0_fqComb.hs1_peak_1271
chr1	24024774	24025376	d0_fqComb.hs1_peak_1272
chr1	24030853	24031109	d0_fqComb.hs1_peak_1273
chr1	24036994	24037388	d0_fqComb.hs1_peak_1274
chr1	24039752	24040056	d0_fqComb.hs1_peak_1275
chr1	24044088	24044353	d0_fqComb.hs1_peak_1276
chr1	24054313	24054654	d0_fqComb.hs1_peak_1277
chr1	24074901	24075012	d0_fqComb.hs1_peak_1278
chr1	24091841	24091958	d0_fqComb.hs1_peak_1279
chr1	24125013	24125186	d0_fqComb.hs1_peak_1280
chr1	24146597	24146756	d0_fqComb.hs1_peak_1281
chr1	24146862	24147038	d0_fqComb.hs1_peak_1282
chr1	24149935	24150100	d0_fqComb.hs1_peak_1283
chr1	24157333	24157604	d0_fqComb.hs1_peak_1284
chr1	24160085	24160455	d0_fqComb.hs1_peak_1285
chr1	24213850	24214037	d0_fqComb.hs1_peak_1286
chr1	24223654	24223807	d0_fqComb.hs1_peak_1287
chr1	24230742	24231025	d0_fqComb.hs1_peak_1288
chr1	24251987	24252234	d0_fqComb.hs1_peak_1289
chr1	24253665	24254368	d0_fqComb.hs1_peak_1290
chr1	24276784	24277021	d0_fqComb.hs1_peak_1291
chr1	24302147	24302434	d0_fqComb.hs1_peak_1292
chr1	24302927	24303045	d0_fqComb.hs1_peak_1293
chr1	24330487	24330614	d0_fqComb.hs1_peak_1294
chr1	24340646	24341480	d0_fqComb.hs1_peak_1295
chr1	24397629	24397944	d0_fqComb.hs1_peak_1296
chr1	24405474	24405643	d0_fqComb.hs1_peak_1297
chr1	24406209	24406364	d0_fqComb.hs1_peak_1298
chr1	24425645	24425825	d0_fqComb.hs1_peak_1299
chr1	24473668	24473820	d0_fqComb.hs1_peak_1300
chr1	24481215	24481780	d0_fqComb.hs1_peak_1301
chr1	24527100	24527384	d0_fqComb.hs1_peak_1302
chr1	24541087	24541230	d0_fqComb.hs1_peak_1303
chr1	24543752	24544086	d0_fqComb.hs1_peak_1304
chr1	24563051	24564075	d0_fqComb.hs1_peak_1305
chr1	24581392	24581553	d0_fqComb.hs1_peak_1306
chr1	24583740	24584439	d0_fqComb.hs1_peak_1307
chr1	24683599	24684151	d0_fqComb.hs1_peak_1308
chr1	24697824	24698023	d0_fqComb.hs1_peak_1309
chr1	24700289	24700424	d0_fqComb.hs1_peak_1310
chr1	24733878	24734075	d0_fqComb.hs1_peak_1311
chr1	24745254	24745626	d0_fqComb.hs1_peak_1312
chr1	24751767	24752040	d0_fqComb.hs1_peak_1313
chr1	24762422	24762702	d0_fqComb.hs1_peak_1314
chr1	24766088	24766340	d0_fqComb.hs1_peak_1315
chr1	24806115	24806407	d0_fqComb.hs1_peak_1316
chr1	24853293	24853521	d0_fqComb.hs1_peak_1317
chr1	24891016	24891228	d0_fqComb.hs1_peak_1318
chr1	24953779	24953989	d0_fqComb.hs1_peak_1319
chr1	25005136	25005316	d0_fqComb.hs1_peak_1320
chr1	25029328	25029665	d0_fqComb.hs1_peak_1321
chr1	25068608	25069194	d0_fqComb.hs1_peak_1322
chr1	25069443	25069597	d0_fqComb.hs1_peak_1323
chr1	25075920	25076473	d0_fqComb.hs1_peak_1324
chr1	25083714	25084315	d0_fqComb.hs1_peak_1325
chr1	25100396	25100514	d0_fqComb.hs1_peak_1326
chr1	25104075	25104434	d0_fqComb.hs1_peak_1327
chr1	25126460	25126665	d0_fqComb.hs1_peak_1328
chr1	25162651	25163018	d0_fqComb.hs1_peak_1329
chr1	25173526	25173640	d0_fqComb.hs1_peak_1330
chr1	25174045	25174948	d0_fqComb.hs1_peak_1331
chr1	25200939	25201156	d0_fqComb.hs1_peak_1332
chr1	25239404	25239523	d0_fqComb.hs1_peak_1333
chr1	25266442	25267577	d0_fqComb.hs1_peak_1334
chr1	25328753	25328945	d0_fqComb.hs1_peak_1335
chr1	25338152	25338440	d0_fqComb.hs1_peak_1336
chr1	25340272	25340440	d0_fqComb.hs1_peak_1337
chr1	25343187	25343725	d0_fqComb.hs1_peak_1338
chr1	25353980	25354276	d0_fqComb.hs1_peak_1339
chr1	25354429	25354636	d0_fqComb.hs1_peak_1340
chr1	25374657	25374832	d0_fqComb.hs1_peak_1341
chr1	25380746	25381274	d0_fqComb.hs1_peak_1342
chr1	25405713	25405966	d0_fqComb.hs1_peak_1343
chr1	25410213	25410358	d0_fqComb.hs1_peak_1344
chr1	25418458	25418735	d0_fqComb.hs1_peak_1345
chr1	25423555	25423750	d0_fqComb.hs1_peak_1346
chr1	25425368	25425688	d0_fqComb.hs1_peak_1347
chr1	25446007	25446197	d0_fqComb.hs1_peak_1348
chr1	25453450	25453982	d0_fqComb.hs1_peak_1349
chr1	25456535	25456699	d0_fqComb.hs1_peak_1350
chr1	25496315	25496426	d0_fqComb.hs1_peak_1351
chr1	25530055	25530173	d0_fqComb.hs1_peak_1352
chr1	25532567	25532860	d0_fqComb.hs1_peak_1353
chr1	25539611	25539920	d0_fqComb.hs1_peak_1354
chr1	25565308	25565546	d0_fqComb.hs1_peak_1355
chr1	25581387	25581711	d0_fqComb.hs1_peak_1356
chr1	25595258	25595486	d0_fqComb.hs1_peak_1357
chr1	25609320	25609483	d0_fqComb.hs1_peak_1358
chr1	25617844	25618124	d0_fqComb.hs1_peak_1359
chr1	25634405	25634572	d0_fqComb.hs1_peak_1360
chr1	25635568	25635721	d0_fqComb.hs1_peak_1361
chr1	25637282	25637586	d0_fqComb.hs1_peak_1362
chr1	25647973	25648158	d0_fqComb.hs1_peak_1363
chr1	25648288	25648525	d0_fqComb.hs1_peak_1364
chr1	25655653	25655786	d0_fqComb.hs1_peak_1365
chr1	25657216	25657567	d0_fqComb.hs1_peak_1366
chr1	25696335	25696941	d0_fqComb.hs1_peak_1367
chr1	25705151	25705275	d0_fqComb.hs1_peak_1368
chr1	25712485	25713895	d0_fqComb.hs1_peak_1369
chr1	25729892	25730151	d0_fqComb.hs1_peak_1370
chr1	25732874	25733065	d0_fqComb.hs1_peak_1371
chr1	25742890	25743111	d0_fqComb.hs1_peak_1372
chr1	25743511	25744259	d0_fqComb.hs1_peak_1373
chr1	25759931	25760372	d0_fqComb.hs1_peak_1374
chr1	25760605	25760816	d0_fqComb.hs1_peak_1375
chr1	25764673	25764784	d0_fqComb.hs1_peak_1376
chr1	25808541	25808716	d0_fqComb.hs1_peak_1377
chr1	25835358	25836015	d0_fqComb.hs1_peak_1378
chr1	25841935	25842070	d0_fqComb.hs1_peak_1379
chr1	25847631	25847793	d0_fqComb.hs1_peak_1380
chr1	25848323	25848527	d0_fqComb.hs1_peak_1381
chr1	25859032	25859275	d0_fqComb.hs1_peak_1382
chr1	25872769	25872996	d0_fqComb.hs1_peak_1383
chr1	25873466	25873681	d0_fqComb.hs1_peak_1384
chr1	25891488	25891668	d0_fqComb.hs1_peak_1385
chr1	25916481	25916701	d0_fqComb.hs1_peak_1386
chr1	25932234	25932664	d0_fqComb.hs1_peak_1387
chr1	25948386	25948750	d0_fqComb.hs1_peak_1388
chr1	25948878	25949403	d0_fqComb.hs1_peak_1389
chr1	25949524	25949750	d0_fqComb.hs1_peak_1390
chr1	25982561	25982895	d0_fqComb.hs1_peak_1391
chr1	25992246	25992494	d0_fqComb.hs1_peak_1392
chr1	25993545	25993661	d0_fqComb.hs1_peak_1393
chr1	25998664	25998780	d0_fqComb.hs1_peak_1394
chr1	26001769	26002215	d0_fqComb.hs1_peak_1395
chr1	26007098	26007463	d0_fqComb.hs1_peak_1396
chr1	26014667	26015053	d0_fqComb.hs1_peak_1397
chr1	26027633	26028291	d0_fqComb.hs1_peak_1398
chr1	26038281	26038997	d0_fqComb.hs1_peak_1399
chr1	26057995	26058137	d0_fqComb.hs1_peak_1400
chr1	26062600	26063239	d0_fqComb.hs1_peak_1401
chr1	26071280	26072039	d0_fqComb.hs1_peak_1402
chr1	26112985	26113309	d0_fqComb.hs1_peak_1403
chr1	26117138	26117639	d0_fqComb.hs1_peak_1404
chr1	26119483	26119720	d0_fqComb.hs1_peak_1405
chr1	26123411	26123545	d0_fqComb.hs1_peak_1406
chr1	26127909	26128092	d0_fqComb.hs1_peak_1407
chr1	26128194	26128652	d0_fqComb.hs1_peak_1408
chr1	26143889	26144344	d0_fqComb.hs1_peak_1409
chr1	26155154	26155429	d0_fqComb.hs1_peak_1410
chr1	26159035	26159250	d0_fqComb.hs1_peak_1411
chr1	26173519	26174363	d0_fqComb.hs1_peak_1412
chr1	26188470	26188692	d0_fqComb.hs1_peak_1413
chr1	26201308	26201494	d0_fqComb.hs1_peak_1414
chr1	26223605	26223736	d0_fqComb.hs1_peak_1415
chr1	26229097	26229332	d0_fqComb.hs1_peak_1416
chr1	26248082	26248414	d0_fqComb.hs1_peak_1417
chr1	26248528	26248655	d0_fqComb.hs1_peak_1418
chr1	26248789	26248933	d0_fqComb.hs1_peak_1419
chr1	26250649	26250911	d0_fqComb.hs1_peak_1420
chr1	26255079	26255358	d0_fqComb.hs1_peak_1421
chr1	26256773	26257396	d0_fqComb.hs1_peak_1422
chr1	26267895	26268020	d0_fqComb.hs1_peak_1423
chr1	26269928	26270491	d0_fqComb.hs1_peak_1424
chr1	26309556	26309699	d0_fqComb.hs1_peak_1425
chr1	26309927	26310280	d0_fqComb.hs1_peak_1426
chr1	26310392	26310537	d0_fqComb.hs1_peak_1427
chr1	26311146	26311329	d0_fqComb.hs1_peak_1428
chr1	26338099	26338881	d0_fqComb.hs1_peak_1429
chr1	26339062	26339258	d0_fqComb.hs1_peak_1430
chr1	26367570	26368038	d0_fqComb.hs1_peak_1431
chr1	26369143	26369576	d0_fqComb.hs1_peak_1432
chr1	26379804	26380173	d0_fqComb.hs1_peak_1433
chr1	26422214	26422411	d0_fqComb.hs1_peak_1434
chr1	26458290	26459581	d0_fqComb.hs1_peak_1435
chr1	26515512	26515846	d0_fqComb.hs1_peak_1436
chr1	26530358	26530615	d0_fqComb.hs1_peak_1437
chr1	26530884	26531278	d0_fqComb.hs1_peak_1438
chr1	26533338	26533840	d0_fqComb.hs1_peak_1439
chr1	26561275	26561797	d0_fqComb.hs1_peak_1440
chr1	26582067	26582477	d0_fqComb.hs1_peak_1441
chr1	26624822	26625056	d0_fqComb.hs1_peak_1442
chr1	26625597	26626278	d0_fqComb.hs1_peak_1443
chr1	26638097	26638304	d0_fqComb.hs1_peak_1444
chr1	26648051	26648366	d0_fqComb.hs1_peak_1445
chr1	26664395	26664604	d0_fqComb.hs1_peak_1446
chr1	26691252	26691416	d0_fqComb.hs1_peak_1447
chr1	26700891	26701206	d0_fqComb.hs1_peak_1448
chr1	26703083	26703471	d0_fqComb.hs1_peak_1449
chr1	26727784	26727985	d0_fqComb.hs1_peak_1450
chr1	26728244	26728641	d0_fqComb.hs1_peak_1451
chr1	26738073	26738251	d0_fqComb.hs1_peak_1452
chr1	26738396	26738581	d0_fqComb.hs1_peak_1453
chr1	26759388	26760030	d0_fqComb.hs1_peak_1454
chr1	26798042	26798153	d0_fqComb.hs1_peak_1455
chr1	26798405	26798833	d0_fqComb.hs1_peak_1456
chr1	26805012	26805217	d0_fqComb.hs1_peak_1457
chr1	26831180	26831894	d0_fqComb.hs1_peak_1458
chr1	26835811	26836053	d0_fqComb.hs1_peak_1459
chr1	26837556	26837862	d0_fqComb.hs1_peak_1460
chr1	26842883	26843088	d0_fqComb.hs1_peak_1461
chr1	26849233	26849379	d0_fqComb.hs1_peak_1462
chr1	26850742	26851383	d0_fqComb.hs1_peak_1463
chr1	26865177	26865467	d0_fqComb.hs1_peak_1464
chr1	26870175	26870736	d0_fqComb.hs1_peak_1465
chr1	26883452	26883800	d0_fqComb.hs1_peak_1466
chr1	26888495	26888710	d0_fqComb.hs1_peak_1467
chr1	26896254	26896472	d0_fqComb.hs1_peak_1468
chr1	26897802	26898102	d0_fqComb.hs1_peak_1469
chr1	26909212	26909516	d0_fqComb.hs1_peak_1470
chr1	26909935	26910101	d0_fqComb.hs1_peak_1471
chr1	26937475	26937627	d0_fqComb.hs1_peak_1472
chr1	26939785	26940009	d0_fqComb.hs1_peak_1473
chr1	26942798	26942986	d0_fqComb.hs1_peak_1474
chr1	26950331	26950573	d0_fqComb.hs1_peak_1475
chr1	26977196	26977475	d0_fqComb.hs1_peak_1476
chr1	26995966	26996671	d0_fqComb.hs1_peak_1477
chr1	27075122	27075262	d0_fqComb.hs1_peak_1478
chr1	27075433	27076004	d0_fqComb.hs1_peak_1479
chr1	27076667	27076873	d0_fqComb.hs1_peak_1480
chr1	27125915	27126189	d0_fqComb.hs1_peak_1481
chr1	27137979	27138169	d0_fqComb.hs1_peak_1482
chr1	27142151	27142438	d0_fqComb.hs1_peak_1483
chr1	27148209	27148919	d0_fqComb.hs1_peak_1484
chr1	27163143	27163759	d0_fqComb.hs1_peak_1485
chr1	27173966	27174270	d0_fqComb.hs1_peak_1486
chr1	27183033	27183300	d0_fqComb.hs1_peak_1487
chr1	27184417	27184532	d0_fqComb.hs1_peak_1488
chr1	27190611	27190848	d0_fqComb.hs1_peak_1489
chr1	27192049	27192791	d0_fqComb.hs1_peak_1490
chr1	27198853	27199079	d0_fqComb.hs1_peak_1491
chr1	27206819	27207879	d0_fqComb.hs1_peak_1492
chr1	27208113	27208358	d0_fqComb.hs1_peak_1493
chr1	27214224	27214335	d0_fqComb.hs1_peak_1494
chr1	27224309	27224749	d0_fqComb.hs1_peak_1495
chr1	27233583	27233919	d0_fqComb.hs1_peak_1496
chr1	27236837	27236987	d0_fqComb.hs1_peak_1497
chr1	27246488	27246731	d0_fqComb.hs1_peak_1498
chr1	27247033	27247571	d0_fqComb.hs1_peak_1499
chr1	27260270	27260424	d0_fqComb.hs1_peak_1500
chr1	27271225	27271461	d0_fqComb.hs1_peak_1501
chr1	27317727	27317857	d0_fqComb.hs1_peak_1502
chr1	27331256	27331653	d0_fqComb.hs1_peak_1503
chr1	27331845	27331988	d0_fqComb.hs1_peak_1504
chr1	27337954	27338455	d0_fqComb.hs1_peak_1505
chr1	27345979	27346170	d0_fqComb.hs1_peak_1506
chr1	27349641	27349771	d0_fqComb.hs1_peak_1507
chr1	27366946	27367232	d0_fqComb.hs1_peak_1508
chr1	27368535	27368897	d0_fqComb.hs1_peak_1509
chr1	27369066	27369275	d0_fqComb.hs1_peak_1510
chr1	27369434	27369652	d0_fqComb.hs1_peak_1511
chr1	27370255	27370366	d0_fqComb.hs1_peak_1512
chr1	27378096	27378477	d0_fqComb.hs1_peak_1513
chr1	27388682	27388809	d0_fqComb.hs1_peak_1514
chr1	27398449	27398886	d0_fqComb.hs1_peak_1515
chr1	27399279	27399493	d0_fqComb.hs1_peak_1516
chr1	27409857	27410086	d0_fqComb.hs1_peak_1517
chr1	27412278	27412421	d0_fqComb.hs1_peak_1518
chr1	27416396	27416929	d0_fqComb.hs1_peak_1519
chr1	27417336	27417477	d0_fqComb.hs1_peak_1520
chr1	27434085	27434653	d0_fqComb.hs1_peak_1521
chr1	27441850	27441976	d0_fqComb.hs1_peak_1522
chr1	27448610	27448782	d0_fqComb.hs1_peak_1523
chr1	27456162	27456701	d0_fqComb.hs1_peak_1524
chr1	27464134	27464419	d0_fqComb.hs1_peak_1525
chr1	27485142	27485459	d0_fqComb.hs1_peak_1526
chr1	27492226	27492434	d0_fqComb.hs1_peak_1527
chr1	27497447	27497720	d0_fqComb.hs1_peak_1528
chr1	27504358	27504699	d0_fqComb.hs1_peak_1529
chr1	27510502	27510732	d0_fqComb.hs1_peak_1530
chr1	27513509	27513748	d0_fqComb.hs1_peak_1531
chr1	27527866	27528028	d0_fqComb.hs1_peak_1532
chr1	27554775	27554925	d0_fqComb.hs1_peak_1533
chr1	27566380	27566514	d0_fqComb.hs1_peak_1534
chr1	27566811	27567513	d0_fqComb.hs1_peak_1535
chr1	27614182	27614780	d0_fqComb.hs1_peak_1536
chr1	27623436	27623588	d0_fqComb.hs1_peak_1537
chr1	27671892	27672527	d0_fqComb.hs1_peak_1538
chr1	27698869	27699360	d0_fqComb.hs1_peak_1539
chr1	27713013	27713400	d0_fqComb.hs1_peak_1540
chr1	27756258	27757191	d0_fqComb.hs1_peak_1541
chr1	27776613	27777010	d0_fqComb.hs1_peak_1542
chr1	27801259	27802231	d0_fqComb.hs1_peak_1543
chr1	27930248	27930838	d0_fqComb.hs1_peak_1544
chr1	27946826	27947452	d0_fqComb.hs1_peak_1545
chr1	27954976	27955124	d0_fqComb.hs1_peak_1546
chr1	27989220	27989355	d0_fqComb.hs1_peak_1547
chr1	27990008	27990415	d0_fqComb.hs1_peak_1548
chr1	28035691	28035923	d0_fqComb.hs1_peak_1549
chr1	28050828	28050954	d0_fqComb.hs1_peak_1550
chr1	28074812	28074956	d0_fqComb.hs1_peak_1551
chr1	28077696	28078136	d0_fqComb.hs1_peak_1552
chr1	28078342	28078453	d0_fqComb.hs1_peak_1553
chr1	28088805	28089330	d0_fqComb.hs1_peak_1554
chr1	28101035	28101533	d0_fqComb.hs1_peak_1555
chr1	28102036	28102188	d0_fqComb.hs1_peak_1556
chr1	28132710	28132900	d0_fqComb.hs1_peak_1557
chr1	28138608	28138900	d0_fqComb.hs1_peak_1558
chr1	28170675	28171126	d0_fqComb.hs1_peak_1559
chr1	28171413	28171565	d0_fqComb.hs1_peak_1560
chr1	28211265	28212007	d0_fqComb.hs1_peak_1561
chr1	28249935	28250120	d0_fqComb.hs1_peak_1562
chr1	28251088	28251199	d0_fqComb.hs1_peak_1563
chr1	28279989	28280115	d0_fqComb.hs1_peak_1564
chr1	28328623	28328806	d0_fqComb.hs1_peak_1565
chr1	28347749	28348029	d0_fqComb.hs1_peak_1566
chr1	28352859	28353078	d0_fqComb.hs1_peak_1567
chr1	28353506	28353705	d0_fqComb.hs1_peak_1568
chr1	28360059	28360312	d0_fqComb.hs1_peak_1569
chr1	28360434	28360725	d0_fqComb.hs1_peak_1570
chr1	28394602	28395190	d0_fqComb.hs1_peak_1571
chr1	28395345	28395540	d0_fqComb.hs1_peak_1572
chr1	28423704	28424165	d0_fqComb.hs1_peak_1573
chr1	28434315	28434583	d0_fqComb.hs1_peak_1574
chr1	28436749	28436860	d0_fqComb.hs1_peak_1575
chr1	28444903	28445015	d0_fqComb.hs1_peak_1576
chr1	28484720	28485426	d0_fqComb.hs1_peak_1577
chr1	28490533	28491252	d0_fqComb.hs1_peak_1578
chr1	28495926	28496077	d0_fqComb.hs1_peak_1579
chr1	28510586	28510752	d0_fqComb.hs1_peak_1580
chr1	28511179	28511290	d0_fqComb.hs1_peak_1581
chr1	28578376	28578978	d0_fqComb.hs1_peak_1582
chr1	28627220	28627690	d0_fqComb.hs1_peak_1583
chr1	28638914	28639092	d0_fqComb.hs1_peak_1584
chr1	28657441	28657652	d0_fqComb.hs1_peak_1585
chr1	28670518	28670783	d0_fqComb.hs1_peak_1586
chr1	28688120	28688238	d0_fqComb.hs1_peak_1587
chr1	28688377	28688521	d0_fqComb.hs1_peak_1588
chr1	28719221	28719389	d0_fqComb.hs1_peak_1589
chr1	28724081	28724328	d0_fqComb.hs1_peak_1590
chr1	28727034	28727155	d0_fqComb.hs1_peak_1591
chr1	28728807	28729113	d0_fqComb.hs1_peak_1592
chr1	28735706	28735909	d0_fqComb.hs1_peak_1593
chr1	28756119	28756894	d0_fqComb.hs1_peak_1594
chr1	28825585	28826080	d0_fqComb.hs1_peak_1595
chr1	28955574	28955691	d0_fqComb.hs1_peak_1596
chr1	28956541	28956680	d0_fqComb.hs1_peak_1597
chr1	28963969	28964256	d0_fqComb.hs1_peak_1598
chr1	28967096	28967218	d0_fqComb.hs1_peak_1599
chr1	28967341	28967552	d0_fqComb.hs1_peak_1600
chr1	29024074	29024891	d0_fqComb.hs1_peak_1601
chr1	29029475	29029778	d0_fqComb.hs1_peak_1602
chr1	29040229	29040435	d0_fqComb.hs1_peak_1603
chr1	29045511	29045831	d0_fqComb.hs1_peak_1604
chr1	29073429	29073837	d0_fqComb.hs1_peak_1605
chr1	29078908	29079141	d0_fqComb.hs1_peak_1606
chr1	29080796	29080907	d0_fqComb.hs1_peak_1607
chr1	29083194	29083470	d0_fqComb.hs1_peak_1608
chr1	29091811	29092281	d0_fqComb.hs1_peak_1609
chr1	29099231	29099403	d0_fqComb.hs1_peak_1610
chr1	29102624	29102838	d0_fqComb.hs1_peak_1611
chr1	29114399	29114774	d0_fqComb.hs1_peak_1612
chr1	29125513	29126633	d0_fqComb.hs1_peak_1613
chr1	29146027	29146318	d0_fqComb.hs1_peak_1614
chr1	29155809	29156024	d0_fqComb.hs1_peak_1615
chr1	29167296	29167881	d0_fqComb.hs1_peak_1616
chr1	29199461	29199656	d0_fqComb.hs1_peak_1617
chr1	29252061	29252200	d0_fqComb.hs1_peak_1618
chr1	29258208	29258328	d0_fqComb.hs1_peak_1619
chr1	29259065	29259225	d0_fqComb.hs1_peak_1620
chr1	29296217	29296428	d0_fqComb.hs1_peak_1621
chr1	29314575	29314795	d0_fqComb.hs1_peak_1622
chr1	29320956	29321507	d0_fqComb.hs1_peak_1623
chr1	29332971	29333092	d0_fqComb.hs1_peak_1624
chr1	29344366	29344587	d0_fqComb.hs1_peak_1625
chr1	29356040	29356282	d0_fqComb.hs1_peak_1626
chr1	29419980	29420149	d0_fqComb.hs1_peak_1627
chr1	29435198	29435344	d0_fqComb.hs1_peak_1628
chr1	29498339	29498570	d0_fqComb.hs1_peak_1629
chr1	29498863	29499073	d0_fqComb.hs1_peak_1630
chr1	29540429	29540649	d0_fqComb.hs1_peak_1631
chr1	29549295	29549639	d0_fqComb.hs1_peak_1632
chr1	29636353	29636495	d0_fqComb.hs1_peak_1633
chr1	29664903	29665073	d0_fqComb.hs1_peak_1634
chr1	29679193	29679304	d0_fqComb.hs1_peak_1635
chr1	29692377	29692574	d0_fqComb.hs1_peak_1636
chr1	29720103	29720407	d0_fqComb.hs1_peak_1637
chr1	29733117	29733300	d0_fqComb.hs1_peak_1638
chr1	29733429	29733540	d0_fqComb.hs1_peak_1639
chr1	29736406	29736590	d0_fqComb.hs1_peak_1640
chr1	29740236	29740347	d0_fqComb.hs1_peak_1641
chr1	29744882	29745046	d0_fqComb.hs1_peak_1642
chr1	29753004	29753238	d0_fqComb.hs1_peak_1643
chr1	29767308	29767655	d0_fqComb.hs1_peak_1644
chr1	29776607	29776824	d0_fqComb.hs1_peak_1645
chr1	29793003	29793136	d0_fqComb.hs1_peak_1646
chr1	29797382	29797561	d0_fqComb.hs1_peak_1647
chr1	29804235	29804458	d0_fqComb.hs1_peak_1648
chr1	29806090	29806201	d0_fqComb.hs1_peak_1649
chr1	29817682	29817830	d0_fqComb.hs1_peak_1650
chr1	29830412	29830564	d0_fqComb.hs1_peak_1651
chr1	29834356	29834511	d0_fqComb.hs1_peak_1652
chr1	29849246	29849420	d0_fqComb.hs1_peak_1653
chr1	29897478	29897589	d0_fqComb.hs1_peak_1654
chr1	29925061	29925191	d0_fqComb.hs1_peak_1655
chr1	29928934	29929525	d0_fqComb.hs1_peak_1656
chr1	29949560	29949786	d0_fqComb.hs1_peak_1657
chr1	30005279	30005390	d0_fqComb.hs1_peak_1658
chr1	30023353	30023535	d0_fqComb.hs1_peak_1659
chr1	30185928	30186252	d0_fqComb.hs1_peak_1660
chr1	30210342	30210525	d0_fqComb.hs1_peak_1661
chr1	30216418	30216529	d0_fqComb.hs1_peak_1662
chr1	30223435	30223623	d0_fqComb.hs1_peak_1663
chr1	30276239	30276365	d0_fqComb.hs1_peak_1664
chr1	30287089	30287323	d0_fqComb.hs1_peak_1665
chr1	30354912	30355092	d0_fqComb.hs1_peak_1666
chr1	30355252	30355519	d0_fqComb.hs1_peak_1667
chr1	30435643	30435754	d0_fqComb.hs1_peak_1668
chr1	30436264	30436375	d0_fqComb.hs1_peak_1669
chr1	30437353	30437511	d0_fqComb.hs1_peak_1670
chr1	30501742	30501853	d0_fqComb.hs1_peak_1671
chr1	30507786	30507897	d0_fqComb.hs1_peak_1672
chr1	30535154	30535991	d0_fqComb.hs1_peak_1673
chr1	30558087	30558301	d0_fqComb.hs1_peak_1674
chr1	30567934	30568368	d0_fqComb.hs1_peak_1675
chr1	30568502	30568703	d0_fqComb.hs1_peak_1676
chr1	30569301	30569442	d0_fqComb.hs1_peak_1677
chr1	30577713	30577963	d0_fqComb.hs1_peak_1678
chr1	30590533	30590644	d0_fqComb.hs1_peak_1679
chr1	30614341	30614452	d0_fqComb.hs1_peak_1680
chr1	30631928	30632193	d0_fqComb.hs1_peak_1681
chr1	30634756	30635487	d0_fqComb.hs1_peak_1682
chr1	30650109	30650259	d0_fqComb.hs1_peak_1683
chr1	30654197	30654443	d0_fqComb.hs1_peak_1684
chr1	30668556	30668873	d0_fqComb.hs1_peak_1685
chr1	30671084	30671255	d0_fqComb.hs1_peak_1686
chr1	30676496	30677058	d0_fqComb.hs1_peak_1687
chr1	30698284	30698395	d0_fqComb.hs1_peak_1688
chr1	30699821	30700013	d0_fqComb.hs1_peak_1689
chr1	30705775	30705997	d0_fqComb.hs1_peak_1690
chr1	30706454	30706621	d0_fqComb.hs1_peak_1691
chr1	30711203	30711367	d0_fqComb.hs1_peak_1692
chr1	30723471	30723922	d0_fqComb.hs1_peak_1693
chr1	30732350	30732522	d0_fqComb.hs1_peak_1694
chr1	30740462	30740616	d0_fqComb.hs1_peak_1695
chr1	30754545	30754765	d0_fqComb.hs1_peak_1696
chr1	30763677	30764039	d0_fqComb.hs1_peak_1697
chr1	30781593	30782027	d0_fqComb.hs1_peak_1698
chr1	30883917	30884147	d0_fqComb.hs1_peak_1699
chr1	30893743	30893911	d0_fqComb.hs1_peak_1700
chr1	30917543	30918218	d0_fqComb.hs1_peak_1701
chr1	30924706	30924817	d0_fqComb.hs1_peak_1702
chr1	30953361	30953502	d0_fqComb.hs1_peak_1703
chr1	30963395	30963596	d0_fqComb.hs1_peak_1704
chr1	31006791	31007106	d0_fqComb.hs1_peak_1705
chr1	31007414	31007850	d0_fqComb.hs1_peak_1706
chr1	31014951	31015076	d0_fqComb.hs1_peak_1707
chr1	31023032	31023227	d0_fqComb.hs1_peak_1708
chr1	31034536	31034705	d0_fqComb.hs1_peak_1709
chr1	31066931	31067244	d0_fqComb.hs1_peak_1710
chr1	31068261	31068467	d0_fqComb.hs1_peak_1711
chr1	31082684	31082848	d0_fqComb.hs1_peak_1712
chr1	31091019	31091272	d0_fqComb.hs1_peak_1713
chr1	31091374	31091875	d0_fqComb.hs1_peak_1714
chr1	31092009	31092322	d0_fqComb.hs1_peak_1715
chr1	31148917	31149533	d0_fqComb.hs1_peak_1716
chr1	31218920	31219483	d0_fqComb.hs1_peak_1717
chr1	31225500	31226240	d0_fqComb.hs1_peak_1718
chr1	31226476	31226587	d0_fqComb.hs1_peak_1719
chr1	31246970	31247583	d0_fqComb.hs1_peak_1720
chr1	31265214	31265695	d0_fqComb.hs1_peak_1721
chr1	31265904	31266121	d0_fqComb.hs1_peak_1722
chr1	31266395	31266552	d0_fqComb.hs1_peak_1723
chr1	31273883	31274017	d0_fqComb.hs1_peak_1724
chr1	31275052	31275288	d0_fqComb.hs1_peak_1725
chr1	31286340	31286463	d0_fqComb.hs1_peak_1726
chr1	31360956	31361110	d0_fqComb.hs1_peak_1727
chr1	31365794	31365975	d0_fqComb.hs1_peak_1728
chr1	31375163	31375274	d0_fqComb.hs1_peak_1729
chr1	31406348	31407368	d0_fqComb.hs1_peak_1730
chr1	31420699	31420946	d0_fqComb.hs1_peak_1731
chr1	31421887	31421998	d0_fqComb.hs1_peak_1732
chr1	31433988	31434412	d0_fqComb.hs1_peak_1733
chr1	31445511	31445741	d0_fqComb.hs1_peak_1734
chr1	31451640	31452016	d0_fqComb.hs1_peak_1735
chr1	31475756	31476051	d0_fqComb.hs1_peak_1736
chr1	31490828	31491037	d0_fqComb.hs1_peak_1737
chr1	31502111	31503000	d0_fqComb.hs1_peak_1738
chr1	31521582	31521743	d0_fqComb.hs1_peak_1739
chr1	31541746	31541906	d0_fqComb.hs1_peak_1740
chr1	31561447	31561986	d0_fqComb.hs1_peak_1741
chr1	31562813	31563139	d0_fqComb.hs1_peak_1742
chr1	31572181	31572384	d0_fqComb.hs1_peak_1743
chr1	31572569	31573546	d0_fqComb.hs1_peak_1744
chr1	31581540	31581720	d0_fqComb.hs1_peak_1745
chr1	31582882	31583126	d0_fqComb.hs1_peak_1746
chr1	31596917	31597204	d0_fqComb.hs1_peak_1747
chr1	31603315	31603573	d0_fqComb.hs1_peak_1748
chr1	31620414	31620528	d0_fqComb.hs1_peak_1749
chr1	31629958	31630323	d0_fqComb.hs1_peak_1750
chr1	31646146	31646530	d0_fqComb.hs1_peak_1751
chr1	31646972	31647135	d0_fqComb.hs1_peak_1752
chr1	31656446	31656627	d0_fqComb.hs1_peak_1753
chr1	31673919	31674183	d0_fqComb.hs1_peak_1754
chr1	31796063	31796684	d0_fqComb.hs1_peak_1755
chr1	31802214	31802701	d0_fqComb.hs1_peak_1756
chr1	31802885	31803048	d0_fqComb.hs1_peak_1757
chr1	31809940	31810222	d0_fqComb.hs1_peak_1758
chr1	31812843	31813015	d0_fqComb.hs1_peak_1759
chr1	31814095	31814258	d0_fqComb.hs1_peak_1760
chr1	31822037	31822551	d0_fqComb.hs1_peak_1761
chr1	31835738	31836044	d0_fqComb.hs1_peak_1762
chr1	31861533	31861717	d0_fqComb.hs1_peak_1763
chr1	31871332	31871995	d0_fqComb.hs1_peak_1764
chr1	31872129	31872270	d0_fqComb.hs1_peak_1765
chr1	31883554	31883666	d0_fqComb.hs1_peak_1766
chr1	31918917	31919127	d0_fqComb.hs1_peak_1767
chr1	31920424	31920626	d0_fqComb.hs1_peak_1768
chr1	31927023	31927149	d0_fqComb.hs1_peak_1769
chr1	31930466	31931536	d0_fqComb.hs1_peak_1770
chr1	31962263	31962374	d0_fqComb.hs1_peak_1771
chr1	31965827	31966188	d0_fqComb.hs1_peak_1772
chr1	31966333	31966471	d0_fqComb.hs1_peak_1773
chr1	32037221	32038064	d0_fqComb.hs1_peak_1774
chr1	32058312	32058812	d0_fqComb.hs1_peak_1775
chr1	32063284	32063698	d0_fqComb.hs1_peak_1776
chr1	32073646	32073915	d0_fqComb.hs1_peak_1777
chr1	32079883	32080410	d0_fqComb.hs1_peak_1778
chr1	32097784	32098701	d0_fqComb.hs1_peak_1779
chr1	32099283	32099593	d0_fqComb.hs1_peak_1780
chr1	32106129	32106741	d0_fqComb.hs1_peak_1781
chr1	32131689	32132051	d0_fqComb.hs1_peak_1782
chr1	32144823	32144938	d0_fqComb.hs1_peak_1783
chr1	32149713	32150207	d0_fqComb.hs1_peak_1784
chr1	32150561	32150703	d0_fqComb.hs1_peak_1785
chr1	32194083	32194402	d0_fqComb.hs1_peak_1786
chr1	32209111	32209647	d0_fqComb.hs1_peak_1787
chr1	32219859	32220402	d0_fqComb.hs1_peak_1788
chr1	32251988	32253014	d0_fqComb.hs1_peak_1789
chr1	32258864	32259107	d0_fqComb.hs1_peak_1790
chr1	32284864	32284975	d0_fqComb.hs1_peak_1791
chr1	32296075	32296429	d0_fqComb.hs1_peak_1792
chr1	32305600	32306089	d0_fqComb.hs1_peak_1793
chr1	32306340	32306549	d0_fqComb.hs1_peak_1794
chr1	32322618	32323123	d0_fqComb.hs1_peak_1795
chr1	32344531	32344642	d0_fqComb.hs1_peak_1796
chr1	32358302	32358935	d0_fqComb.hs1_peak_1797
chr1	32378487	32378736	d0_fqComb.hs1_peak_1798
chr1	32398007	32398130	d0_fqComb.hs1_peak_1799
chr1	32398265	32398433	d0_fqComb.hs1_peak_1800
chr1	32470861	32471275	d0_fqComb.hs1_peak_1801
chr1	32501264	32501698	d0_fqComb.hs1_peak_1802
chr1	32510258	32510488	d0_fqComb.hs1_peak_1803
chr1	32510624	32511165	d0_fqComb.hs1_peak_1804
chr1	32562025	32562166	d0_fqComb.hs1_peak_1805
chr1	32572064	32572189	d0_fqComb.hs1_peak_1806
chr1	32576268	32576770	d0_fqComb.hs1_peak_1807
chr1	32584992	32585272	d0_fqComb.hs1_peak_1808
chr1	32589250	32589361	d0_fqComb.hs1_peak_1809
chr1	32596653	32597033	d0_fqComb.hs1_peak_1810
chr1	32602126	32602404	d0_fqComb.hs1_peak_1811
chr1	32613472	32613755	d0_fqComb.hs1_peak_1812
chr1	32614669	32615058	d0_fqComb.hs1_peak_1813
chr1	32619877	32620237	d0_fqComb.hs1_peak_1814
chr1	32620747	32620884	d0_fqComb.hs1_peak_1815
chr1	32626397	32626668	d0_fqComb.hs1_peak_1816
chr1	32632782	32633204	d0_fqComb.hs1_peak_1817
chr1	32661866	32661995	d0_fqComb.hs1_peak_1818
chr1	32677102	32678045	d0_fqComb.hs1_peak_1819
chr1	32732481	32732681	d0_fqComb.hs1_peak_1820
chr1	32736458	32736727	d0_fqComb.hs1_peak_1821
chr1	32746310	32746676	d0_fqComb.hs1_peak_1822
chr1	32752690	32753181	d0_fqComb.hs1_peak_1823
chr1	32778176	32778527	d0_fqComb.hs1_peak_1824
chr1	32784658	32784895	d0_fqComb.hs1_peak_1825
chr1	32785253	32785455	d0_fqComb.hs1_peak_1826
chr1	32793274	32793427	d0_fqComb.hs1_peak_1827
chr1	32823923	32824034	d0_fqComb.hs1_peak_1828
chr1	32824513	32824902	d0_fqComb.hs1_peak_1829
chr1	32832649	32833171	d0_fqComb.hs1_peak_1830
chr1	32840471	32840681	d0_fqComb.hs1_peak_1831
chr1	32844112	32844425	d0_fqComb.hs1_peak_1832
chr1	32852281	32852493	d0_fqComb.hs1_peak_1833
chr1	32867160	32867280	d0_fqComb.hs1_peak_1834
chr1	32896528	32896979	d0_fqComb.hs1_peak_1835
chr1	32915149	32915400	d0_fqComb.hs1_peak_1836
chr1	32940798	32941288	d0_fqComb.hs1_peak_1837
chr1	32946281	32946597	d0_fqComb.hs1_peak_1838
chr1	32952952	32953171	d0_fqComb.hs1_peak_1839
chr1	32959304	32959415	d0_fqComb.hs1_peak_1840
chr1	32979766	32980016	d0_fqComb.hs1_peak_1841
chr1	32987060	32987459	d0_fqComb.hs1_peak_1842
chr1	32997807	32998032	d0_fqComb.hs1_peak_1843
chr1	33000293	33000691	d0_fqComb.hs1_peak_1844
chr1	33012653	33013327	d0_fqComb.hs1_peak_1845
chr1	33024981	33025447	d0_fqComb.hs1_peak_1846
chr1	33040503	33041093	d0_fqComb.hs1_peak_1847
chr1	33041244	33042128	d0_fqComb.hs1_peak_1848
chr1	33080338	33080506	d0_fqComb.hs1_peak_1849
chr1	33081613	33081724	d0_fqComb.hs1_peak_1850
chr1	33096226	33096511	d0_fqComb.hs1_peak_1851
chr1	33116980	33117314	d0_fqComb.hs1_peak_1852
chr1	33117463	33117746	d0_fqComb.hs1_peak_1853
chr1	33142049	33142279	d0_fqComb.hs1_peak_1854
chr1	33157065	33157329	d0_fqComb.hs1_peak_1855
chr1	33160360	33160533	d0_fqComb.hs1_peak_1856
chr1	33168143	33168254	d0_fqComb.hs1_peak_1857
chr1	33200428	33200650	d0_fqComb.hs1_peak_1858
chr1	33203832	33204302	d0_fqComb.hs1_peak_1859
chr1	33210810	33211135	d0_fqComb.hs1_peak_1860
chr1	33211364	33211768	d0_fqComb.hs1_peak_1861
chr1	33211999	33212110	d0_fqComb.hs1_peak_1862
chr1	33225431	33225873	d0_fqComb.hs1_peak_1863
chr1	33229502	33229628	d0_fqComb.hs1_peak_1864
chr1	33241211	33241555	d0_fqComb.hs1_peak_1865
chr1	33271957	33272094	d0_fqComb.hs1_peak_1866
chr1	33285893	33286004	d0_fqComb.hs1_peak_1867
chr1	33292487	33293046	d0_fqComb.hs1_peak_1868
chr1	33316389	33316500	d0_fqComb.hs1_peak_1869
chr1	33317538	33317746	d0_fqComb.hs1_peak_1870
chr1	33332180	33332401	d0_fqComb.hs1_peak_1871
chr1	33333915	33334528	d0_fqComb.hs1_peak_1872
chr1	33362332	33362466	d0_fqComb.hs1_peak_1873
chr1	33378050	33378236	d0_fqComb.hs1_peak_1874
chr1	33439001	33439151	d0_fqComb.hs1_peak_1875
chr1	33474413	33474768	d0_fqComb.hs1_peak_1876
chr1	33486467	33486799	d0_fqComb.hs1_peak_1877
chr1	33494768	33495081	d0_fqComb.hs1_peak_1878
chr1	33496572	33496767	d0_fqComb.hs1_peak_1879
chr1	33502814	33502936	d0_fqComb.hs1_peak_1880
chr1	33515954	33516162	d0_fqComb.hs1_peak_1881
chr1	33659302	33659413	d0_fqComb.hs1_peak_1882
chr1	33691550	33691719	d0_fqComb.hs1_peak_1883
chr1	33757223	33757398	d0_fqComb.hs1_peak_1884
chr1	33757634	33757745	d0_fqComb.hs1_peak_1885
chr1	33832123	33832312	d0_fqComb.hs1_peak_1886
chr1	33864795	33864991	d0_fqComb.hs1_peak_1887
chr1	33875930	33876198	d0_fqComb.hs1_peak_1888
chr1	33881765	33881951	d0_fqComb.hs1_peak_1889
chr1	33882122	33882351	d0_fqComb.hs1_peak_1890
chr1	33899024	33899320	d0_fqComb.hs1_peak_1891
chr1	33919283	33919399	d0_fqComb.hs1_peak_1892
chr1	33954356	33954807	d0_fqComb.hs1_peak_1893
chr1	33975207	33975422	d0_fqComb.hs1_peak_1894
chr1	34011113	34011510	d0_fqComb.hs1_peak_1895
chr1	34018620	34018731	d0_fqComb.hs1_peak_1896
chr1	34024798	34025241	d0_fqComb.hs1_peak_1897
chr1	34027910	34028125	d0_fqComb.hs1_peak_1898
chr1	34028525	34028912	d0_fqComb.hs1_peak_1899
chr1	34039031	34039189	d0_fqComb.hs1_peak_1900
chr1	34050196	34050656	d0_fqComb.hs1_peak_1901
chr1	34075903	34076014	d0_fqComb.hs1_peak_1902
chr1	34112557	34113177	d0_fqComb.hs1_peak_1903
chr1	34127966	34128163	d0_fqComb.hs1_peak_1904
chr1	34216216	34216368	d0_fqComb.hs1_peak_1905
chr1	34281519	34281875	d0_fqComb.hs1_peak_1906
chr1	34322106	34322217	d0_fqComb.hs1_peak_1907
chr1	34341570	34341681	d0_fqComb.hs1_peak_1908
chr1	34409749	34410048	d0_fqComb.hs1_peak_1909
chr1	34411819	34412106	d0_fqComb.hs1_peak_1910
chr1	34433941	34434360	d0_fqComb.hs1_peak_1911
chr1	34434558	34434677	d0_fqComb.hs1_peak_1912
chr1	34453047	34453188	d0_fqComb.hs1_peak_1913
chr1	34460470	34460787	d0_fqComb.hs1_peak_1914
chr1	34505450	34505575	d0_fqComb.hs1_peak_1915
chr1	34544245	34544399	d0_fqComb.hs1_peak_1916
chr1	34546974	34547164	d0_fqComb.hs1_peak_1917
chr1	34551082	34551216	d0_fqComb.hs1_peak_1918
chr1	34603221	34603381	d0_fqComb.hs1_peak_1919
chr1	34605314	34605571	d0_fqComb.hs1_peak_1920
chr1	34617675	34617891	d0_fqComb.hs1_peak_1921
chr1	34622245	34622633	d0_fqComb.hs1_peak_1922
chr1	34644103	34644224	d0_fqComb.hs1_peak_1923
chr1	34649160	34649333	d0_fqComb.hs1_peak_1924
chr1	34706903	34707065	d0_fqComb.hs1_peak_1925
chr1	34708100	34708248	d0_fqComb.hs1_peak_1926
chr1	34715336	34715740	d0_fqComb.hs1_peak_1927
chr1	34722226	34722752	d0_fqComb.hs1_peak_1928
chr1	34728807	34729290	d0_fqComb.hs1_peak_1929
chr1	34747564	34748029	d0_fqComb.hs1_peak_1930
chr1	34748240	34748847	d0_fqComb.hs1_peak_1931
chr1	34781515	34782135	d0_fqComb.hs1_peak_1932
chr1	34792679	34793242	d0_fqComb.hs1_peak_1933
chr1	34833658	34833846	d0_fqComb.hs1_peak_1934
chr1	34846921	34847034	d0_fqComb.hs1_peak_1935
chr1	34847700	34848271	d0_fqComb.hs1_peak_1936
chr1	34893906	34894017	d0_fqComb.hs1_peak_1937
chr1	34894276	34894846	d0_fqComb.hs1_peak_1938
chr1	34941781	34942246	d0_fqComb.hs1_peak_1939
chr1	34983653	34983833	d0_fqComb.hs1_peak_1940
chr1	35037518	35037702	d0_fqComb.hs1_peak_1941
chr1	35054686	35055102	d0_fqComb.hs1_peak_1942
chr1	35055675	35056124	d0_fqComb.hs1_peak_1943
chr1	35064829	35065117	d0_fqComb.hs1_peak_1944
chr1	35072944	35073202	d0_fqComb.hs1_peak_1945
chr1	35073306	35073539	d0_fqComb.hs1_peak_1946
chr1	35131549	35131957	d0_fqComb.hs1_peak_1947
chr1	35132113	35132237	d0_fqComb.hs1_peak_1948
chr1	35161655	35161831	d0_fqComb.hs1_peak_1949
chr1	35208391	35208713	d0_fqComb.hs1_peak_1950
chr1	35253392	35253739	d0_fqComb.hs1_peak_1951
chr1	35253994	35254440	d0_fqComb.hs1_peak_1952
chr1	35314211	35314366	d0_fqComb.hs1_peak_1953
chr1	35408149	35408396	d0_fqComb.hs1_peak_1954
chr1	35418045	35418163	d0_fqComb.hs1_peak_1955
chr1	35420121	35420955	d0_fqComb.hs1_peak_1956
chr1	35427716	35427934	d0_fqComb.hs1_peak_1957
chr1	35432084	35432223	d0_fqComb.hs1_peak_1958
chr1	35440716	35440861	d0_fqComb.hs1_peak_1959
chr1	35504401	35504749	d0_fqComb.hs1_peak_1960
chr1	35505037	35505192	d0_fqComb.hs1_peak_1961
chr1	35524094	35524302	d0_fqComb.hs1_peak_1962
chr1	35562776	35563134	d0_fqComb.hs1_peak_1963
chr1	35570216	35570984	d0_fqComb.hs1_peak_1964
chr1	35571265	35571585	d0_fqComb.hs1_peak_1965
chr1	35578570	35578779	d0_fqComb.hs1_peak_1966
chr1	35580909	35581065	d0_fqComb.hs1_peak_1967
chr1	35581455	35581952	d0_fqComb.hs1_peak_1968
chr1	35589602	35589750	d0_fqComb.hs1_peak_1969
chr1	35589895	35590104	d0_fqComb.hs1_peak_1970
chr1	35632275	35632631	d0_fqComb.hs1_peak_1971
chr1	35632752	35633226	d0_fqComb.hs1_peak_1972
chr1	35670390	35670553	d0_fqComb.hs1_peak_1973
chr1	35670733	35670887	d0_fqComb.hs1_peak_1974
chr1	35671330	35671725	d0_fqComb.hs1_peak_1975
chr1	35718045	35718209	d0_fqComb.hs1_peak_1976
chr1	35718397	35718534	d0_fqComb.hs1_peak_1977
chr1	35724387	35724602	d0_fqComb.hs1_peak_1978
chr1	35732563	35732689	d0_fqComb.hs1_peak_1979
chr1	35740005	35740116	d0_fqComb.hs1_peak_1980
chr1	35745905	35746139	d0_fqComb.hs1_peak_1981
chr1	35746770	35747060	d0_fqComb.hs1_peak_1982
chr1	35748915	35749278	d0_fqComb.hs1_peak_1983
chr1	35793213	35793371	d0_fqComb.hs1_peak_1984
chr1	35793570	35794651	d0_fqComb.hs1_peak_1985
chr1	35951515	35951838	d0_fqComb.hs1_peak_1986
chr1	35959949	35960218	d0_fqComb.hs1_peak_1987
chr1	35962580	35963081	d0_fqComb.hs1_peak_1988
chr1	35975867	35976004	d0_fqComb.hs1_peak_1989
chr1	35987495	35987606	d0_fqComb.hs1_peak_1990
chr1	35997710	35997928	d0_fqComb.hs1_peak_1991
chr1	36011989	36012691	d0_fqComb.hs1_peak_1992
chr1	36013764	36013985	d0_fqComb.hs1_peak_1993
chr1	36018726	36018851	d0_fqComb.hs1_peak_1994
chr1	36019717	36020129	d0_fqComb.hs1_peak_1995
chr1	36023825	36024297	d0_fqComb.hs1_peak_1996
chr1	36039208	36039430	d0_fqComb.hs1_peak_1997
[truncated: 124,220 more rows]

## Sheet: ext. cluster elements
Supplementary Table 1: Embryonic stem cell clustering data
All element in ESC clusters
#chrom	start	end	nodeName	clusterName
chr13	7121209	7122063	homologousElement_5355	cluster_17
chr15	6539105	6539178	homologousElement_13431	cluster_5
chr13	7574170	7574235	homologousElement_5969	cluster_1
chr15	7412537	7412630	homologousElement_13986	cluster_5
chr21	4991764	4991904	homologousElement_22113	cluster_87
chr13	6016919	6016980	homologousElement_3864	cluster_112
chr13	8368313	8368467	homologousElement_7025	cluster_22
chr14	2377800	2377946	homologousElement_9110	cluster_87
chr13	6622109	6622212	homologousElement_4678	cluster_97
chr13	6258301	6258626	homologousElement_4201	cluster_1
chr15	8234396	8234489	homologousElement_14566	cluster_5
chr7	102191466	102191666	d0_fqComb.hs1_peak_106814	cluster_2839
chr21	3388576	3388636	homologousElement_20088	cluster_112
chr21	3607106	3607209	homologousElement_20362	cluster_97
chr7	58016441	58016906	homologousElement_27713	cluster_344
chr1	146238028	146238143	homologousElement_1168	cluster_147
chr15	8090157	8090230	homologousElement_14462	cluster_5
chr13	6540830	6540895	homologousElement_4583	cluster_1
chr13	7637879	7638733	homologousElement_6050	cluster_17
chr15	9272297	9272390	homologousElement_15286	cluster_5
chrX	102544518	102544672	d0_fqComb.hs1_peak_124027	cluster_3137
chr1	142406652	142406825	d0_fqComb.hs1_peak_5883	cluster_527
chr15	6553452	6553525	homologousElement_13447	cluster_5
chr21	3832277	3832630	homologousElement_20651	cluster_76
chr13	7098124	7098270	homologousElement_5319	cluster_87
chr2	143544872	143544993	homologousElement_19185	cluster_368
chr13	6399211	6399536	homologousElement_4391	cluster_1
chr13	8418583	8418651	homologousElement_7098	cluster_1
chr15	2777289	2777612	homologousElement_10737	cluster_134
chr13	6882434	6882508	homologousElement_5037	cluster_36
chr3	99321214	99321937	d0_fqComb.hs1_peak_73584	cluster_152
chr21	4416422	4416551	homologousElement_21391	cluster_146
chr15	4265518	4265575	homologousElement_12593	cluster_1
chr13	51450921	51451288	d0_fqComb.hs1_peak_30435	cluster_946
chr17	23069035	23069689	homologousElement_17240	cluster_344
chr13	6729324	6729385	homologousElement_4838	cluster_1
chr13	7244671	7244996	homologousElement_5524	cluster_1
chr15	7475475	7475568	homologousElement_14041	cluster_5
chr15	3861984	3862155	homologousElement_12084	cluster_1
chr20	76427	76561	homologousElement_19312	cluster_1761
chr13	8738927	8739258	homologousElement_7516	cluster_166
chr6	83473079	83473239	d0_fqComb.hs1_peak_98145	cluster_614
chr21	4145143	4145206	homologousElement_21046	cluster_63
chr22	31131117	31131477	d0_fqComb.hs1_peak_68772	cluster_295
chr15	14661214	14662048	homologousElement_15848	cluster_17
chr21	3163132	3163502	homologousElement_19802	cluster_144
chr15	8365547	8365640	homologousElement_14697	cluster_5
chr15	8722065	8722158	homologousElement_14790	cluster_5
chr15	9388529	9388622	homologousElement_15415	cluster_5
chr15	4440859	4440988	homologousElement_12806	cluster_146
chr14	6560281	6560766	homologousElement_9994	cluster_236
chr21	5486154	5486623	homologousElement_22745	cluster_1
chr15	9937833	9937926	homologousElement_15804	cluster_5
chr13	8280033	8280102	homologousElement_6921	cluster_1
chr13	6600614	6600688	homologousElement_4657	cluster_36
chr15	7471867	7471960	homologousElement_14037	cluster_5
chrX	48575596	48575751	d0_fqComb.hs1_peak_122960	cluster_497
chr17	15735320	15735460	d0_fqComb.hs1_peak_44732	cluster_3486
chr15	3640940	3641715	homologousElement_11798	cluster_134
chr1	146658131	146658376	homologousElement_1227	cluster_1873
chr5	21567690	21567823	homologousElement_26380	cluster_232
chr2	95293996	95294094	homologousElement_18893	cluster_503
chr15	3029157	3029293	homologousElement_11029	cluster_87
chr7	145376312	145376433	d0_fqComb.hs1_peak_109078	cluster_275
chr15	4237201	4237259	homologousElement_12550	cluster_153
chr13	5780566	5780934	homologousElement_3545	cluster_144
chr9	1693	1807	homologousElement_28737	cluster_760
chr15	9582749	9582836	homologousElement_15565	cluster_5
chr5	181833335	181833548	d0_fqComb.hs1_peak_94452	cluster_221
chr13	7840274	7840365	homologousElement_6309	cluster_191
chr4	9384345	9384428	homologousElement_25670	cluster_577
chr13	7498588	7498666	homologousElement_5860	cluster_153
chr14	2291253	2291407	homologousElement_9010	cluster_22
chr21	5397384	5397853	homologousElement_22634	cluster_1
chr13	8366314	8366460	homologousElement_7021	cluster_87
chr15	7209278	7209351	homologousElement_13798	cluster_5
chr15	2457736	2457971	d0_fqComb.hs1_peak_37030	cluster_787
chr13	8889944	8890005	homologousElement_7734	cluster_1
chr15	16566426	16566645	homologousElement_15896	cluster_1053
chr1	16191511	16191625	homologousElement_255	cluster_147
chr13	6651509	6652363	homologousElement_4725	cluster_17
chr15	4264399	4264570	homologousElement_12589	cluster_1
chr9	38592621	38592719	homologousElement_28834	cluster_503
chr19	40057752	40058321	homologousElement_18179	cluster_42
chr15	7239886	7239959	homologousElement_13832	cluster_5
chr15	8655607	8655700	homologousElement_14722	cluster_5
chr13	6606158	6606236	homologousElement_4663	cluster_153
chr22	5016856	5016959	homologousElement_23601	cluster_97
chr15	4038455	4039230	d0_fqComb.hs1_peak_37075	cluster_134
chr5	71177034	71177650	d0_fqComb.hs1_peak_89002	cluster_1157
chr1	148639101	148639216	homologousElement_1324	cluster_147
chr10	30430292	30430469	homologousElement_2421	cluster_2284
chr13	6351543	6351735	homologousElement_4324	cluster_1
chr15	3639310	3639464	homologousElement_11792	cluster_22
chr13	9027534	9028308	homologousElement_7909	cluster_134
chr15	7507740	7507833	homologousElement_14077	cluster_5
chr5	70704945	70705078	homologousElement_26587	cluster_232
chr2	89055484	89055615	homologousElement_18719	cluster_47
chr1	237356081	237356290	homologousElement_2260	cluster_152
chr19	50942461	50942673	homologousElement_18394	cluster_539
chr15	2563015	2563144	homologousElement_10478	cluster_146
chr2	110721616	110721818	d0_fqComb.hs1_peak_58322	cluster_1335
chr15	4352958	4353733	homologousElement_12700	cluster_134
chr15	4573084	4573144	homologousElement_12967	cluster_112
chr1	144688028	144688313	homologousElement_1053	cluster_464
chr13	5807668	5807746	homologousElement_3588	cluster_153
chr15	7577512	7577605	homologousElement_14155	cluster_5
chr9	40827251	40827533	d0_fqComb.hs1_peak_117855	cluster_1160
chr13	8408219	8408572	homologousElement_7075	cluster_76
chr13	8560324	8560391	homologousElement_7289	cluster_1
chr15	8305990	8306063	homologousElement_14641	cluster_5
chr15	4162051	4162826	homologousElement_12450	cluster_51
chr13	8076361	8076691	d0_fqComb.hs1_peak_29187	cluster_181
chr15	3240892	3240953	homologousElement_11281	cluster_112
chr15	6130666	6130739	homologousElement_13213	cluster_5
chr16	14832085	14832446	d0_fqComb.hs1_peak_41462	cluster_2047
chr1	148985140	148985580	d0_fqComb.hs1_peak_6169	cluster_3758
chr13	7339934	7339995	homologousElement_5657	cluster_1
chr13	10447584	10448555	homologousElement_8371	cluster_785
chr14	6680913	6681478	homologousElement_10009	cluster_42
chr21	5391229	5391369	homologousElement_22615	cluster_87
chr15	7613320	7613393	homologousElement_14196	cluster_5
chr16	29741663	29741768	d0_fqComb.hs1_peak_41913	cluster_1740
chr17	10358017	10358092	homologousElement_17049	cluster_533
chr13	8692706	8693074	homologousElement_7455	cluster_144
chr15	7803814	7803907	homologousElement_14237	cluster_5
chr15	7374303	7374376	homologousElement_13949	cluster_5
chr19	50756477	50756652	homologousElement_18304	cluster_360
chr14	2419674	2420042	homologousElement_9157	cluster_144
chr6	172089521	172089576	homologousElement_27312	cluster_3189
chr19	21061559	21062141	d0_fqComb.hs1_peak_52184	cluster_8
chr21	4584185	4584517	homologousElement_21595	cluster_181
chr21	5437604	5437758	homologousElement_22674	cluster_22
chr19	40088048	40088617	homologousElement_18215	cluster_42
chr15	6541411	6541504	homologousElement_13434	cluster_5
chr16	34861102	34861201	homologousElement_16806	cluster_78
chr14	2129775	2129847	homologousElement_8818	cluster_36
chr15	3130072	3130144	homologousElement_11150	cluster_36
chr7	143757358	143757537	d0_fqComb.hs1_peak_108964	cluster_3505
chr21	4900594	4900964	homologousElement_21996	cluster_144
chr7	151491311	151491470	homologousElement_28125	cluster_234
chr15	7566394	7566467	homologousElement_14142	cluster_5
chr4	8912626	8912789	homologousElement_25569	cluster_677
chr13	8091454	8091515	homologousElement_6668	cluster_1
chr15	21835683	21835808	homologousElement_16115	cluster_2963
chr1	148966859	148967072	d0_fqComb.hs1_peak_6166	cluster_3890
chr18	60997743	60997880	homologousElement_17668	cluster_515
chr13	6728494	6728561	homologousElement_4834	cluster_1
chr13	8514249	8514715	homologousElement_7232	cluster_1
chr18	46219173	46219376	d0_fqComb.hs1_peak_49294	cluster_2765
chr21	3349961	3350027	homologousElement_20048	cluster_1
chr22	22794108	22794361	homologousElement_24964	cluster_2164
chr22	21454541	21454784	d0_fqComb.hs1_peak_68300	cluster_3583
chr13	6444184	6444958	homologousElement_4446	cluster_134
chr13	6674499	6674560	homologousElement_4750	cluster_112
chr15	9237117	9237190	homologousElement_15246	cluster_5
chr15	75765202	75765474	d0_fqComb.hs1_peak_39370	cluster_1786
chr15	8072142	8072215	homologousElement_14442	cluster_5
chr14	2810863	2810954	homologousElement_9608	cluster_191
chr15	4352633	4352956	homologousElement_12699	cluster_134
chr14	7731654	7731779	homologousElement_10045	cluster_356
chr15	6438761	6438854	homologousElement_13341	cluster_5
chr3	128704795	128705098	d0_fqComb.hs1_peak_74797	cluster_1662
chr15	7476766	7476839	homologousElement_14042	cluster_5
chr15	9393860	9393948	homologousElement_15421	cluster_5
chr22	23125646	23125790	d0_fqComb.hs1_peak_68390	cluster_2677
chr13	7982421	7982751	homologousElement_6503	cluster_181
chr22	5536067	5536845	homologousElement_24210	cluster_51
chr4	121746688	121746984	d0_fqComb.hs1_peak_83060	cluster_2280
chr15	8875699	8875772	homologousElement_14957	cluster_5
chr10	43744237	43744417	d0_fqComb.hs1_peak_12813	cluster_527
chr4	8616066	8616379	d0_fqComb.hs1_peak_78937	cluster_1400
chr16	34303488	34303734	homologousElement_16784	cluster_1873
chrX	1051212	1052064	d0_fqComb.hs1_peak_121474	cluster_2703
chr13	22046639	22047013	d0_fqComb.hs1_peak_29334	cluster_1076
chr13	8404627	8404842	homologousElement_7067	cluster_187
chr15	8813508	8813596	homologousElement_14889	cluster_5
chr17	68978046	68978654	d0_fqComb.hs1_peak_47028	cluster_2170
chr15	8061824	8061917	homologousElement_14431	cluster_5
chr10	96062693	96063063	d0_fqComb.hs1_peak_14995	cluster_2692
chr15	8870775	8870863	homologousElement_14952	cluster_5
chr8	2069053	2069179	d0_fqComb.hs1_peak_109911	cluster_2815
chr21	4239209	4239363	homologousElement_21170	cluster_22
chr13	6348603	6348757	homologousElement_4316	cluster_22
chr21	3706600	3707375	homologousElement_20497	cluster_134
chr1	143076397	143076523	d0_fqComb.hs1_peak_5900	cluster_2847
chr2	95363862	95364358	d0_fqComb.hs1_peak_57824	cluster_221
chr13	7009483	7009551	homologousElement_5207	cluster_1
chr15	9936020	9936113	homologousElement_15802	cluster_5
chr4	4032551	4032767	homologousElement_25540	cluster_1346
chr7	129958659	129958834	homologousElement_28035	cluster_487
chr15	9008198	9008286	homologousElement_15049	cluster_5
chr7	77916047	77916315	d0_fqComb.hs1_peak_105637	cluster_2065
chr15	7480846	7480939	homologousElement_14047	cluster_5
chr17	39159952	39160264	d0_fqComb.hs1_peak_45457	cluster_2577
chr1	160622174	160622296	homologousElement_1454	cluster_216
chr13	9030919	9031385	homologousElement_7923	cluster_1
chr21	4284907	4285230	homologousElement_21231	cluster_134
chr15	2790094	2790184	homologousElement_10749	cluster_36
chr11	67950786	67951007	homologousElement_3015	cluster_399
chr13	6437397	6437728	homologousElement_4431	cluster_166
chr13	6162364	6163138	homologousElement_4067	cluster_134
chr22	5758170	5758463	homologousElement_24422	cluster_386
chr19	56024809	56024864	homologousElement_18536	cluster_685
chr21	3260697	3261032	homologousElement_19936	cluster_1
chr1	227809235	227809647	homologousElement_1780	cluster_50
chr21	4944979	4945349	homologousElement_22052	cluster_144
chr1	120818780	120818941	homologousElement_569	cluster_249
chr15	3761066	3761398	homologousElement_11943	cluster_181
chr17	19009949	19010444	d0_fqComb.hs1_peak_44894	cluster_3298
chr7	151238894	151239006	d0_fqComb.hs1_peak_109404	cluster_678
chr16	30583518	30583631	homologousElement_16699	cluster_1919
chr14	8484998	8485129	homologousElement_10056	cluster_47
chr5	70458565	70458697	homologousElement_26552	cluster_232
chr1	36838	37141	d0_fqComb.hs1_peak_4	cluster_3189
chr14	13868377	13868927	homologousElement_10195	cluster_2184
chr19	56474087	56474862	d0_fqComb.hs1_peak_53696	cluster_2608
chr19	46153671	46153854	d0_fqComb.hs1_peak_52922	cluster_2026
chr21	3878996	3879321	homologousElement_20711	cluster_166
chr5	149570325	149570485	d0_fqComb.hs1_peak_92770	cluster_3893
chr21	4278298	4278361	homologousElement_21215	cluster_63
chr8	12880389	12880465	d0_fqComb.hs1_peak_110436	cluster_572
chr15	3613443	3614297	homologousElement_11762	cluster_17
chr15	9275870	9275963	homologousElement_15290	cluster_5
chr2	175208559	175208784	d0_fqComb.hs1_peak_61216	cluster_485
chr1	21224724	21224808	d0_fqComb.hs1_peak_1102	cluster_2997
chr15	8091946	8092019	homologousElement_14464	cluster_5
chr1	144105095	144105251	d0_fqComb.hs1_peak_5929	cluster_951
chr1	112968882	112969195	d0_fqComb.hs1_peak_5513	cluster_3268
chr5	17620926	17621235	d0_fqComb.hs1_peak_87157	cluster_258
chr1	221748177	221748308	homologousElement_1607	cluster_348
chr17	46411893	46411968	homologousElement_17448	cluster_414
chr15	82221416	82221599	homologousElement_16437	cluster_835
chr11	5866397	5866704	d0_fqComb.hs1_peak_17278	cluster_1073
chr6	2867323	2867439	d0_fqComb.hs1_peak_94610	cluster_3031
chr13	8691957	8692288	homologousElement_7453	cluster_166
chr1	160645151	160645317	homologousElement_1471	cluster_284
chr15	9216063	9216156	homologousElement_15224	cluster_5
chr17	84253046	84253138	d0_fqComb.hs1_peak_47939	cluster_1971
chr15	8182299	8182392	homologousElement_14528	cluster_5
chr22	5411155	5411523	homologousElement_24066	cluster_144
chr15	8892313	8892401	homologousElement_14976	cluster_5
chr22	5653755	5654608	homologousElement_24350	cluster_17
chr13	7054113	7054460	homologousElement_5264	cluster_213
chr15	9230414	9230507	homologousElement_15239	cluster_5
chr1	227798062	227798474	homologousElement_1756	cluster_50
chr15	8804014	8804087	homologousElement_14879	cluster_5
chr15	2522127	2522450	homologousElement_10434	cluster_134
chr19	41533837	41533998	d0_fqComb.hs1_peak_52678	cluster_2036
chr13	7289644	7290418	d0_fqComb.hs1_peak_29174	cluster_134
chr13	18069578	18069907	homologousElement_8506	cluster_221
chr8	11820717	11820992	homologousElement_28373	cluster_279
chr12	30073296	30073364	d0_fqComb.hs1_peak_24630	cluster_248
chr13	6559188	6559266	homologousElement_4601	cluster_153
chr14	2336841	2337164	d0_fqComb.hs1_peak_33369	cluster_134
chr1	227828897	227828977	homologousElement_1823	cluster_159
chr21	5343538	5343601	homologousElement_22551	cluster_63
chr15	8251831	8251904	homologousElement_14585	cluster_5
chr15	9392091	9392179	homologousElement_15419	cluster_5
chr15	2773100	2773161	homologousElement_10726	cluster_112
chr1	227846792	227846872	homologousElement_1862	cluster_159
chr15	2904514	2904861	d0_fqComb.hs1_peak_37052	cluster_213
chr10	134722343	134722545	homologousElement_2737	cluster_236
chr14	13703570	13703672	homologousElement_10185	cluster_503
chr15	4228433	4228622	homologousElement_12543	cluster_36
chr17	18979772	18979851	d0_fqComb.hs1_peak_44889	cluster_2940
chr13	6153659	6154012	homologousElement_4048	cluster_76
chr13	6273218	6273317	homologousElement_4218	cluster_36
chr19	38958891	38959459	homologousElement_17999	cluster_42
chr15	71974707	71974822	d0_fqComb.hs1_peak_39124	cluster_2804
chr17	6650455	6650571	homologousElement_17039	cluster_614
chr15	9140842	9140935	homologousElement_15187	cluster_5
chr15	3452037	3452166	homologousElement_11541	cluster_94
chr13	6349563	6349910	homologousElement_4320	cluster_213
chr10	56478756	56478952	d0_fqComb.hs1_peak_13246	cluster_3537
chr2	130734732	130735145	homologousElement_19075	cluster_210
chr22	16310872	16310974	homologousElement_24818	cluster_503
chrX	153696364	153696850	d0_fqComb.hs1_peak_126098	cluster_3289
chr15	8363738	8363831	homologousElement_14696	cluster_5
chr21	5119858	5120211	homologousElement_22274	cluster_76
chr13	8010801	8010874	homologousElement_6551	cluster_36
chr21	5071896	5072111	homologousElement_22209	cluster_187
chr4	9642353	9642464	homologousElement_25705	cluster_754
chr13	6228779	6229633	homologousElement_4157	cluster_17
chr13	6489513	6489667	homologousElement_4503	cluster_22
chr3	173280761	173281278	d0_fqComb.hs1_peak_77012	cluster_379
chr13	6554731	6554804	homologousElement_4596	cluster_36
chr15	4700339	4700468	homologousElement_13114	cluster_94
chr1	108351596	108351756	homologousElement_482	cluster_249
chr1	156513227	156513333	homologousElement_1413	cluster_1973
chr1	146228617	146228732	homologousElement_1162	cluster_147
chr15	6295563	6295651	homologousElement_13230	cluster_5
chr19	24237207	24237773	d0_fqComb.hs1_peak_52219	cluster_8
chr15	14802198	14802373	homologousElement_15866	cluster_181
chr7	155234078	155234167	homologousElement_28143	cluster_121
chrY	4671342	4671508	d0_fqComb.hs1_peak_126182	cluster_3100
chr21	5482946	5483293	homologousElement_22733	cluster_213
chr13	7613899	7613960	homologousElement_6011	cluster_112
chr9	48340383	48340638	homologousElement_29098	cluster_2319
chr1	54288976	54289150	homologousElement_435	cluster_2184
chr1	144532297	144532567	d0_fqComb.hs1_peak_5945	cluster_186
chr15	3681277	3681413	homologousElement_11845	cluster_87
chr20	30051334	30051656	d0_fqComb.hs1_peak_65671	cluster_3424
chr13	7338611	7338936	homologousElement_5651	cluster_1
chr13	11544731	11544878	homologousElement_8396	cluster_111
chr15	7564605	7564678	homologousElement_14140	cluster_5
chr1	227840082	227840162	homologousElement_1847	cluster_159
chr1	152359707	152359850	d0_fqComb.hs1_peak_6297	cluster_2466
chr16	34289347	34289643	homologousElement_16783	cluster_654
chr9	109340100	109340279	homologousElement_29373	cluster_285
chr15	9914377	9914470	homologousElement_15778	cluster_5
chr1	227794587	227794677	homologousElement_1749	cluster_123
chr16	80423853	80424297	homologousElement_16953	cluster_619
chr15	6686433	6686506	homologousElement_13540	cluster_5
chr8	47203322	47203420	homologousElement_28547	cluster_312
chr14	2244089	2244150	homologousElement_8952	cluster_112
chr16	35120664	35120763	homologousElement_16820	cluster_78
chr13	6681031	6681356	homologousElement_4769	cluster_1
chr8	7539590	7540507	d0_fqComb.hs1_peak_110181	cluster_392
chr5	34376566	34376698	homologousElement_26459	cluster_232
chr13	6772974	6773748	homologousElement_4889	cluster_134
chr1	226695987	226696097	d0_fqComb.hs1_peak_10369	cluster_1512
chr15	22161187	22161312	homologousElement_16117	cluster_2963
chr5	109096084	109096214	homologousElement_26737	cluster_30
chr7	76092603	76093183	d0_fqComb.hs1_peak_105518	cluster_519
chr13	7618434	7619208	homologousElement_6023	cluster_134
chr13	8028024	8028153	homologousElement_6561	cluster_94
chr5	21568043	21568198	homologousElement_26381	cluster_133
chr19	11866233	11866325	homologousElement_17737	cluster_1947
chr13	7951243	7951312	homologousElement_6481	cluster_1
chr13	7856111	7856436	homologousElement_6350	cluster_1
chr4	1546410	1546594	d0_fqComb.hs1_peak_78504	cluster_2966
chr19	14374077	14374403	d0_fqComb.hs1_peak_51826	cluster_3304
chr15	2607506	2608276	d0_fqComb.hs1_peak_37038,d0_fqComb.hs1_peak_37039	cluster_134
chr21	3347623	3347970	homologousElement_20041	cluster_213
chr1	145239932	145240046	homologousElement_1096	cluster_147
chr13	8638634	8638763	homologousElement_7376	cluster_94
chr1	227806995	227807407	d0_fqComb.hs1_peak_10436	cluster_50
chr15	73128413	73128828	d0_fqComb.hs1_peak_39221	cluster_447
chr15	4118398	4118501	homologousElement_12398	cluster_97
chr21	3294833	3295186	homologousElement_19968	cluster_76
chr8	51136219	51136297	homologousElement_28560	cluster_20
chr5	71879866	71880096	d0_fqComb.hs1_peak_89037	cluster_3339
chr19	53205089	53205301	d0_fqComb.hs1_peak_53506	cluster_539
chr15	8106824	8106917	homologousElement_14481	cluster_5
chr15	6618561	6618654	homologousElement_13465	cluster_5
chr13	8850783	8850980	homologousElement_7676	cluster_36
chr15	9363561	9363649	homologousElement_15387	cluster_5
chr1	148655001	148655116	homologousElement_1334	cluster_147
chr5	71130083	71130259	d0_fqComb.hs1_peak_89000	cluster_2754
chr12	131274985	131275207	d0_fqComb.hs1_peak_29009	cluster_1617
chr14	13697483	13697580	homologousElement_10176	cluster_503
chr7	103674868	103674985	d0_fqComb.hs1_peak_106928	cluster_630
chr21	3900244	3900312	homologousElement_20743	cluster_36
chr15	8738176	8738264	homologousElement_14807	cluster_5
chr1	228012908	228013320	homologousElement_2215	cluster_50
chr9	126854693	126854823	d0_fqComb.hs1_peak_120046	cluster_1991
chr22	4818747	4818936	homologousElement_23373	cluster_36
chr13	6588479	6588945	homologousElement_4649	cluster_1
chr13	8278504	8278571	homologousElement_6914	cluster_1
chr15	3245074	3245397	homologousElement_11292	cluster_134
chr9	47773780	47773943	homologousElement_29065	cluster_785
chr7	65782037	65782548	homologousElement_27828	cluster_8
chr15	8893624	8893697	homologousElement_14977	cluster_5
chr11	3467924	3468881	d0_fqComb.hs1_peak_17158	cluster_392
chr16	29876788	29877835	d0_fqComb.hs1_peak_41916,d0_fqComb.hs1_peak_41917	cluster_765
chr15	97570136	97570881	d0_fqComb.hs1_peak_40595	cluster_264
chr15	3739107	3739302	homologousElement_11925	cluster_36
chr22	5622971	5623062	homologousElement_24305	cluster_191
chr10	26685844	26685958	homologousElement_2385	cluster_3539
chr15	9665381	9665454	homologousElement_15592	cluster_5
chr9	38511176	38511317	d0_fqComb.hs1_peak_117788	cluster_1409
chr21	4328936	4329283	d0_fqComb.hs1_peak_67157	cluster_213
chr21	3215600	3215666	homologousElement_19877	cluster_1
chr10	35002112	35002262	homologousElement_2432	cluster_3036
chr16	72748516	72748604	d0_fqComb.hs1_peak_42880	cluster_2535
chr14	2236879	2237209	homologousElement_8938	cluster_181
chr3	128410897	128411068	d0_fqComb.hs1_peak_74780	cluster_3432
chr17	20792446	20792692	d0_fqComb.hs1_peak_44980	cluster_1873
chr13	9154471	9154600	homologousElement_8062	cluster_94
chr3	75657741	75658044	d0_fqComb.hs1_peak_73207	cluster_677
chr22	39547320	39547827	d0_fqComb.hs1_peak_69146	cluster_840
chr11	27963	28438	d0_fqComb.hs1_peak_16948	cluster_569
chr22	4853293	4854067	homologousElement_23416	cluster_134
chr21	4154545	4154600	homologousElement_21072	cluster_1
chr21	5176096	5176165	homologousElement_22358	cluster_1
chr15	4083059	4083382	homologousElement_12362	cluster_134
chr9	40716019	40716440	d0_fqComb.hs1_peak_117847	cluster_1759
chr15	7261966	7262059	homologousElement_13856	cluster_5
chr9	41008340	41008443	homologousElement_28889	cluster_1940
chr13	7007499	7007822	homologousElement_5201	cluster_134
chr2	149320592	149320723	homologousElement_19187	cluster_30
chr15	8291828	8291921	homologousElement_14630	cluster_5
chr13	6104160	6104938	homologousElement_3979	cluster_51
chr21	4879127	4879979	homologousElement_21974	cluster_17
chr13	6117053	6117121	homologousElement_4008	cluster_1
chr19	39992112	39992681	homologousElement_18101	cluster_42
chr15	7312927	7313020	homologousElement_13890	cluster_5
chr15	9571449	9571522	homologousElement_15552	cluster_5
chr15	7078198	7078291	homologousElement_13676	cluster_5
chr15	28549209	28549345	d0_fqComb.hs1_peak_37337	cluster_3386
chr15	7334012	7334085	homologousElement_13905	cluster_5
chr8	11509599	11509788	d0_fqComb.hs1_peak_110369	cluster_195
chr15	3686527	3687138	homologousElement_11860	cluster_1
chr15	8273903	8273996	homologousElement_14610	cluster_5
chr22	25795184	25795379	d0_fqComb.hs1_peak_68541	cluster_2816
chr13	7287676	7287805	homologousElement_5573	cluster_146
chr21	3827968	3828059	homologousElement_20640	cluster_191
chr22	30509363	30509521	homologousElement_25031	cluster_995
chr1	148731164	148731439	d0_fqComb.hs1_peak_6148	cluster_450
chr15	18214383	18214474	homologousElement_15933	cluster_78
chr13	6152409	6152512	homologousElement_4046	cluster_97
chr13	7340633	7340702	homologousElement_5660	cluster_1
chr15	82252575	82253428	d0_fqComb.hs1_peak_39720	cluster_264
chr16	30592087	30592304	d0_fqComb.hs1_peak_41978	cluster_1599
chr16	96221904	96222038	homologousElement_16990	cluster_348
chr15	3937403	3938178	homologousElement_12171	cluster_51
chr15	9782493	9782581	homologousElement_15654	cluster_5
chr15	6369731	6369809	homologousElement_13264	cluster_5
chr1	145834064	145834714	d0_fqComb.hs1_peak_6023	cluster_346
chr1	227866158	227866248	homologousElement_1904	cluster_123
chr8	11983718	11983809	homologousElement_28387	cluster_3364
chr11	89654397	89654504	homologousElement_3101	cluster_1693
chr15	2616344	2616539	homologousElement_10541	cluster_36
chr9	80188250	80188413	homologousElement_29259	cluster_785
chr20	29619271	29619391	homologousElement_19392	cluster_356
chr15	7568646	7568744	homologousElement_14145	cluster_5
chr17	63348491	63349399	d0_fqComb.hs1_peak_46753,d0_fqComb.hs1_peak_46754	cluster_3641
chr13	8358181	8358511	homologousElement_7005	cluster_181
chr22	5682917	5683512	homologousElement_24390	cluster_1
chr21	4639631	4639978	homologousElement_21674	cluster_213
chr1	148731837	148732487	d0_fqComb.hs1_peak_6149	cluster_346
chr4	122696167	122696252	d0_fqComb.hs1_peak_83111	cluster_1247
chr5	70901890	70902026	d0_fqComb.hs1_peak_88994	cluster_1129
chr7	77905791	77906425	d0_fqComb.hs1_peak_105635,d0_fqComb.hs1_peak_105636	cluster_2784
chr15	18056095	18056486	homologousElement_15920	cluster_587
chr13	8325811	8326136	homologousElement_6978	cluster_1
chr19	23651782	23652364	homologousElement_17804	cluster_8
chr19	11866924	11867473	d0_fqComb.hs1_peak_51660	cluster_1081
chr19	23903390	23903685	d0_fqComb.hs1_peak_52215	cluster_1192
chr19	36647681	36647892	homologousElement_17822	cluster_2181
chr15	7016903	7016996	homologousElement_13609	cluster_5
chr4	132437881	132438177	homologousElement_25895	cluster_386
chr13	7921318	7921396	homologousElement_6429	cluster_153
chr22	5068537	5068691	homologousElement_23667	cluster_22
chr3	132771559	132771698	homologousElement_25369	cluster_25
chr15	88816734	88816958	d0_fqComb.hs1_peak_40105	cluster_847
chr1	16199385	16199499	homologousElement_260	cluster_147
chr15	7448015	7448088	homologousElement_14010	cluster_5
chr4	193529536	193529738	homologousElement_26187	cluster_236
chr15	9278965	9279038	homologousElement_15293	cluster_5
chr4	119600968	119601953	d0_fqComb.hs1_peak_82967	cluster_152
chr1	16075369	16075960	d0_fqComb.hs1_peak_797	cluster_1908
chr21	3479044	3479184	homologousElement_20204	cluster_87
chr15	3995944	3996001	homologousElement_12258	cluster_1
chr21	3658192	3658332	homologousElement_20430	cluster_87
chr2	113048647	113048776	homologousElement_19002	cluster_30
chr21	5297398	5297751	homologousElement_22494	cluster_76
chr15	7328626	7328699	homologousElement_13899	cluster_5
chr15	60045083	60045676	d0_fqComb.hs1_peak_38502	cluster_308
chr4	135060917	135061487	homologousElement_25936	cluster_42
chr13	7588071	7588144	homologousElement_5982	cluster_36
chr22	4465732	4466065	homologousElement_23315	cluster_140
chr13	9140086	9140940	homologousElement_8056	cluster_17
chr15	28359975	28360573	d0_fqComb.hs1_peak_37331	cluster_308
chr11	60714030	60714301	homologousElement_2954	cluster_299
chr12	29655495	29656040	d0_fqComb.hs1_peak_24616	cluster_248
chr15	9796392	9796465	homologousElement_15669	cluster_5
chr15	20863836	20863996	d0_fqComb.hs1_peak_37135	cluster_21
chr13	8889451	8889776	homologousElement_7732	cluster_1
chr15	2704802	2704874	homologousElement_10646	cluster_36
chr21	3231271	3232127	d0_fqComb.hs1_peak_67132	cluster_17
chr19	60584712	60584868	d0_fqComb.hs1_peak_53884	cluster_779
chr13	6109356	6109724	homologousElement_3988	cluster_144
chr21	4020219	4020411	homologousElement_20898	cluster_1
chr14	2155545	2155606	homologousElement_8846	cluster_112
chr14	2338829	2339433	homologousElement_9072	cluster_1
chr19	346	486	d0_fqComb.hs1_peak_50897	cluster_760
chr11	118678746	118679005	d0_fqComb.hs1_peak_22323	cluster_3177
chr6	26639382	26639772	d0_fqComb.hs1_peak_95818	cluster_1178
chr15	9085216	9085309	homologousElement_15134	cluster_5
chr8	43814955	43815221	homologousElement_28540	cluster_1554
chr17	19552145	19552241	homologousElement_17119	cluster_312
chr15	2605869	2606023	homologousElement_10529	cluster_22
chr8	12874074	12874540	d0_fqComb.hs1_peak_110435	cluster_634
chr1	227953465	227953555	homologousElement_2087	cluster_123
chr21	4464429	4464499	homologousElement_21459	cluster_1
chrY	23691129	23691214	d0_fqComb.hs1_peak_126206	cluster_2473
chr15	8293637	8293725	homologousElement_14632	cluster_5
chr4	9545177	9545340	homologousElement_25689	cluster_820
chr22	5460557	5461331	homologousElement_24132	cluster_134
chr15	9964877	9964970	homologousElement_15829	cluster_5
chr15	4700469	4700560	homologousElement_13115	cluster_191
chr15	9805797	9805870	homologousElement_15679	cluster_5
chr15	7793065	7793158	homologousElement_14232	cluster_5
chr22	39452438	39452809	d0_fqComb.hs1_peak_69136	cluster_3400
chr14	2663820	2664677	d0_fqComb.hs1_peak_33384	cluster_17
chr21	5500517	5501369	d0_fqComb.hs1_peak_67192	cluster_17
chr14	2469982	2470761	d0_fqComb.hs1_peak_33376	cluster_134
chr21	2266253	2266421	homologousElement_19683	cluster_285
chr13	8971859	8972212	homologousElement_7828	cluster_76
chr9	43857277	43857469	d0_fqComb.hs1_peak_117913	cluster_1194
chr15	8336335	8336408	homologousElement_14675	cluster_5
chr11	67982606	67983001	homologousElement_3025	cluster_677
chr13	6061474	6061537	homologousElement_3921	cluster_63
chr22	5022274	5022335	homologousElement_23610	cluster_112
chr13	7148734	7149508	d0_fqComb.hs1_peak_29171	cluster_134
chr13	8888500	8888565	homologousElement_7727	cluster_1
chr15	6386185	6386258	homologousElement_13282	cluster_5
chr15	75788881	75789297	d0_fqComb.hs1_peak_39374	cluster_447
chr4	72111069	72111176	homologousElement_25785	cluster_175
chr14	7620945	7621657	homologousElement_10030	cluster_51
chr4	193519647	193519849	homologousElement_26181	cluster_236
chr13	5806049	5806903	homologousElement_3587	cluster_17
chrX	114244122	114244564	homologousElement_29797	cluster_115
chr13	6909349	6909410	homologousElement_5065	cluster_112
chr22	5187305	5187396	homologousElement_23797	cluster_191
chr11	67888623	67888686	homologousElement_3004	cluster_227
chr15	3238648	3238971	homologousElement_11276	cluster_166
chrX	114303835	114303959	homologousElement_29828	cluster_115
chr15	7111950	7112023	homologousElement_13713	cluster_5
chr22	5061488	5061841	homologousElement_23654	cluster_76
chr13	8792359	8792682	d0_fqComb.hs1_peak_29207	cluster_134
chr1	227889780	227890192	homologousElement_1953	cluster_50
chr15	6642036	6642124	homologousElement_13491	cluster_5
chr21	326869	326968	homologousElement_19604	cluster_503
chr15	9525280	9525368	homologousElement_15519	cluster_5
chr16	75827865	75828004	d0_fqComb.hs1_peak_43063	cluster_3436
chr15	4121551	4121873	homologousElement_12402	cluster_166
chr5	149649672	149649936	d0_fqComb.hs1_peak_92774	cluster_3893
chr19	50835020	50835232	d0_fqComb.hs1_peak_53259	cluster_539
chrX	79437569	79437909	homologousElement_29688	cluster_3158
chr15	7276416	7276509	homologousElement_13872	cluster_5
chr9	104304716	104304873	d0_fqComb.hs1_peak_118942	cluster_3568
chr13	6442543	6442697	d0_fqComb.hs1_peak_29155	cluster_22
chr1	227637859	227638013	homologousElement_1640	cluster_614
chr15	4079759	4079905	homologousElement_12353	cluster_87
chr13	9120793	9121140	d0_fqComb.hs1_peak_29217	cluster_213
chr17	18377458	18377556	homologousElement_17092	cluster_372
chrY	15416	15784	d0_fqComb.hs1_peak_126110	cluster_854
chr14	2105871	2105974	homologousElement_8785	cluster_97
chr13	6934948	6935026	homologousElement_5104	cluster_153
chr15	3245399	3246174	homologousElement_11293	cluster_134
chr21	3232889	3232947	homologousElement_19893	cluster_153
chr13	6416659	6417513	homologousElement_4411	cluster_17
chr1	227981094	227981174	homologousElement_2146	cluster_159
chr15	9260908	9261001	homologousElement_15273	cluster_5
chr1	119561065	119561255	homologousElement_509	cluster_887
chr10	134753603	134753763	homologousElement_2746	cluster_753
chr15	8360150	8360243	homologousElement_14694	cluster_5
chr21	4554010	4554065	homologousElement_21573	cluster_1
chr21	3620194	3620263	homologousElement_20395	cluster_1
chr15	8921172	8921265	homologousElement_14997	cluster_5
chr15	8956298	8956391	homologousElement_15012	cluster_5
chr16	95282138	95282348	d0_fqComb.hs1_peak_44017	cluster_1183
chr13	6297236	6297604	homologousElement_4243	cluster_144
chr1	150892	150983	d0_fqComb.hs1_peak_6	cluster_127
chr13	8625868	8625946	homologousElement_7371	cluster_153
chr7	154006664	154006799	d0_fqComb.hs1_peak_109555	cluster_1021
chr1	227646823	227646985	homologousElement_1642	cluster_72
chr15	6418501	6418574	homologousElement_13318	cluster_5
chr21	3440348	3440405	homologousElement_20166	cluster_1
chr13	8615933	8616130	homologousElement_7362	cluster_36
chr13	8074994	8075123	homologousElement_6625	cluster_94
chr13	5788480	5788545	homologousElement_3566	cluster_1
chr13	8514184	8514245	homologousElement_7231	cluster_1
chr22	16084804	16085157	homologousElement_24795	cluster_2700
chr15	9004656	9004734	homologousElement_15045	cluster_5
chr15	7862885	7862978	homologousElement_14283	cluster_5
chr4	193522943	193523145	homologousElement_26183	cluster_236
chr15	9771751	9771844	homologousElement_15645	cluster_5
chr5	21569313	21569446	homologousElement_26384	cluster_232
chr14	2246981	2247135	homologousElement_8958	cluster_22
chr15	83017457	83017559	homologousElement_16468	cluster_332
chr15	4258581	4258641	homologousElement_12574	cluster_112
chr15	4579241	4579853	homologousElement_12984	cluster_1
chr21	5166904	5167274	homologousElement_22333	cluster_144
chr13	6115394	6116168	homologousElement_4003	cluster_134
chr15	7250714	7250787	homologousElement_13844	cluster_5
chr13	8513570	8513635	homologousElement_7228	cluster_1
chr13	7656699	7657052	homologousElement_6068	cluster_76
chr1	248375317	248375478	homologousElement_2301	cluster_614
chr15	4429698	4429827	homologousElement_12783	cluster_94
chr6	168703973	168704070	d0_fqComb.hs1_peak_102428	cluster_2055
chr13	9156377	9157155	homologousElement_8069	cluster_51
chrX	114270853	114271295	homologousElement_29811	cluster_115
chr15	6627097	6627170	homologousElement_13474	cluster_5
chr22	24074695	24074891	homologousElement_24997	cluster_2816
chr4	3949404	3949593	d0_fqComb.hs1_peak_78662	cluster_195
chr1	160628465	160629142	d0_fqComb.hs1_peak_6795	cluster_311
chr21	12403617	12403783	homologousElement_23151	cluster_78
chr13	8133136	8133265	homologousElement_6711	cluster_146
chr13	7706336	7706704	homologousElement_6135	cluster_144
chr15	4205915	4206130	homologousElement_12504	cluster_187
chr21	4686354	4686424	homologousElement_21736	cluster_1
chr15	3848964	3849296	homologousElement_12055	cluster_181
chr2	159309630	159309715	homologousElement_19194	cluster_121
chr1	144492550	144492664	homologousElement_1025	cluster_147
chr15	8079844	8079937	homologousElement_14451	cluster_5
chr16	29739444	29739557	homologousElement_16676	cluster_1919
chr6	161915893	161916050	homologousElement_27257	cluster_289
chr1	227780171	227780583	homologousElement_1716	cluster_50
chr15	7151884	7151977	homologousElement_13743	cluster_5
chr1	120477714	120477801	homologousElement_554	cluster_147
chr14	4988418	4988616	homologousElement_9821	cluster_236
chr15	7265096	7265169	homologousElement_13859	cluster_5
chr17	29169407	29169836	d0_fqComb.hs1_peak_45057	cluster_972
chr15	7587673	7587746	homologousElement_14166	cluster_5
chr15	8823769	8823842	homologousElement_14899	cluster_5
chr13	8734480	8735258	d0_fqComb.hs1_peak_29205	cluster_51
chr14	2325423	2325753	homologousElement_9043	cluster_181
chr22	4869292	4870148	d0_fqComb.hs1_peak_68105	cluster_17
chr13	5873594	5873657	homologousElement_3668	cluster_63
chr15	6984429	6984522	homologousElement_13578	cluster_5
chr14	2641034	2641402	homologousElement_9417	cluster_144
chr13	7667063	7667131	homologousElement_6092	cluster_1
chr14	4021107	4021288	homologousElement_9711	cluster_785
chr1	111047279	111047405	homologousElement_491	cluster_988
chr1	227878142	227878222	homologousElement_1928	cluster_159
chr15	4397887	4398662	homologousElement_12757	cluster_134
chr10	47284229	47284492	d0_fqComb.hs1_peak_12932	cluster_2854
chr2	113901365	113901848	d0_fqComb.hs1_peak_58460	cluster_13
chr8	47204367	47204636	homologousElement_28549	cluster_783
chr1	227924357	227924447	homologousElement_2027	cluster_123
chr21	4907919	4908111	homologousElement_22014	cluster_1
chr3	9854580	9854977	d0_fqComb.hs1_peak_70161	cluster_3039
chr21	4677763	4677826	homologousElement_21713	cluster_63
chr15	3553042	3553817	homologousElement_11686	cluster_134
chr22	5346428	5347284	d0_fqComb.hs1_peak_68113	cluster_17
chr9	77188321	77188408	homologousElement_29154	cluster_366
chr4	122712104	122712197	homologousElement_25879	cluster_231
chr15	2768936	2769289	homologousElement_10719	cluster_76
chr17	18510508	18510843	homologousElement_17103	cluster_977
chr7	59374649	59375135	homologousElement_27743	cluster_484
chr2	65678257	65678456	homologousElement_18645	cluster_236
chr1	160884100	160884389	homologousElement_1531	cluster_3560
chr15	6427969	6428062	homologousElement_13329	cluster_5
chr16	30579794	30579893	homologousElement_16696	cluster_1541
chr21	3789408	3789731	homologousElement_20595	cluster_166
chr4	119602068	119602279	homologousElement_25856	cluster_152
chr13	8480808	8480907	homologousElement_7180	cluster_36
chr13	7195023	7195370	homologousElement_5453	cluster_213
chrX	1244835	1245240	d0_fqComb.hs1_peak_121480	cluster_1711
chr15	8230300	8230373	homologousElement_14561	cluster_5
chr15	19338960	19339126	homologousElement_15987	cluster_78
chr15	9322380	9322473	homologousElement_15341	cluster_5
chr13	62963338	62963433	homologousElement_8610	cluster_25
chr15	9845988	9846081	homologousElement_15724	cluster_5
chr5	21528733	21528866	homologousElement_26360	cluster_232
chr4	49294076	49294258	homologousElement_25751	cluster_785
chr1	227867401	227867813	homologousElement_1906	cluster_50
chr3	109622854	109622954	homologousElement_25287	cluster_152
chr11	35999059	35999258	homologousElement_2841	cluster_236
chr1	227982549	227982639	homologousElement_2149	cluster_123
chr11	103412409	103412671	homologousElement_3135	cluster_783
chr22	5230681	5230772	homologousElement_23848	cluster_191
chrY	4682207	4682500	d0_fqComb.hs1_peak_126184	cluster_3359
chr6	57631969	57632099	d0_fqComb.hs1_peak_97452	cluster_443
chr15	9017092	9017185	homologousElement_15059	cluster_5
chr21	3126772	3126828	homologousElement_19770	cluster_1
chrX	1459998	1460519	d0_fqComb.hs1_peak_121489	cluster_3479
chrY	11355884	11356244	homologousElement_30102	cluster_152
chr3	200364566	200364801	d0_fqComb.hs1_peak_78394	cluster_2210
chr2	117454567	117454834	d0_fqComb.hs1_peak_58555	cluster_783
chr1	156633290	156633391	d0_fqComb.hs1_peak_6595	cluster_3238
chr17	20943338	20943421	homologousElement_17154	cluster_656
chr4	405	675	d0_fqComb.hs1_peak_78430	cluster_1195
chr15	6980823	6980916	homologousElement_13576	cluster_5
chr20	30189203	30189703	homologousElement_19433	cluster_221
chr9	41106850	41107210	homologousElement_28894	cluster_1147
chr21	3484322	3484388	homologousElement_20219	cluster_1
chrY	24614883	24615470	homologousElement_30299	cluster_308
chr15	9183818	9183911	homologousElement_15206	cluster_5
chr12	125692284	125692447	d0_fqComb.hs1_peak_28773	cluster_2449
chr4	121941703	121941795	homologousElement_25872	cluster_127
chr7	153996798	153996905	d0_fqComb.hs1_peak_109554	cluster_1434
chr8	62002972	62003487	homologousElement_28576	cluster_379
chr15	9492772	9492875	homologousElement_15508	cluster_5
chr1	227860682	227861094	homologousElement_1893	cluster_50
chr13	6632064	6632838	homologousElement_4698	cluster_134
chr2	89685260	89685351	homologousElement_18748	cluster_78
chr1	128147872	128148071	homologousElement_652	cluster_236
chr15	7789477	7789570	homologousElement_14230	cluster_5
chr9	47777231	47778488	homologousElement_29066	cluster_785
chr14	2528461	2528576	homologousElement_9290	cluster_36
chr19	55905639	55905739	homologousElement_18530	cluster_685
chr1	228016933	228017013	homologousElement_2224	cluster_159
chr15	4624170	4624782	homologousElement_13041	cluster_1
chr22	12591685	12591743	homologousElement_24779	cluster_356
chr13	8146233	8146430	homologousElement_6736	cluster_36
chr1	121029388	121029507	d0_fqComb.hs1_peak_5811	cluster_2746
chr15	18744617	18744725	homologousElement_15970	cluster_503
chr7	67901600	67902225	d0_fqComb.hs1_peak_105246	cluster_965
chr13	7090530	7091308	homologousElement_5305	cluster_51
chr15	9952275	9952368	homologousElement_15820	cluster_5
chr18	3461	3815	homologousElement_17542	cluster_2700
chr21	3838999	3839128	homologousElement_20662	cluster_146
chr6	161971383	161971540	homologousElement_27267	cluster_289
chr14	2368309	2368438	homologousElement_9089	cluster_94
chr15	6377212	6377285	homologousElement_13272	cluster_5
chr21	5381859	5381950	homologousElement_22595	cluster_191
chr7	155226814	155226896	d0_fqComb.hs1_peak_109570	cluster_721
chr13	8655159	8655625	homologousElement_7420	cluster_1
chr13	6400599	6401065	homologousElement_4398	cluster_1
chr15	6409977	6410070	homologousElement_13309	cluster_5
chr15	7608471	7608559	homologousElement_14191	cluster_5
chr13	8745389	8745712	homologousElement_7531	cluster_134
chr21	9750041	9750334	homologousElement_23081	cluster_386
chr15	2595776	2596108	homologousElement_10509	cluster_181
chr13	8554194	8554340	homologousElement_7271	cluster_87
chr5	178419767	178420125	d0_fqComb.hs1_peak_94251	cluster_2935
chr15	8298829	8298902	homologousElement_14633	cluster_5
chr13	8732704	8732795	homologousElement_7504	cluster_191
chr13	8608823	8608892	homologousElement_7359	cluster_1
chr16	78547433	78547633	homologousElement_16930	cluster_236
chr13	8230343	8230535	homologousElement_6846	cluster_1
chr6	57768763	57768897	homologousElement_27136	cluster_180
chr10	26954088	26954181	homologousElement_2388	cluster_3539
chrX	2136846	2136965	d0_fqComb.hs1_peak_121504	cluster_1935
chr11	77746737	77746867	homologousElement_3087	cluster_30
chr15	8802723	8802816	homologousElement_14878	cluster_5
chr8	11532870	11532991	homologousElement_28328	cluster_1171
chr15	8820191	8820264	homologousElement_14895	cluster_5
chr15	9291991	9292074	homologousElement_15308	cluster_5
chr22	9614810	9615008	homologousElement_24665	cluster_236
chr13	6868213	6868405	homologousElement_5018	cluster_1
chr1	223080224	223080517	d0_fqComb.hs1_peak_10187	cluster_2280
chr15	9048795	9048868	homologousElement_15094	cluster_5
chr21	4316619	4316710	homologousElement_21258	cluster_191
chr14	2589799	2589890	homologousElement_9350	cluster_191
chr12	8360165	8360350	d0_fqComb.hs1_peak_23779	cluster_572
chr1	142280374	142280859	homologousElement_810	cluster_484
chr9	42707455	42707547	homologousElement_28956	cluster_78
chr7	143120927	143121196	homologousElement_28065	cluster_783
chr13	7853284	7854058	homologousElement_6339	cluster_134
chr15	8011495	8011588	homologousElement_14376	cluster_5
chr2	88959158	88959249	homologousElement_18712	cluster_2007
chr19	21467677	21468256	d0_fqComb.hs1_peak_52190	cluster_8
chr7	74508778	74509096	d0_fqComb.hs1_peak_105406	cluster_1905
chr4	9303664	9303747	homologousElement_25653	cluster_577
chr21	4016957	4017086	homologousElement_20887	cluster_146
chr15	8235687	8235760	homologousElement_14567	cluster_5
chr15	9674696	9674784	homologousElement_15601	cluster_5
chr21	5116805	5117137	homologousElement_22267	cluster_181
chr15	3765873	3765936	homologousElement_11951	cluster_63
chr13	41268961	41269125	d0_fqComb.hs1_peak_30008	cluster_1228
chr19	21602299	21602613	d0_fqComb.hs1_peak_52194	cluster_1108
chr21	4821016	4821085	homologousElement_21911	cluster_1
chr15	6426170	6426263	homologousElement_13327	cluster_5
chr9	39163215	39163297	d0_fqComb.hs1_peak_117802	cluster_937
chr21	5026649	5026778	homologousElement_22148	cluster_94
chr4	9092709	9092807	homologousElement_25607	cluster_1049
chr16	5282222	5282700	d0_fqComb.hs1_peak_41135	cluster_867
chr13	6156326	6156694	homologousElement_4052	cluster_144
chr1	27018112	27018270	homologousElement_385	cluster_1034
chr8	6951091	6951250	homologousElement_28232	cluster_820
chrX	63049414	63049880	homologousElement_29655	cluster_379
chr15	6991583	6991676	homologousElement_13582	cluster_5
chr15	6646919	6646992	homologousElement_13496	cluster_5
chr10	38797028	38797193	homologousElement_2479	cluster_78
chr21	3962795	3963127	homologousElement_20813	cluster_181
chr1	119627072	119627277	d0_fqComb.hs1_peak_5741	cluster_1822
chr14	6986878	6987356	homologousElement_10017	cluster_344
chr15	3901022	3901158	homologousElement_12128	cluster_87
chr15	3437647	3438501	d0_fqComb.hs1_peak_37069	cluster_17
chr1	16418859	16418977	d0_fqComb.hs1_peak_830	cluster_3435
chr15	8821990	8822063	homologousElement_14897	cluster_5
chr13	18783922	18784065	homologousElement_8523	cluster_2393
chr21	3917886	3918101	homologousElement_20756	cluster_187
chr15	8687949	8688042	homologousElement_14753	cluster_5
chr16	22714236	22715277	d0_fqComb.hs1_peak_41691	cluster_765
chr8	6967807	6968272	d0_fqComb.hs1_peak_110150	cluster_634
chr21	4542853	4543206	homologousElement_21546	cluster_76
chr15	7144685	7144778	homologousElement_13739	cluster_5
chr12	8337636	8337902	homologousElement_3235	cluster_578
chr15	8320840	8320933	homologousElement_14658	cluster_5
chr2	167446625	167447080	d0_fqComb.hs1_peak_60898	cluster_1608
chr20	30290955	30291114	homologousElement_19443	cluster_995
chr15	3966010	3966865	d0_fqComb.hs1_peak_37074	cluster_17
chr3	31184004	31184160	homologousElement_25147	cluster_995
chr13	6907846	6908214	homologousElement_5062	cluster_144
chr19	21002813	21002929	homologousElement_17774	cluster_234
chr7	57057703	57057796	homologousElement_27638	cluster_231
chr16	28654841	28655251	d0_fqComb.hs1_peak_41857	cluster_636
chr17	10220765	10220840	homologousElement_17047	cluster_533
chr9	42655177	42655308	homologousElement_28955	cluster_47
chr21	4896697	4896800	homologousElement_21990	cluster_97
chr19	56559793	56559848	homologousElement_18561	cluster_201
chr20	24050814	24050968	homologousElement_19342	cluster_133
chr13	8606103	8606295	homologousElement_7346	cluster_1
chr8	6689598	6689756	d0_fqComb.hs1_peak_110133	cluster_2264
chr4	9401563	9401909	d0_fqComb.hs1_peak_78961	cluster_2115
chr13	6677066	6677195	homologousElement_4754	cluster_146
chr9	39618542	39618752	d0_fqComb.hs1_peak_117817	cluster_1014
chr20	59136270	59136539	homologousElement_19574	cluster_783
chr13	9025893	9026047	homologousElement_7904	cluster_22
chr9	5097768	5097981	homologousElement_28760	cluster_152
chr10	49009643	49009885	d0_fqComb.hs1_peak_13002	cluster_1494
chr15	2665054	2665908	homologousElement_10599	cluster_17
chr7	33137936	33138306	d0_fqComb.hs1_peak_104305	cluster_2454
chr21	4908593	4908922	homologousElement_22018	cluster_1
chr13	5510080	5510216	homologousElement_3509	cluster_1688
chr15	7532811	7532904	homologousElement_14105	cluster_5
chr13	6008314	6008443	homologousElement_3845	cluster_94
chr13	7653107	7653322	homologousElement_6060	cluster_187
chr15	9928793	9928886	homologousElement_15794	cluster_5
chr13	8325690	8325755	homologousElement_6977	cluster_1
chr15	9069054	9069147	homologousElement_15116	cluster_5
chr13	9160661	9160724	homologousElement_8075	cluster_63
chr15	7870180	7870253	homologousElement_14291	cluster_5
chr15	7903225	7903318	homologousElement_14327	cluster_5
chr14	7789141	7789529	homologousElement_10048	cluster_888
chr1	227993749	227993839	homologousElement_2173	cluster_123
chr15	7571712	7571785	homologousElement_14148	cluster_5
chr15	6480168	6480261	homologousElement_13374	cluster_5
chr6	26390170	26390521	d0_fqComb.hs1_peak_95792	cluster_3158
chr13	6913884	6914658	d0_fqComb.hs1_peak_29166	cluster_134
chr2	87699972	87700135	d0_fqComb.hs1_peak_57770	cluster_466
chr1	145200621	145200735	homologousElement_1071	cluster_147
chr7	104559490	104559583	d0_fqComb.hs1_peak_106983	cluster_1469
chr13	8695104	8695250	homologousElement_7460	cluster_87
chr21	4524047	4524899	d0_fqComb.hs1_peak_67164	cluster_17
chr15	9133637	9133730	homologousElement_15183	cluster_5
chr15	7199006	7199094	homologousElement_13787	cluster_5
chr21	4458249	4458310	homologousElement_21442	cluster_112
chr15	7871978	7872051	homologousElement_14293	cluster_5
chr15	9809418	9809491	homologousElement_15683	cluster_5
chr15	9015308	9015401	homologousElement_15057	cluster_5
chr5	21529540	21529673	homologousElement_26362	cluster_232
chr5	34406769	34406903	homologousElement_26476	cluster_180
chr1	227842322	227842402	homologousElement_1852	cluster_159
chr7	151211581	151211686	d0_fqComb.hs1_peak_109400	cluster_3613
chr7	64969463	64969557	homologousElement_27800	cluster_231
chr5	70714826	70714960	homologousElement_26593	cluster_180
chr13	8934893	8935085	homologousElement_7786	cluster_1
chr22	16146981	16147541	homologousElement_24802	cluster_2184
chrX	5554382	5554437	homologousElement_29517	cluster_299
chr16	30072558	30073016	d0_fqComb.hs1_peak_41933	cluster_2402
chr3	91696631	91696886	homologousElement_25257	cluster_2125
chr15	7092726	7092819	homologousElement_13692	cluster_5
chr4	72830098	72830207	homologousElement_25822	cluster_175
chr9	150441195	150441399	homologousElement_29460	cluster_431
chr14	2601157	2601311	homologousElement_9374	cluster_22
chr15	21014184	21014535	homologousElement_16087	cluster_629
chr21	5479104	5479165	homologousElement_22723	cluster_112
chr4	173117765	173118142	d0_fqComb.hs1_peak_85408	cluster_3921
chr21	3434257	3434397	homologousElement_20147	cluster_87
chr1	148731451	148731520	homologousElement_1351	cluster_450
chr13	6250266	6250634	homologousElement_4179	cluster_144
chr15	3958859	3959048	homologousElement_12208	cluster_36
chr21	4317351	4317566	homologousElement_21261	cluster_187
chr1	227957945	227958035	homologousElement_2097	cluster_123
chr13	8433531	8433604	homologousElement_7116	cluster_36
chr15	7227279	7227352	homologousElement_13818	cluster_5
chr17	46446149	46446296	homologousElement_17452	cluster_380
chr21	3395058	3395393	homologousElement_20107	cluster_1
chr22	5287053	5287827	homologousElement_23929	cluster_134
chr15	7586382	7586475	homologousElement_14165	cluster_5
chr21	5483302	5483625	homologousElement_22734	cluster_134
chr9	43059376	43059869	d0_fqComb.hs1_peak_117901	cluster_221
chr9	77087918	77088038	homologousElement_29149	cluster_923
chr15	3803759	3803850	homologousElement_11995	cluster_191
chr6	171985975	171986150	homologousElement_27305	cluster_1301
chr13	6507761	6507834	homologousElement_4532	cluster_36
chr15	9304514	9304607	homologousElement_15321	cluster_5
chr13	6817976	6818105	homologousElement_4945	cluster_146
chr21	4109663	4109992	homologousElement_21014	cluster_1
chr15	8117156	8117229	homologousElement_14492	cluster_5
chr1	29321094	29321369	d0_fqComb.hs1_peak_1623	cluster_2324
chr7	103910105	103910408	d0_fqComb.hs1_peak_106952	cluster_1970
chr15	2819460	2819807	homologousElement_10784	cluster_213
chr5	71317143	71317279	d0_fqComb.hs1_peak_89007	cluster_1129
chr20	30084898	30085163	homologousElement_19423	cluster_1554
chr13	6164854	6164921	homologousElement_4076	cluster_1
chr8	12407167	12407442	homologousElement_28439	cluster_279
chr15	82112498	82113085	d0_fqComb.hs1_peak_39710	cluster_308
chr2	183559957	183560472	d0_fqComb.hs1_peak_61689	cluster_379
chr15	3587087	3587190	homologousElement_11722	cluster_97
chr1	146250550	146250637	homologousElement_1176	cluster_147
chr9	33422035	33422301	d0_fqComb.hs1_peak_117523	cluster_611
chr14	1773590	1773923	homologousElement_8754	cluster_140
chr16	2690303	2690456	d0_fqComb.hs1_peak_40943	cluster_1263
chr2	219328272	219328378	homologousElement_19260	cluster_614
chr21	5484924	5485116	homologousElement_22738	cluster_1
chr15	2898435	2898760	homologousElement_10870	cluster_166
chr19	55612658	55612944	homologousElement_18506	cluster_253
chr15	30136949	30137775	d0_fqComb.hs1_peak_37397	cluster_264
chr14	13698637	13698739	homologousElement_10178	cluster_503
chr15	9940951	9941024	homologousElement_15807	cluster_5
chr21	4776631	4776700	homologousElement_21856	cluster_1
chr13	9258499	9258822	homologousElement_8195	cluster_134
chr15	9768140	9768228	homologousElement_15643	cluster_5
chr1	256492	256923	d0_fqComb.hs1_peak_9	cluster_1301
chr13	7703669	7704022	homologousElement_6131	cluster_76
chr15	30242118	30242388	homologousElement_16222	cluster_835
chr15	6429278	6429351	homologousElement_13330	cluster_5
chr1	221730405	221730624	homologousElement_1605	cluster_487
chr21	5527337	5527684	homologousElement_22788	cluster_213
chr22	5453790	5454113	homologousElement_24116	cluster_166
chr11	3574618	3574713	homologousElement_2798	cluster_770
chr13	8412389	8412450	homologousElement_7082	cluster_112
chr15	2518819	2518966	d0_fqComb.hs1_peak_37032	cluster_87
chr7	57439466	57439878	homologousElement_27678	cluster_278
chrX	114140216	114140658	homologousElement_29743	cluster_115
chr21	3303517	3304292	homologousElement_19986	cluster_134
chr1	12795835	12795954	homologousElement_177	cluster_2171
chr22	4809592	4809915	homologousElement_23365	cluster_134
chr15	8069019	8069112	homologousElement_14439	cluster_5
chr1	16185260	16185374	homologousElement_251	cluster_147
chr5	21531974	21532185	d0_fqComb.hs1_peak_87271	cluster_99
chr1	146478247	146478533	homologousElement_1210	cluster_1595
chr3	128668672	128668944	d0_fqComb.hs1_peak_74792	cluster_2179
chr15	7830708	7830796	homologousElement_14250	cluster_5
chr22	5109921	5110067	homologousElement_23715	cluster_87
chr15	99540054	99540540	d0_fqComb.hs1_peak_40720	cluster_629
chr11	55846425	55846686	homologousElement_2937	cluster_299
chr3	132770202	132770603	d0_fqComb.hs1_peak_75055	cluster_677
chr22	5412658	5412719	homologousElement_24069	cluster_112
chr22	4699501	4699951	d0_fqComb.hs1_peak_68097	cluster_2067
chr21	2898825	2899030	d0_fqComb.hs1_peak_67115	cluster_321
chr21	3350271	3350606	homologousElement_20050	cluster_1
chr14	2262591	2262663	homologousElement_8976	cluster_36
chr5	100021207	100021340	homologousElement_26707	cluster_232
chr15	6548575	6548663	homologousElement_13442	cluster_5
chr21	3794539	3794693	homologousElement_20606	cluster_22
chr9	104975148	104975853	d0_fqComb.hs1_peak_118967	cluster_785
chr13	7855990	7856055	homologousElement_6349	cluster_1
chr15	68682686	68683200	homologousElement_16299	cluster_379
chr1	146258412	146258527	homologousElement_1181	cluster_147
chr15	8236170	8236263	homologousElement_14568	cluster_5
chr15	8117654	8117747	homologousElement_14493	cluster_5
chr4	135068380	135068934	homologousElement_25944	cluster_42
chr15	6414908	6414981	homologousElement_13314	cluster_5
chr13	8029391	8029721	homologousElement_6566	cluster_181
chr15	3232292	3232421	homologousElement_11262	cluster_94
chr13	6587091	6587416	homologousElement_4642	cluster_1
chr14	2488349	2488407	homologousElement_9241	cluster_153
chr9	33676966	33677240	d0_fqComb.hs1_peak_117536	cluster_189
chr15	9413160	9413233	homologousElement_15442	cluster_5
chr13	7620431	7620756	homologousElement_6030	cluster_1
chrX	114199533	114199975	homologousElement_29771	cluster_115
chr15	7323733	7323826	homologousElement_13896	cluster_5
chr21	9852646	9853064	homologousElement_23093	cluster_29
chr21	4766696	4767021	homologousElement_21827	cluster_166
chr22	5319209	5319987	homologousElement_23957	cluster_51
chr1	142956794	142957152	d0_fqComb.hs1_peak_5897	cluster_1341
chr15	7633592	7633680	homologousElement_14212	cluster_5
chr15	6993391	6993484	homologousElement_13583	cluster_5
chr10	134656114	134656316	homologousElement_2697	cluster_236
chr20	31505736	31506222	homologousElement_19519	cluster_236
chr22	5063243	5063306	homologousElement_23655	cluster_63
chr4	193389271	193389744	homologousElement_26118	cluster_236
chr4	158787671	158787792	homologousElement_26008	cluster_368
chr1	227911699	227911779	homologousElement_2000	cluster_159
chr1	143913002	143913057	homologousElement_944	cluster_587
chr15	7455686	7455779	homologousElement_14019	cluster_5
chr2	86858507	86858660	d0_fqComb.hs1_peak_57737	cluster_2555
chr3	132926783	132927047	d0_fqComb.hs1_peak_75065	cluster_578
chr15	3349749	3350603	d0_fqComb.hs1_peak_37066	cluster_17
chr15	8358356	8358449	homologousElement_14693	cluster_5
chr15	8878021	8878109	homologousElement_14960	cluster_5
chrY	1784897	1785122	d0_fqComb.hs1_peak_126159	cluster_2364
chr9	6644286	6644447	homologousElement_28771	cluster_614
chr1	227849490	227849902	homologousElement_1868	cluster_50
chr13	7888481	7888811	homologousElement_6377	cluster_181
chr13	9186596	9187451	d0_fqComb.hs1_peak_29221	cluster_17
chr9	76972697	76972883	homologousElement_29127	cluster_785
chr1	86348106	86348372	d0_fqComb.hs1_peak_4483	cluster_299
chr15	7186414	7186502	homologousElement_13773	cluster_5
chr10	27288936	27289391	d0_fqComb.hs1_peak_12491	cluster_1583
chr13	6071130	6071195	homologousElement_3949	cluster_1
chr7	103984648	103984784	d0_fqComb.hs1_peak_106958	cluster_990
chr8	23438503	23438804	d0_fqComb.hs1_peak_110909	cluster_378
chr21	37512310	37512471	homologousElement_23169	cluster_614
chr7	67874002	67874617	d0_fqComb.hs1_peak_105245	cluster_965
chr21	4494159	4494250	homologousElement_21480	cluster_191
chr1	227777931	227778343	d0_fqComb.hs1_peak_10435	cluster_50
chr13	7152753	7152822	homologousElement_5407	cluster_1
chr15	9458781	9458874	homologousElement_15489	cluster_5
chr21	3697916	3698269	homologousElement_20479	cluster_76
chr9	44404379	44404838	d0_fqComb.hs1_peak_117925	cluster_221
chr8	12207144	12207242	homologousElement_28405	cluster_1049
chr15	3716593	3716808	homologousElement_11885	cluster_187
chr15	18742078	18742176	homologousElement_15967	cluster_503
chr15	3090324	3091178	d0_fqComb.hs1_peak_37059	cluster_17
chr4	72257125	72257232	homologousElement_25789	cluster_1430
chr9	21155168	21155382	d0_fqComb.hs1_peak_117082	cluster_982
chr10	134725653	134725855	homologousElement_2739	cluster_236
chrX	3332800	3333089	d0_fqComb.hs1_peak_121552	cluster_1453
chr13	7245380	7245445	homologousElement_5527	cluster_1
chr1	227936331	227936411	homologousElement_2052	cluster_159
chr15	32195295	32195727	d0_fqComb.hs1_peak_37476	cluster_447
chr15	9297378	9297466	homologousElement_15314	cluster_5
chr1	227811464	227811876	homologousElement_1785	cluster_50
chr15	4073469	4073572	homologousElement_12342	cluster_97
chr22	12742905	12742978	homologousElement_24786	cluster_366
chr5	34314863	34315017	homologousElement_26422	cluster_133
chr7	64964234	64964328	homologousElement_27796	cluster_231
chr1	120714026	120714328	d0_fqComb.hs1_peak_5793	cluster_2541
chr13	8419630	8419695	homologousElement_7103	cluster_1
chr3	43500453	43500560	d0_fqComb.hs1_peak_71915	cluster_1034
chr13	8045183	8045252	homologousElement_6608	cluster_1
chr6	91023998	91024221	homologousElement_27171	cluster_591
chr15	21057835	21057959	homologousElement_16094	cluster_1169
chr13	5974484	5975258	homologousElement_3812	cluster_134
chr2	111889709	111889941	d0_fqComb.hs1_peak_58379	cluster_2904
chr15	8754377	8754470	homologousElement_14825	cluster_5
chr16	22912919	22913216	d0_fqComb.hs1_peak_41694	cluster_2336
chr13	6267433	6267630	homologousElement_4213	cluster_36
chr2	96170437	96170579	d0_fqComb.hs1_peak_57850	cluster_2894
chr15	9919738	9919831	homologousElement_15784	cluster_5
chr15	7891871	7891944	homologousElement_14315	cluster_5
chr9	80540932	80541091	homologousElement_29287	cluster_648
chr15	8101423	8101516	homologousElement_14475	cluster_5
chr13	8456944	8457007	homologousElement_7139	cluster_63
chr15	7563314	7563407	homologousElement_14139	cluster_5
chr13	7386904	7386965	homologousElement_5720	cluster_1
chr13	6506674	6506748	homologousElement_4531	cluster_36
chr19	20996765	20996878	homologousElement_17771	cluster_756
chr20	37771526	37772052	d0_fqComb.hs1_peak_65913	cluster_3158
chr14	9644681	9644875	homologousElement_10080	cluster_236
chr16	33883816	33884366	homologousElement_16769	cluster_587
chr5	70479867	70479999	homologousElement_26565	cluster_232
chr1	148967291	148967354	homologousElement_1376	cluster_72
chr8	12855204	12855675	d0_fqComb.hs1_peak_110432	cluster_867
chr1	227950228	227950640	d0_fqComb.hs1_peak_10452	cluster_50
chr22	5239154	5239215	homologousElement_23866	cluster_112
chr15	7543087	7543160	homologousElement_14116	cluster_5
chr22	5580153	5580931	homologousElement_24262	cluster_51
chr4	135033527	135034094	homologousElement_25906	cluster_42
chrX	1294575	1294815	d0_fqComb.hs1_peak_121483	cluster_564
chr15	4625682	4625751	homologousElement_13046	cluster_1
chr15	6530573	6530666	homologousElement_13422	cluster_5
chr15	2807155	2807246	homologousElement_10758	cluster_191
chr15	7653310	7653398	homologousElement_14223	cluster_5
chr2	96308249	96308337	d0_fqComb.hs1_peak_57855	cluster_548
chr19	38951322	38951890	homologousElement_17990	cluster_42
chr21	4509021	4509088	homologousElement_21515	cluster_1
chr13	7009700	7009765	homologousElement_5208	cluster_1
chr15	9395146	9395219	homologousElement_15422	cluster_5
chr15	7557454	7557527	homologousElement_14132	cluster_5
chr3	49715744	49716107	d0_fqComb.hs1_peak_72196	cluster_974
chr15	7207475	7207548	homologousElement_13796	cluster_5
chr15	9094176	9094269	homologousElement_15144	cluster_5
chr13	8944723	8944920	homologousElement_7802	cluster_36
chr16	30607557	30607694	homologousElement_16704	cluster_150
chrX	114241154	114241596	homologousElement_29795	cluster_115
chr7	77791433	77791520	d0_fqComb.hs1_peak_105623	cluster_3341
chr5	71670359	71670569	d0_fqComb.hs1_peak_89022	cluster_99
chr1	23786644	23786843	d0_fqComb.hs1_peak_1262	cluster_485
chr3	132882834	132883062	homologousElement_25385	cluster_1927
chr19	21441	22415	d0_fqComb.hs1_peak_50901	cluster_1782
chr21	4451571	4452346	homologousElement_21430	cluster_51
chr9	39743155	39743270	d0_fqComb.hs1_peak_117822	cluster_1864
chr1	160650622	160651299	d0_fqComb.hs1_peak_6799	cluster_311
chr13	6996590	6997368	homologousElement_5178	cluster_51
chr21	5013894	5013974	homologousElement_22143	cluster_153
chr22	4849665	4849811	homologousElement_23406	cluster_87
chr19	40095610	40096179	homologousElement_18224	cluster_42
chr22	5371842	5371971	homologousElement_24022	cluster_146
chr15	4029775	4030128	homologousElement_12289	cluster_76
chr13	9075803	9075995	homologousElement_7974	cluster_1
chr13	9210317	9210460	homologousElement_8139	cluster_87
chr15	3774425	3775036	homologousElement_11974	cluster_1
chr17	70839752	70839848	d0_fqComb.hs1_peak_47130	cluster_1334
chr13	7559691	7560021	homologousElement_5933	cluster_181
chr21	4077784	4077852	homologousElement_20969	cluster_36
chr3	116824720	116824784	homologousElement_25297	cluster_72
chr13	7054794	7055568	homologousElement_5266	cluster_134
chr19	46177393	46177479	d0_fqComb.hs1_peak_52924	cluster_2779
chr13	7193736	7193865	homologousElement_5447	cluster_146
chr15	7446706	7446799	homologousElement_14009	cluster_5
chr13	6353564	6353625	homologousElement_4334	cluster_1
chr3	9855307	9855499	homologousElement_25120	cluster_1800
chr15	7640758	7640851	homologousElement_14216	cluster_5
chr19	38827281	38827849	homologousElement_17843	cluster_42
chr15	7468269	7468362	homologousElement_14033	cluster_5
chr15	6122814	6122902	homologousElement_13210	cluster_5
chr2	131806858	131806979	homologousElement_19127	cluster_368
chr21	3433363	3433423	homologousElement_20145	cluster_112
chr14	9891885	9892077	homologousElement_10111	cluster_236
chr19	61547292	61547662	d0_fqComb.hs1_peak_53945	cluster_2944
chr20	29742	29870	homologousElement_19308	cluster_2089
chr7	39953577	39953660	homologousElement_27462	cluster_127
chr1	148624818	148624933	homologousElement_1315	cluster_147
chr13	7103761	7104086	homologousElement_5335	cluster_1
chr15	7376091	7376164	homologousElement_13951	cluster_5
chr15	3853934	3854257	homologousElement_12064	cluster_166
chr9	78014431	78014647	d0_fqComb.hs1_peak_117941	cluster_656
chr13	7708734	7708880	homologousElement_6140	cluster_87
chr14	16091885	16092124	d0_fqComb.hs1_peak_33474	cluster_1145
chr15	7282391	7282484	homologousElement_13873	cluster_5
chr15	80377734	80378232	d0_fqComb.hs1_peak_39619	cluster_1047
chr22	7906916	7907114	homologousElement_24546	cluster_236
chr13	6962513	6962581	homologousElement_5144	cluster_1
chr21	4988621	4988946	homologousElement_22106	cluster_166
chr3	75487493	75488411	d0_fqComb.hs1_peak_73201	cluster_392
chr15	3858728	3858857	homologousElement_12073	cluster_146
chr5	61559976	61560488	homologousElement_26542	cluster_379
chr1	160711507	160711673	homologousElement_1513	cluster_284
chr15	7401226	7401299	homologousElement_13979	cluster_5
chr15	4442816	4443591	homologousElement_12813	cluster_134
chr4	193463589	193463791	homologousElement_26147	cluster_236
chr1	39686359	39686759	d0_fqComb.hs1_peak_2219	cluster_3316
chr6	26767116	26767270	homologousElement_26983	cluster_133
chr12	131109041	131109160	d0_fqComb.hs1_peak_29000	cluster_3884
chr15	76566711	76566889	homologousElement_16367	cluster_2284
chr15	7101204	7101277	homologousElement_13701	cluster_5
chr2	82815781	82815891	homologousElement_18675	cluster_368
chrX	114214398	114214840	homologousElement_29779	cluster_115
chr13	6136458	6136536	homologousElement_4031	cluster_153
chr13	7851643	7851797	homologousElement_6333	cluster_22
chr15	9214269	9214362	homologousElement_15223	cluster_5
chr22	10655407	10655588	homologousElement_24718	cluster_785
chrX	1335914	1336070	d0_fqComb.hs1_peak_121485	cluster_396
chr15	9865836	9865929	homologousElement_15735	cluster_5
chr21	4007180	4007512	homologousElement_20869	cluster_181
chr14	6656281	6656497	homologousElement_10006	cluster_656
chr15	8995809	8995902	homologousElement_15035	cluster_5
chr21	4731550	4731605	homologousElement_21796	cluster_1
chr16	35733068	35733134	homologousElement_16849	cluster_153
chr7	57065497	57065587	homologousElement_27646	cluster_231
chr13	7089467	7089682	homologousElement_5302	cluster_187
chr13	18003167	18003265	homologousElement_8503	cluster_503
chr20	47422266	47422452	d0_fqComb.hs1_peak_66298	cluster_2292
chr15	8730980	8731073	homologousElement_14799	cluster_5
chr21	4591404	4591465	homologousElement_21609	cluster_112
chr22	5057177	5057268	homologousElement_23643	cluster_191
chr14	2286858	2287226	homologousElement_9001	cluster_144
chr6	33166666	33166945	d0_fqComb.hs1_peak_96327	cluster_299
chr3	35216204	35216700	homologousElement_25155	cluster_379
chr15	3680382	3680443	homologousElement_11843	cluster_112
chr15	7591674	7591772	homologousElement_14171	cluster_5
chr15	9512663	9512756	homologousElement_15512	cluster_5
chr15	8847065	8847138	homologousElement_14925	cluster_5
chr19	39685042	39685301	homologousElement_18038	cluster_344
chr13	7564677	7565008	homologousElement_5942	cluster_166
chr10	47674462	47675070	d0_fqComb.hs1_peak_12950	cluster_3092
chrX	100244152	100244258	d0_fqComb.hs1_peak_123930	cluster_915
chr15	9111617	9111690	homologousElement_15163	cluster_5
chr21	4284551	4284898	d0_fqComb.hs1_peak_67155	cluster_213
chr13	45685600	45685655	homologousElement_8580	cluster_25
chr13	7481543	7481612	homologousElement_5848	cluster_1
chr13	63051223	63051410	d0_fqComb.hs1_peak_30897	cluster_2240
chr15	4445966	4446035	homologousElement_12823	cluster_1
chr15	6537308	6537366	homologousElement_13429	cluster_5
chr14	2600830	2600959	homologousElement_9372	cluster_146
chr2	106954402	106954531	d0_fqComb.hs1_peak_58208	cluster_274
chr21	3977005	3977060	homologousElement_20848	cluster_1
chr21	3171687	3172156	homologousElement_19826	cluster_1
chr15	9668852	9668925	homologousElement_15594	cluster_5
chr7	10607364	10607535	homologousElement_27398	cluster_1053
chr21	5476693	5476756	homologousElement_22717	cluster_63
chr13	8483339	8484193	homologousElement_7183	cluster_17
chr3	198746505	198746627	d0_fqComb.hs1_peak_78317	cluster_197
chr21	3529419	3529754	homologousElement_20277	cluster_1
chr13	9296318	9296648	d0_fqComb.hs1_peak_29234	cluster_181
chr2	47695837	47696066	homologousElement_18633	cluster_1034
chr13	6789581	6789654	homologousElement_4912	cluster_36
chr22	4893041	4893187	homologousElement_23457	cluster_87
chr13	8842481	8842806	homologousElement_7668	cluster_1
chr15	9672923	9673016	homologousElement_15599	cluster_5
chr2	110806949	110807148	d0_fqComb.hs1_peak_58328	cluster_255
chr5	21590416	21590549	homologousElement_26398	cluster_232
chr21	3706275	3706598	homologousElement_20496	cluster_134
chr15	6690522	6690615	homologousElement_13545	cluster_5
chr15	9029624	9029712	homologousElement_15073	cluster_5
chr13	12550083	12550326	homologousElement_8431	cluster_1647
chr1	227801289	227801379	homologousElement_1764	cluster_123
chr13	8086493	8086647	homologousElement_6649	cluster_22
chr15	9389819	9389892	homologousElement_15416	cluster_5
chr21	7636056	7636164	homologousElement_23018	cluster_503
chrX	114134287	114134729	d0_fqComb.hs1_peak_124574	cluster_115
chr15	30236815	30237413	d0_fqComb.hs1_peak_37405	cluster_308
chr15	4213652	4213712	homologousElement_12519	cluster_112
chr8	11664865	11665058	d0_fqComb.hs1_peak_110383	cluster_399
chr21	4525659	4525739	homologousElement_21529	cluster_153
chr22	5028453	5028522	homologousElement_23627	cluster_1
chr15	3087783	3087873	homologousElement_11101	cluster_36
chr15	99538660	99538933	homologousElement_16492	cluster_835
chr17	33006693	33006916	d0_fqComb.hs1_peak_45229	cluster_676
chr4	9707079	9707547	homologousElement_25715	cluster_106
chr15	9413678	9413771	homologousElement_15443	cluster_5
chr14	7732953	7733370	homologousElement_10046	cluster_29
chr13	7381943	7382097	homologousElement_5702	cluster_22
chr15	8097357	8097430	homologousElement_14470	cluster_5
chr19	56546834	56547522	d0_fqComb.hs1_peak_53701	cluster_2608
chr15	7459267	7459360	homologousElement_14023	cluster_5
chr4	193433914	193434116	homologousElement_26129	cluster_236
chr15	8286466	8286559	homologousElement_14624	cluster_5
chr1	144416356	144416470	homologousElement_978	cluster_147
chr15	8693320	8693413	homologousElement_14759	cluster_5
chr13	8324981	8325306	homologousElement_6974	cluster_1
chr14	2504326	2504429	homologousElement_9256	cluster_97
chr15	9377831	9377919	homologousElement_15403	cluster_5
chr2	130885566	130885749	homologousElement_19083	cluster_503
chr15	3860360	3860683	homologousElement_12080	cluster_134
chr13	6868573	6868641	homologousElement_5020	cluster_1
chr17	10434184	10434259	homologousElement_17052	cluster_533
chr15	9912096	9912169	homologousElement_15775	cluster_5
chr13	6512218	6512296	homologousElement_4537	cluster_153
chr4	298591	299037	d0_fqComb.hs1_peak_78438	cluster_317
chr15	2988612	2988766	homologousElement_10982	cluster_22
chr11	6762045	6762166	d0_fqComb.hs1_peak_17342	cluster_638
chr15	2581616	2581674	homologousElement_10499	cluster_153
chr20	26137955	26138091	homologousElement_19378	cluster_78
chr7	45940513	45940637	homologousElement_27475	cluster_348
chr9	77843499	77843803	d0_fqComb.hs1_peak_117938	cluster_1814
chr8	2208352	2208706	d0_fqComb.hs1_peak_109922	cluster_2437
chr12	37493604	37494259	homologousElement_3329	cluster_344
chr15	3941835	3942157	homologousElement_12178	cluster_166
chr15	6986228	6986316	homologousElement_13579	cluster_5
chr13	9273387	9273582	homologousElement_8210	cluster_36
chr15	9678254	9678347	homologousElement_15605	cluster_5
chr13	5962187	5962402	homologousElement_3786	cluster_187
chr22	25090598	25090839	d0_fqComb.hs1_peak_68500	cluster_2149
chr9	40926197	40926458	homologousElement_28883	cluster_1160
chrY	24669798	24670059	homologousElement_30310	cluster_609
chr22	21076814	21077059	homologousElement_24921	cluster_1873
chr13	11734329	11734675	homologousElement_8419	cluster_144
chr6	57652619	57652752	homologousElement_27119	cluster_443
chr13	5873757	5874088	homologousElement_3669	cluster_166
chr15	4367830	4367920	homologousElement_12717	cluster_36
chr7	76473121	76473405	d0_fqComb.hs1_peak_105535	cluster_1013
chr1	228008428	228008840	homologousElement_2205	cluster_50
chr17	28031644	28031779	homologousElement_17296	cluster_78
chr15	9386267	9386340	homologousElement_15412	cluster_5
chr17	61938752	61938913	homologousElement_17492	cluster_614
chr2	90058711	90059287	d0_fqComb.hs1_peak_57813	cluster_587
chr15	29975035	29975153	d0_fqComb.hs1_peak_37395	cluster_2283
chr1	120367871	120368506	d0_fqComb.hs1_peak_5775	cluster_531
chr15	9290187	9290275	homologousElement_15306	cluster_5
chr22	4883543	4883672	homologousElement_23436	cluster_94
chr20	31077969	31078309	homologousElement_19490	cluster_236
chr21	5481662	5481791	homologousElement_22727	cluster_146
chr15	7148282	7148375	homologousElement_13741	cluster_5
chr15	9491003	9491091	homologousElement_15507	cluster_5
chr3	113685008	113685217	d0_fqComb.hs1_peak_74086	cluster_3337
chr5	71902658	71902917	d0_fqComb.hs1_peak_89038	cluster_1634
chr15	4168723	4168783	homologousElement_12462	cluster_112
chr13	5920727	5921058	homologousElement_3733	cluster_166
chrX	151300259	151300420	d0_fqComb.hs1_peak_125994	cluster_2024
chr15	9703651	9703724	homologousElement_15627	cluster_5
chr17	44121592	44122802	d0_fqComb.hs1_peak_45773	cluster_617
chr1	147735527	147735668	homologousElement_1262	cluster_2717
chr4	9601032	9601096	homologousElement_25698	cluster_227
chr7	56485795	56485915	homologousElement_27531	cluster_2539
chr7	7113663	7113942	homologousElement_27395	cluster_578
chr13	8184564	8184631	homologousElement_6788	cluster_1
chr15	7361336	7361409	homologousElement_13935	cluster_5
chr19	55722586	55723357	d0_fqComb.hs1_peak_53645	cluster_2608
chr13	9043054	9043128	homologousElement_7931	cluster_36
chrX	74582591	74582950	d0_fqComb.hs1_peak_123390	cluster_1928
chr6	61740616	61740732	d0_fqComb.hs1_peak_97510	cluster_3803
chr15	8105014	8105107	homologousElement_14479	cluster_5
chr13	6788494	6788568	homologousElement_4911	cluster_36
chr15	8741774	8741867	homologousElement_14811	cluster_5
chr15	9798693	9798786	homologousElement_15672	cluster_5
chr15	9078037	9078130	homologousElement_15126	cluster_5
chr2	87357719	87357884	homologousElement_18694	cluster_78
chr22	4600967	4601343	d0_fqComb.hs1_peak_68091	cluster_165
chr20	31038565	31038934	homologousElement_19483	cluster_29
chr13	9213608	9213931	homologousElement_8147	cluster_134
chr15	8669516	8669589	homologousElement_14732	cluster_5
chr15	9431225	9431298	homologousElement_15462	cluster_5
chr15	9449817	9449905	homologousElement_15483	cluster_5
chr15	8791984	8792072	homologousElement_14866	cluster_5
chr6	29621030	29621416	d0_fqComb.hs1_peak_96043	cluster_1665
chr20	29544126	29544273	homologousElement_19386	cluster_111
chr19	53167617	53167829	homologousElement_18460	cluster_539
chr13	6666737	6666952	homologousElement_4735	cluster_187
chr10	50086937	50087109	d0_fqComb.hs1_peak_13041	cluster_3611
chr21	3566215	3566585	homologousElement_20312	cluster_144
chr1	144576516	144576798	d0_fqComb.hs1_peak_5948	cluster_1595
chr15	9314774	9314847	homologousElement_15332	cluster_5
chr15	8046978	8047051	homologousElement_14414	cluster_5
chr11	89815239	89815345	d0_fqComb.hs1_peak_20888	cluster_1693
chr1	19982176	19982326	homologousElement_360	cluster_3036
chr10	51523198	51523400	d0_fqComb.hs1_peak_13107	cluster_781
chr1	227973589	227973679	homologousElement_2131	cluster_123
chr6	26581933	26582147	homologousElement_26955	cluster_712
chr15	8714442	8714515	homologousElement_14782	cluster_5
chr1	148872035	148872187	d0_fqComb.hs1_peak_6157	cluster_976
chr11	157010	157111	homologousElement_2762	cluster_44
chr17	19150581	19150709	d0_fqComb.hs1_peak_44915	cluster_1293
chr21	4348119	4348199	homologousElement_21308	cluster_153
chr14	2532621	2532679	homologousElement_9292	cluster_153
chrY	2151872	2152439	d0_fqComb.hs1_peak_126167	cluster_510
chr14	2602117	2602464	d0_fqComb.hs1_peak_33382	cluster_213
chr3	134105455	134105837	d0_fqComb.hs1_peak_75104	cluster_193
chr1	144479854	144479968	homologousElement_1018	cluster_147
chr13	11700745	11700804	homologousElement_8404	cluster_356
chr15	3775267	3775770	homologousElement_11977	cluster_1
chr15	6138176	6138244	homologousElement_13218	cluster_5
chr15	6703069	6703157	homologousElement_13557	cluster_5
chr13	7479521	7479846	homologousElement_5839	cluster_1
chr15	73554432	73554706	d0_fqComb.hs1_peak_39248	cluster_1786
chr4	135038522	135039076	homologousElement_25910	cluster_42
chr15	8717960	8718033	homologousElement_14785	cluster_5
chr4	9170745	9170828	homologousElement_25625	cluster_577
chr16	16229414	16229550	d0_fqComb.hs1_peak_41523	cluster_730
chr4	72852659	72852776	d0_fqComb.hs1_peak_80892	cluster_1710
chr15	9244308	9244381	homologousElement_15254	cluster_5
chr2	132741070	132741423	d0_fqComb.hs1_peak_59215	cluster_3881
chr21	4836354	4836434	homologousElement_21920	cluster_153
chr15	7390501	7390574	homologousElement_13967	cluster_5
chr2	222529888	222529994	homologousElement_19261	cluster_614
chr1	227773003	227773083	homologousElement_1701	cluster_159
chrY	24652419	24652654	homologousElement_30304	cluster_835
chr13	8997171	8997244	homologousElement_7870	cluster_36
chr13	12839046	12839464	homologousElement_8451	cluster_29
chr14	2292894	2293673	homologousElement_9016	cluster_134
chr15	18783654	18783798	homologousElement_15972	cluster_2374
chr1	227788673	227788753	homologousElement_1735	cluster_159
chr8	12715945	12716862	d0_fqComb.hs1_peak_110426	cluster_392
chr13	7168179	7169033	homologousElement_5418	cluster_17
chr22	5015038	5015368	homologousElement_23596	cluster_181
chr13	6962730	6962795	homologousElement_5145	cluster_1
chr9	42319260	42319347	homologousElement_28945	cluster_366
chr13	6132308	6132407	homologousElement_4027	cluster_36
chr15	8327446	8327519	homologousElement_14665	cluster_5
chr15	9160561	9160654	homologousElement_15198	cluster_5
chr15	7094017	7094090	homologousElement_13693	cluster_5
chr13	7199089	7199555	homologousElement_5469	cluster_1
chr15	9816655	9816728	homologousElement_15691	cluster_5
chr15	6440072	6440145	homologousElement_13342	cluster_5
chr7	130430553	130430638	homologousElement_28045	cluster_20
chr2	131927155	131927891	d0_fqComb.hs1_peak_59189	cluster_3630
chr10	15027776	15028052	homologousElement_2354	cluster_677
chr22	5671346	5671449	homologousElement_24365	cluster_97
chrX	55536462	55536622	homologousElement_29628	cluster_614
chr8	12391875	12392150	homologousElement_28437	cluster_279
chr13	9170807	9171393	homologousElement_8104	cluster_1
chr6	32901610	32901805	d0_fqComb.hs1_peak_96298	cluster_1966
chr22	5584442	5584505	homologousElement_24268	cluster_63
chr20	30253155	30253429	homologousElement_19439	cluster_78
chr9	42188300	42188394	homologousElement_28940	cluster_25
chr14	2413443	2413658	homologousElement_9146	cluster_187
chr19	52052485	52052598	d0_fqComb.hs1_peak_53390	cluster_1762
chr7	99202226	99202504	d0_fqComb.hs1_peak_106621	cluster_2684
chr6	56928922	56929406	d0_fqComb.hs1_peak_97437	cluster_1523
chr17	65845375	65845871	d0_fqComb.hs1_peak_46880	cluster_3883
chr10	96047877	96048173	homologousElement_2631	cluster_619
chr22	5026472	5026795	homologousElement_23621	cluster_134
chr3	8674248	8674512	homologousElement_25117	cluster_677
chrY	11394242	11394742	homologousElement_30108	cluster_221
chrY	2285845	2286237	d0_fqComb.hs1_peak_126172	cluster_1653
chr7	74188298	74188550	d0_fqComb.hs1_peak_105394	cluster_1481
chr12	65397836	65398036	homologousElement_3401	cluster_236
chr19	56444647	56445443	d0_fqComb.hs1_peak_53694	cluster_2608
chr15	4352277	4352624	homologousElement_12698	cluster_213
chr12	30998062	30998215	d0_fqComb.hs1_peak_24671	cluster_121
chr15	7416123	7416216	homologousElement_13988	cluster_5
chr19	40050187	40050750	homologousElement_18170	cluster_42
chr4	192585958	192591383	d0_fqComb.hs1_peak_86335,d0_fqComb.hs1_peak_86336,d0_fqComb.hs1_peak_86337	cluster_2955
chrX	57209111	57209174	homologousElement_29648	cluster_979
chr13	7381616	7381745	homologousElement_5700	cluster_146
chr15	8330993	8331066	homologousElement_14669	cluster_5
chr15	8233888	8233961	homologousElement_14565	cluster_5
chr19	53092697	53092909	homologousElement_18409	cluster_539
chr14	13325517	13325619	homologousElement_10149	cluster_503
chr15	3246698	3246869	homologousElement_11296	cluster_1
chr1	120571612	120572163	d0_fqComb.hs1_peak_5783	cluster_1560
chr15	8099649	8099742	homologousElement_14473	cluster_5
chr15	18494128	18494263	homologousElement_15953	cluster_785
chr15	4390962	4391025	homologousElement_12739	cluster_63
chr2	95244856	95245021	homologousElement_18887	cluster_995
chr9	37310	37539	d0_fqComb.hs1_peak_116115	cluster_2416
chr15	7489800	7489893	homologousElement_14057	cluster_5
chr9	150413231	150413509	homologousElement_29459	cluster_1130
chr7	57824325	57824442	homologousElement_27699	cluster_210
chr13	7582593	7582790	homologousElement_5978	cluster_36
chr20	25857659	25858008	homologousElement_19349	cluster_42
chr1	146231716	146231831	homologousElement_1164	cluster_147
chr1	142977838	142977963	homologousElement_886	cluster_485
chr13	7198531	7198856	homologousElement_5466	cluster_1
chr15	7381506	7381579	homologousElement_13957	cluster_5
chr3	40267702	40267915	homologousElement_25161	cluster_152
chr12	52326181	52326343	d0_fqComb.hs1_peak_25313	cluster_1488
chr8	12803748	12803962	homologousElement_28471	cluster_711
chr16	14823055	14823199	d0_fqComb.hs1_peak_41460	cluster_3672
chr15	6648738	6648811	homologousElement_13498	cluster_5
chr19	35541311	35541592	d0_fqComb.hs1_peak_52402	cluster_2524
chr21	3389470	3389610	homologousElement_20090	cluster_87
chr13	8591794	8591885	homologousElement_7314	cluster_191
chr1	148635969	148636084	homologousElement_1322	cluster_147
chr14	2514254	2515033	homologousElement_9276	cluster_134
chr9	34779619	34779701	d0_fqComb.hs1_peak_117603	cluster_3696
chr15	9249665	9249738	homologousElement_15260	cluster_5
chr15	8327929	8328022	homologousElement_14666	cluster_5
chr21	9758878	9759094	homologousElement_23082	cluster_656
chr13	9295062	9295153	homologousElement_8223	cluster_191
chr8	12279867	12280081	d0_fqComb.hs1_peak_110405	cluster_711
chr15	3458393	3458716	homologousElement_11555	cluster_166
chr13	8794560	8794625	homologousElement_7601	cluster_1
chr13	5915741	5916071	homologousElement_3724	cluster_181
chr15	6411287	6411360	homologousElement_13310	cluster_5
chr13	6414128	6414227	homologousElement_4408	cluster_36
chr15	7573471	7573544	homologousElement_14150	cluster_5
chr15	7009666	7009759	homologousElement_13601	cluster_5
chr2	110398686	110398838	d0_fqComb.hs1_peak_58305	cluster_1781
chr15	8242857	8242930	homologousElement_14575	cluster_5
chr21	4018241	4018588	homologousElement_20893	cluster_213
chr15	3892389	3892604	homologousElement_12111	cluster_187
chr2	33715356	33715535	d0_fqComb.hs1_peak_55593	cluster_1500
chr21	4287096	4287163	homologousElement_21237	cluster_1
chr20	26001225	26001420	homologousElement_19367	cluster_1684
chr13	5883864	5883925	homologousElement_3699	cluster_1
chr15	9088779	9088872	homologousElement_15138	cluster_5
chr19	21905799	21906377	d0_fqComb.hs1_peak_52201	cluster_8
chr14	6664911	6665204	homologousElement_10007	cluster_386
chr15	9367143	9367236	homologousElement_15391	cluster_5
chr1	227951225	227951315	homologousElement_2082	cluster_123
chr14	2591594	2592369	homologousElement_9356	cluster_51
chr15	9342074	9342162	homologousElement_15363	cluster_5
chr13	8309974	8310065	homologousElement_6939	cluster_191
chr14	2545527	2545618	homologousElement_9298	cluster_191
chr15	20241748	20241900	d0_fqComb.hs1_peak_37117	cluster_2561
chr15	15061727	15061786	homologousElement_15880	cluster_356
chr16	1036069	1037117	d0_fqComb.hs1_peak_40814,d0_fqComb.hs1_peak_40815	cluster_3612
chr21	235823	236793	homologousElement_19598	cluster_785
chr8	12941220	12941354	d0_fqComb.hs1_peak_110441	cluster_439
chr15	3595034	3595163	homologousElement_11735	cluster_146
chr15	7844402	7844460	homologousElement_14262	cluster_5
chr8	11587097	11587327	d0_fqComb.hs1_peak_110377	cluster_489
chr8	2091347	2091557	d0_fqComb.hs1_peak_109912	cluster_1373
chr15	4565871	4566203	homologousElement_12953	cluster_181
chr22	5283425	5283571	homologousElement_23919	cluster_87
chr13	6589113	6589182	homologousElement_4651	cluster_1
chr15	71948245	71948661	d0_fqComb.hs1_peak_39120	cluster_447
chr5	129790036	129790287	d0_fqComb.hs1_peak_91727	cluster_3261
chr6	135581439	135581506	d0_fqComb.hs1_peak_100717	cluster_2181
chr9	40565662	40565717	d0_fqComb.hs1_peak_117839	cluster_587
chr13	7070314	7070388	homologousElement_5288	cluster_36
chr15	8906780	8906868	homologousElement_14989	cluster_5
chr4	158797828	158798041	d0_fqComb.hs1_peak_84751	cluster_152
chr13	7146766	7146895	homologousElement_5384	cluster_146
chr15	70467709	70467902	d0_fqComb.hs1_peak_39040	cluster_924
chr22	5111586	5111715	homologousElement_23717	cluster_146
chr7	76217136	76217411	d0_fqComb.hs1_peak_105525	cluster_3816
chr12	63647667	63647883	homologousElement_3398	cluster_1547
chr20	30931453	30932206	homologousElement_19473	cluster_51
chr7	45969658	45969760	homologousElement_27480	cluster_44
chr13	7004184	7004330	homologousElement_5192	cluster_87
chr7	66944536	66944656	homologousElement_27860	cluster_2539
chr2	110823775	110823935	d0_fqComb.hs1_peak_58330	cluster_3466
chr15	8157208	8157301	homologousElement_14519	cluster_5
chr15	7010976	7011049	homologousElement_13602	cluster_5
chr15	9291473	9291546	homologousElement_15307	cluster_5
chr19	1000666	1000823	homologousElement_17710	cluster_995
chr15	3479055	3479145	homologousElement_11589	cluster_36
chr13	8185459	8185925	homologousElement_6793	cluster_1
chr15	8861382	8861455	homologousElement_14941	cluster_5
chr21	4764778	4765131	homologousElement_21825	cluster_76
chr4	8967343	8967807	d0_fqComb.hs1_peak_78956	cluster_634
chr16	29335624	29335761	homologousElement_16668	cluster_150
chr21	4731053	4731382	homologousElement_21794	cluster_1
chr15	6318898	6318986	homologousElement_13239	cluster_5
chr15	73178171	73178325	d0_fqComb.hs1_peak_39228	cluster_1747
chr4	193536129	193536331	homologousElement_26191	cluster_236
chr15	7505946	7506039	homologousElement_14075	cluster_5
chr1	16018322	16018436	homologousElement_206	cluster_147
chr15	8992252	8992345	homologousElement_15032	cluster_5
chr14	2621165	2621223	homologousElement_9396	cluster_153
chr13	7714033	7714101	homologousElement_6155	cluster_1
chr16	21455264	21455602	d0_fqComb.hs1_peak_41649	cluster_2514
chr15	3593379	3593515	homologousElement_11733	cluster_87
chr7	65671555	65672081	homologousElement_27827	cluster_8
chrY	24683754	24684341	homologousElement_30312	cluster_308
chr15	3982335	3983110	homologousElement_12227	cluster_51
chr15	3365525	3365857	homologousElement_11434	cluster_181
chr22	23108119	23108231	d0_fqComb.hs1_peak_68388	cluster_2677
chr21	9076596	9076773	homologousElement_23062	cluster_1176
chr15	6413094	6413167	homologousElement_13312	cluster_5
chr19	53101105	53101317	homologousElement_18415	cluster_539
chr19	38819698	38820268	homologousElement_17834	cluster_42
chr4	168285487	168285779	d0_fqComb.hs1_peak_85189	cluster_584
chr6	27677621	27677960	d0_fqComb.hs1_peak_95918	cluster_1828
chr5	34353220	34353332	homologousElement_26440	cluster_133
chr22	23064933	23064999	homologousElement_24974	cluster_232
chr13	39989978	39990320	d0_fqComb.hs1_peak_29948	cluster_2384
chr16	15356673	15356830	d0_fqComb.hs1_peak_41483	cluster_341
chr13	6960173	6960520	d0_fqComb.hs1_peak_29167	cluster_213
chr13	8809291	8809364	homologousElement_7618	cluster_36
chr2	1346634	1346735	homologousElement_18600	cluster_1064
chr15	9817153	9817246	homologousElement_15692	cluster_5
chr2	242598139	242598437	d0_fqComb.hs1_peak_64665	cluster_2124
chr6	57358341	57358594	d0_fqComb.hs1_peak_97447	cluster_2125
chr11	4284052	4284431	d0_fqComb.hs1_peak_17204,d0_fqComb.hs1_peak_17205	cluster_2354
chr21	3885442	3885765	homologousElement_20726	cluster_134
chr5	70987679	70987811	homologousElement_26610	cluster_232
chr22	19033878	19034030	homologousElement_24882	cluster_2781
chr1	227851730	227852142	homologousElement_1873	cluster_50
chr15	28419188	28419504	d0_fqComb.hs1_peak_37336	cluster_1406
chr3	159937287	159937487	d0_fqComb.hs1_peak_76360	cluster_236
chr13	9215226	9215418	homologousElement_8151	cluster_1
chr13	9309710	9310305	homologousElement_8255	cluster_1
chr8	12529759	12529920	d0_fqComb.hs1_peak_110416	cluster_1508
chr13	8813748	8813826	homologousElement_7622	cluster_153
chr22	5363864	5363967	homologousElement_24010	cluster_97
chr9	43006632	43006800	homologousElement_28970	cluster_285
chr2	131644887	131645022	d0_fqComb.hs1_peak_59176	cluster_78
chr13	5964529	5964632	homologousElement_3792	cluster_97
chr13	8321016	8321145	homologousElement_6960	cluster_146
chr21	4850495	4850827	homologousElement_21930	cluster_181
chr9	41247269	41247363	homologousElement_28900	cluster_883
chr7	101466401	101466690	d0_fqComb.hs1_peak_106750	cluster_3816
chr15	2850938	2851270	homologousElement_10810	cluster_181
chr15	2213971	2214087	d0_fqComb.hs1_peak_37016	cluster_93
chr15	3584014	3584105	homologousElement_11713	cluster_191
chrX	111504	111691	d0_fqComb.hs1_peak_121448	cluster_3669
chr15	3117149	3117496	homologousElement_11138	cluster_213
chr13	8042823	8042891	homologousElement_6597	cluster_1
chr22	5057047	5057176	homologousElement_23642	cluster_94
chr13	6764269	6764622	homologousElement_4870	cluster_76
chr21	4255324	4255392	homologousElement_21193	cluster_36
chr21	5360764	5360900	homologousElement_22583	cluster_36
chr15	8284672	8284765	homologousElement_14622	cluster_5
chr17	29193015	29193297	d0_fqComb.hs1_peak_45059	cluster_3352
chr13	7101083	7101430	d0_fqComb.hs1_peak_29170	cluster_213
chr13	9247608	9248386	homologousElement_8176	cluster_51
chr15	7086899	7086972	homologousElement_13685	cluster_5
chr15	9449294	9449367	homologousElement_15482	cluster_5
chr14	2722485	2722614	homologousElement_9506	cluster_94
chr15	7247103	7247176	homologousElement_13840	cluster_5
chr21	5711706	5712206	homologousElement_22883	cluster_221
chr15	7873791	7873864	homologousElement_14295	cluster_5
chr13	7807973	7808041	homologousElement_6280	cluster_1
chr9	40796111	40796346	homologousElement_28878	cluster_785
chr1	227887540	227887952	d0_fqComb.hs1_peak_10443	cluster_50
chr21	5352129	5352199	homologousElement_22574	cluster_1
chr22	11295740	11295871	homologousElement_24736	cluster_47
chr13	7998213	7998282	homologousElement_6544	cluster_1
chr15	7991646	7991739	homologousElement_14357	cluster_5
chr21	4029214	4029350	homologousElement_20909	cluster_36
chr3	75541362	75541592	homologousElement_25215	cluster_489
chr13	6869404	6869471	homologousElement_5024	cluster_1
chr13	8950508	8950607	homologousElement_7807	cluster_36
chr9	41613712	41613929	d0_fqComb.hs1_peak_117875	cluster_802
chr13	6024281	6024606	homologousElement_3887	cluster_1
chr17	38921816	38921882	homologousElement_17371	cluster_655
chr1	160688561	160688683	homologousElement_1496	cluster_216
chr21	3426141	3426473	d0_fqComb.hs1_peak_67136	cluster_181
chr15	7372510	7372583	homologousElement_13947	cluster_5
chr15	6148621	6148709	homologousElement_13222	cluster_5
chr8	12240470	12240697	d0_fqComb.hs1_peak_110401	cluster_474
chr14	2222717	2222775	homologousElement_8928	cluster_153
chr15	4764241	4764423	homologousElement_13131	cluster_785
chr12	30997493	30997587	homologousElement_3313	cluster_25
chr15	4502617	4502707	homologousElement_12885	cluster_36
chr13	9280541	9281395	homologousElement_8216	cluster_17
chr19	44566145	44566204	homologousElement_18264	cluster_1220
chr19	56272185	56272416	homologousElement_18543	cluster_253
chr15	6418984	6419077	homologousElement_13319	cluster_5
chr6	34043242	34043321	homologousElement_27065	cluster_20
chr13	9025566	9025695	homologousElement_7902	cluster_146
chr11	4380489	4380868	d0_fqComb.hs1_peak_17209	cluster_2354
chr13	9023894	9024040	homologousElement_7900	cluster_87
chr6	26617942	26618072	d0_fqComb.hs1_peak_95817	cluster_443
chr13	6766187	6766518	homologousElement_4872	cluster_166
chr13	7496969	7497823	homologousElement_5859	cluster_17
chr14	13705549	13705651	homologousElement_10187	cluster_503
chr18	165429	165783	homologousElement_17565	cluster_2700
chr15	4117122	4117897	homologousElement_12395	cluster_51
chr16	15382482	15382902	d0_fqComb.hs1_peak_41484	cluster_619
chr15	8308287	8308380	homologousElement_14644	cluster_5
chr13	6346604	6346750	homologousElement_4312	cluster_87
chr21	4506476	4506823	d0_fqComb.hs1_peak_67163	cluster_213
chr17	68933425	68933522	d0_fqComb.hs1_peak_47027	cluster_2714
chr1	227810222	227810312	homologousElement_1783	cluster_123
chr22	10668771	10668879	homologousElement_24720	cluster_503
chr8	12789450	12789513	homologousElement_28465	cluster_227
chr13	7780408	7780486	homologousElement_6240	cluster_153
chr2	95350977	95351116	homologousElement_18895	cluster_599
chr1	148677095	148677210	homologousElement_1348	cluster_147
chr1	155792	155893	homologousElement_14	cluster_44
chr15	7582824	7582917	homologousElement_14161	cluster_5
chr15	9833373	9833466	homologousElement_15710	cluster_5
chr21	4295524	4295660	homologousElement_21245	cluster_36
chr6	57660089	57660319	homologousElement_27122	cluster_105
chr13	7809020	7809085	homologousElement_6285	cluster_1
chr15	19497116	19497640	homologousElement_16000	cluster_587
chr20	59137312	59137513	homologousElement_19575	cluster_152
chr22	25118365	25118431	homologousElement_25013	cluster_232
chr15	4038130	4038453	homologousElement_12307	cluster_134
chr5	51260042	51260487	d0_fqComb.hs1_peak_88299	cluster_3331
chr15	7211570	7211658	homologousElement_13801	cluster_5
chr21	8677874	8678347	homologousElement_23041	cluster_236
chr21	3170813	3170879	homologousElement_19821	cluster_1
chr13	13539577	13539738	homologousElement_8461	cluster_170
chr1	160593369	160593535	homologousElement_1437	cluster_284
chr1	120438202	120438472	d0_fqComb.hs1_peak_5780	cluster_186
chr13	6307293	6307362	homologousElement_4274	cluster_1
chr7	57423364	57423709	homologousElement_27670	cluster_3718
chr6	28677437	28677559	d0_fqComb.hs1_peak_95997	cluster_1999
chr21	4553513	4553842	homologousElement_21571	cluster_1
chr15	8881539	8881627	homologousElement_14964	cluster_5
chr15	16574650	16574814	homologousElement_15899	cluster_785
chr15	6519274	6519347	homologousElement_13409	cluster_5
chr21	3391456	3391610	homologousElement_20094	cluster_22
chr1	227796819	227796909	homologousElement_1754	cluster_123
chr4	9151748	9151831	homologousElement_25621	cluster_577
chr15	4119633	4119986	homologousElement_12400	cluster_76
chr15	3041614	3041809	homologousElement_11046	cluster_36
chr7	7110361	7110424	homologousElement_27391	cluster_227
chr15	7853874	7853962	homologousElement_14273	cluster_5
chr17	41303162	41303322	homologousElement_17387	cluster_614
chr15	2301445	2301648	homologousElement_10395	cluster_321
chr15	73714744	73714888	d0_fqComb.hs1_peak_39269	cluster_264
chr3	201095954	201096092	homologousElement_25490	cluster_1761
chr9	80119496	80119917	d0_fqComb.hs1_peak_117980	cluster_1759
chr13	8983949	8984415	homologousElement_7861	cluster_1
chr7	68398912	68399066	d0_fqComb.hs1_peak_105260	cluster_1361
chr15	4086534	4086603	homologousElement_12373	cluster_1
chr5	51485814	51486086	d0_fqComb.hs1_peak_88300	cluster_450
chr13	63059127	63059221	homologousElement_8613	cluster_25
chr15	3996676	3996745	homologousElement_12261	cluster_1
chr21	3207014	3207077	homologousElement_19855	cluster_63
chr1	248373061	248373195	d0_fqComb.hs1_peak_11391	cluster_971
chr13	6447569	6448035	homologousElement_4460	cluster_1
chr15	2250412	2250548	homologousElement_10389	cluster_1688
chr13	6997869	6997972	homologousElement_5181	cluster_97
chr10	134636254	134636456	homologousElement_2685	cluster_236
chr13	8882984	8883130	homologousElement_7711	cluster_87
chr14	2682650	2683003	homologousElement_9466	cluster_76
chr21	3696680	3696783	homologousElement_20477	cluster_97
chr22	4584195	4584400	d0_fqComb.hs1_peak_68090	cluster_321
chr6	96675205	96675291	homologousElement_27174	cluster_20
chr16	22815973	22816115	homologousElement_16639	cluster_150
chr15	3907114	3907617	homologousElement_12146	cluster_1
chr10	29616837	29616989	d0_fqComb.hs1_peak_12564	cluster_2786
chr21	4213352	4214204	homologousElement_21139	cluster_17
chr15	2644016	2644384	homologousElement_10570	cluster_144
chr21	2933475	2933601	homologousElement_19722	cluster_1688
chr13	8269976	8270344	homologousElement_6891	cluster_144
chr8	7008130	7008405	homologousElement_28247	cluster_279
chr16	94332042	94332311	d0_fqComb.hs1_peak_43953	cluster_3719
chr19	11976641	11977188	homologousElement_17742	cluster_1515
chr8	54569099	54569309	d0_fqComb.hs1_peak_111869	cluster_2181
chr9	150596279	150596371	homologousElement_29480	cluster_1971
chr15	4487064	4487411	homologousElement_12866	cluster_213
chr7	57052036	57052129	homologousElement_27632	cluster_231
chr13	6353071	6353396	homologousElement_4332	cluster_1
chr13	7608479	7608582	homologousElement_6002	cluster_97
chrX	45041727	45042207	homologousElement_29592	cluster_379
chr20	30957527	30957585	homologousElement_19482	cluster_356
chr13	9155314	9155529	homologousElement_8066	cluster_187
chr15	9653391	9653464	homologousElement_15588	cluster_5
chr15	3644091	3644160	homologousElement_11808	cluster_1
chr15	3554680	3555291	homologousElement_11691	cluster_1
chr22	4941341	4941533	homologousElement_23522	cluster_1
chr15	9822577	9822670	homologousElement_15698	cluster_5
chr19	46198187	46198273	d0_fqComb.hs1_peak_52925	cluster_2779
chr15	8838075	8838148	homologousElement_14915	cluster_5
chr21	3947042	3947894	d0_fqComb.hs1_peak_67149	cluster_17
chr17	29217973	29218181	homologousElement_17311	cluster_236
chr17	44003648	44003807	homologousElement_17402	cluster_515
chr15	2597593	2597696	homologousElement_10514	cluster_97
chr15	4216214	4216343	homologousElement_12523	cluster_146
chr13	6305980	6306045	homologousElement_4268	cluster_1
chr15	3651209	3651404	homologousElement_11811	cluster_36
chr15	9444385	9444473	homologousElement_15477	cluster_5
chr21	4332085	4332140	homologousElement_21296	cluster_1
chr1	227864704	227864784	homologousElement_1901	cluster_159
chr19	53104170	53104382	homologousElement_18418	cluster_539
chr1	87269688	87269912	d0_fqComb.hs1_peak_4530	cluster_651
chr21	4104064	4104204	homologousElement_20998	cluster_87
chr12	9390118	9390173	homologousElement_3262	cluster_25
chr21	4643476	4643545	homologousElement_21687	cluster_1
chr15	9247861	9247934	homologousElement_15258	cluster_5
chr15	8809432	8809505	homologousElement_14885	cluster_5
chr22	5286372	5286719	homologousElement_23927	cluster_213
chr21	3127493	3127562	homologousElement_19771	cluster_1
chr22	5114845	5115037	homologousElement_23727	cluster_1
chr1	120081946	120082204	homologousElement_516	cluster_1557
chr22	5382635	5382824	homologousElement_24038	cluster_36
chr1	227831594	227832006	homologousElement_1829	cluster_50
chr15	7193118	7193191	homologousElement_13780	cluster_5
chr17	19135582	19135740	d0_fqComb.hs1_peak_44910	cluster_1315
chr15	73162223	73162694	d0_fqComb.hs1_peak_39226	cluster_629
chr20	29982695	29982836	homologousElement_19419	cluster_1
chr13	8326304	8326365	homologousElement_6980	cluster_1
chr22	4448303	4448380	homologousElement_23312	cluster_239
chr2	131946469	131946632	d0_fqComb.hs1_peak_59190	cluster_808
chr1	213845212	213845457	homologousElement_1592	cluster_1873
chr13	7666703	7666895	homologousElement_6090	cluster_1
chr15	82130194	82130299	homologousElement_16423	cluster_803
chr14	2369695	2370025	homologousElement_9094	cluster_181
chr14	2556558	2556687	homologousElement_9320	cluster_146
chr13	11721855	11721923	homologousElement_8410	cluster_153
chr16	80211585	80211734	homologousElement_16936	cluster_150
chr15	7423281	7423374	homologousElement_13992	cluster_5
chr15	4251368	4251700	homologousElement_12560	cluster_181
chr11	15003930	15004373	d0_fqComb.hs1_peak_17761	cluster_3280
chr22	4972201	4972979	homologousElement_23546	cluster_51
chr10	5004072	5004307	d0_fqComb.hs1_peak_11589	cluster_1537
chr20	61299936	61300046	d0_fqComb.hs1_peak_66840	cluster_2731
chr21	4584726	4585501	homologousElement_21597	cluster_51
chr8	7479016	7479244	d0_fqComb.hs1_peak_110172	cluster_474
chr15	8349371	8349464	homologousElement_14688	cluster_5
chr1	16140330	16140509	d0_fqComb.hs1_peak_804	cluster_761
chr21	4595927	4596702	homologousElement_21620	cluster_134
chr5	29032896	29033645	homologousElement_26406	cluster_865
chr7	74435470	74435941	d0_fqComb.hs1_peak_105404	cluster_2298
chr2	114051694	114052260	d0_fqComb.hs1_peak_58473	cluster_943
chr15	2934736	2934827	homologousElement_10907	cluster_191
chr14	1327052	1327250	homologousElement_8735	cluster_236
chr6	27015546	27016050	d0_fqComb.hs1_peak_95841	cluster_3296
chr15	73117955	73118096	homologousElement_16326	cluster_2259
chr5	181971160	181971289	homologousElement_26840	cluster_2089
chr20	31074653	31075469	homologousElement_19489	cluster_93
chr15	7332204	7332277	homologousElement_13903	cluster_5
chr17	38965575	38965640	homologousElement_17372	cluster_655
chr13	6160723	6160877	homologousElement_4061	cluster_22
chr15	7043456	7043549	homologousElement_13638	cluster_5
chr15	8146475	8146568	homologousElement_14513	cluster_5
chr15	6141172	6141245	homologousElement_13219	cluster_5
chr13	5901608	5901686	homologousElement_3714	cluster_153
chr14	2460054	2460157	homologousElement_9203	cluster_97
chr15	9548735	9548828	homologousElement_15531	cluster_5
chrX	114294641	114295083	homologousElement_29825	cluster_115
chr1	227646754	227646817	homologousElement_1641	cluster_72
chr15	26037337	26037443	d0_fqComb.hs1_peak_37228	cluster_1128
chr19	56140456	56140671	d0_fqComb.hs1_peak_53675	cluster_253
chr15	3282434	3282497	homologousElement_11331	cluster_63
chr13	9326483	9327339	homologousElement_8268	cluster_17
chrX	74336732	74336798	homologousElement_29677	cluster_985
chr21	5172607	5172930	d0_fqComb.hs1_peak_67180	cluster_134
chr1	146435560	146435670	d0_fqComb.hs1_peak_6051	cluster_507
chr2	94714682	94715153	homologousElement_18861	cluster_587
chr22	5549714	5549784	homologousElement_24239	cluster_1
chr19	42876178	42876495	d0_fqComb.hs1_peak_52761	cluster_3848
chr13	7763363	7763432	homologousElement_6229	cluster_1
chr22	5100553	5100644	homologousElement_23695	cluster_191
chr9	78566868	78567114	d0_fqComb.hs1_peak_117954	cluster_810
chr13	8782729	8782832	homologousElement_7575	cluster_97
chrX	67918918	67918996	homologousElement_29663	cluster_20
chr13	8796703	8796772	homologousElement_7611	cluster_1
chr15	4367592	4367664	homologousElement_12716	cluster_36
chr1	12536738	12536856	homologousElement_175	cluster_2171
chrX	2258022	2258186	d0_fqComb.hs1_peak_121509	cluster_2142
chr22	5071829	5071898	homologousElement_23678	cluster_1
chr13	8527778	8527877	homologousElement_7242	cluster_36
chr5	34417030	34417184	homologousElement_26482	cluster_133
chr13	6446181	6446506	homologousElement_4453	cluster_1
chr15	73197162	73197276	d0_fqComb.hs1_peak_39229	cluster_2804
chr12	4106110	4106234	homologousElement_3203	cluster_514
chr13	7262119	7262973	homologousElement_5544	cluster_17
chr13	9137248	9137321	homologousElement_8052	cluster_36
chr3	109823556	109823692	homologousElement_25289	cluster_1234
chr15	2986630	2986766	homologousElement_10978	cluster_87
chr15	3243769	3243923	homologousElement_11287	cluster_22
chr15	7394087	7394160	homologousElement_13971	cluster_5
chr21	4541617	4541720	homologousElement_21544	cluster_97
chr21	4375299	4375491	homologousElement_21346	cluster_1
chr15	3980538	3980629	homologousElement_12221	cluster_191
chr16	21779613	21780277	d0_fqComb.hs1_peak_41656	cluster_765
chr15	3147371	3147462	homologousElement_11161	cluster_191
chr13	6361373	6361570	homologousElement_4340	cluster_36
chr13	7950609	7951075	homologousElement_6479	cluster_1
chr13	8926644	8926707	homologousElement_7766	cluster_63
chr15	9942759	9942832	homologousElement_15809	cluster_5
chr15	4669179	4669690	homologousElement_13094	cluster_1
chr21	5346844	5346984	homologousElement_22559	cluster_87
chr15	7485684	7485757	homologousElement_14052	cluster_5
chr13	5891673	5891870	homologousElement_3705	cluster_36
chr11	132982269	132982383	d0_fqComb.hs1_peak_23193	cluster_1586
chr7	91368973	91369189	d0_fqComb.hs1_peak_106218	cluster_1547
chr19	50799426	50799601	d0_fqComb.hs1_peak_53257	cluster_360
chr1	47021168	47021370	d0_fqComb.hs1_peak_2613	cluster_3745
chr13	8125149	8125252	homologousElement_6698	cluster_97
chr21	5260064	5260218	homologousElement_22451	cluster_22
chr15	8343974	8344067	homologousElement_14684	cluster_5
chr15	8698173	8698246	homologousElement_14764	cluster_5
chr8	12289734	12289828	homologousElement_28421	cluster_770
chr21	3562319	3562422	homologousElement_20306	cluster_97
chr13	12912448	12912534	homologousElement_8454	cluster_366
chr14	4016506	4017477	homologousElement_9710	cluster_785
chr21	3392410	3392757	homologousElement_20098	cluster_213
chr6	29663887	29664270	d0_fqComb.hs1_peak_96048	cluster_1754
chr8	63279642	63279698	homologousElement_28578	cluster_1849
chr15	9229911	9229984	homologousElement_15238	cluster_5
chr15	4214546	4214692	homologousElement_12521	cluster_87
chr15	4564615	4564706	homologousElement_12950	cluster_191
chr13	5824869	5825222	homologousElement_3605	cluster_76
chr13	8973614	8973677	homologousElement_7829	cluster_63
chr15	9516290	9516383	homologousElement_15514	cluster_5
chr3	96686967	96687126	homologousElement_25276	cluster_515
chr21	8606293	8606440	homologousElement_23038	cluster_111
chr3	126439302	126439473	d0_fqComb.hs1_peak_74695	cluster_3432
chr21	4195781	4196128	homologousElement_21117	cluster_213
chr21	4909149	4909618	homologousElement_22021	cluster_1
chr13	5868771	5869101	homologousElement_3660	cluster_181
chr15	7857466	7857559	homologousElement_14277	cluster_5
chr10	48444640	48445248	d0_fqComb.hs1_peak_12981	cluster_3092
chr6	57776839	57776993	homologousElement_27137	cluster_133
chr1	16194680	16194794	homologousElement_257	cluster_147
chr15	7309374	7309467	homologousElement_13888	cluster_5
chrY	26308230	26308600	homologousElement_30360	cluster_629
chr14	16111537	16111660	d0_fqComb.hs1_peak_33475	cluster_1038
chr15	4531044	4531198	homologousElement_12918	cluster_22
chr3	140841990	140842509	d0_fqComb.hs1_peak_75376	cluster_379
chr1	160726319	160726484	homologousElement_1523	cluster_284
chr21	4760339	4760468	homologousElement_21813	cluster_94
chr15	2852755	2852858	homologousElement_10815	cluster_97
chr19	38931062	38931632	homologousElement_17966	cluster_42
chr21	4849109	4849238	homologousElement_21925	cluster_94
chr15	7023224	7023297	homologousElement_13615	cluster_5
chr15	7597168	7597241	homologousElement_14178	cluster_5
chr13	8835119	8835180	homologousElement_7645	cluster_112
chr18	12248980	12249081	d0_fqComb.hs1_peak_48331	cluster_78
chr7	58066040	58066673	homologousElement_27722	cluster_344
chr21	5261702	5262477	homologousElement_22457	cluster_134
chr16	1247712	1247932	d0_fqComb.hs1_peak_40824	cluster_2689
chr14	2379797	2379951	homologousElement_9114	cluster_22
chr7	104594274	104595368	d0_fqComb.hs1_peak_106984	cluster_1930
chr20	1392	1840	d0_fqComb.hs1_peak_64671	cluster_1085
chr5	76392323	76392527	homologousElement_26685	cluster_2106
chr16	29781594	29782055	homologousElement_16682	cluster_619
chr4	68045493	68045573	homologousElement_25771	cluster_1500
chr7	144022712	144022988	homologousElement_28077	cluster_189
chrX	1235764	1236097	d0_fqComb.hs1_peak_121479	cluster_2415
chr15	9602877	9602950	homologousElement_15572	cluster_5
chr9	100008269	100008363	homologousElement_29317	cluster_1041
chr3	128619642	128619837	homologousElement_25347	cluster_1587
chr15	3375616	3375770	homologousElement_11454	cluster_22
chr19	50895977	50896152	homologousElement_18369	cluster_360
chr1	227913939	227914019	homologousElement_2005	cluster_159
chr13	5915217	5915432	homologousElement_3723	cluster_187
chr13	6207693	6207847	homologousElement_4124	cluster_22
chr1	156642781	156642900	d0_fqComb.hs1_peak_6596	cluster_375
chrX	51874553	51874664	homologousElement_29608	cluster_1185
chr21	4198119	4198189	homologousElement_21124	cluster_1
chr3	182453596	182453746	d0_fqComb.hs1_peak_77387	cluster_485
chr4	4130676	4131077	d0_fqComb.hs1_peak_78673	cluster_677
chr13	8701571	8701896	homologousElement_7481	cluster_1
chr15	9009972	9010065	homologousElement_15051	cluster_5
chr19	50625442	50625602	homologousElement_18291	cluster_614
chr21	3568618	3568758	homologousElement_20317	cluster_87
chr13	6635384	6635445	homologousElement_4711	cluster_1
chr15	9243002	9243095	homologousElement_15253	cluster_5
chr7	96926580	96926832	d0_fqComb.hs1_peak_106508	cluster_1792
chr4	135031039	135031609	homologousElement_25903	cluster_42
chr15	8259059	8259132	homologousElement_14593	cluster_5
chr13	6905179	6905532	homologousElement_5058	cluster_76
chr10	58194147	58194232	d0_fqComb.hs1_peak_13296	cluster_988
chr13	6071251	6071576	homologousElement_3950	cluster_1
chr14	2161741	2162345	homologousElement_8863	cluster_1
chr19	40045138	40045707	homologousElement_18164	cluster_42
chrX	85278	98601	d0_fqComb.hs1_peak_121443,d0_fqComb.hs1_peak_121444	cluster_3321
chr15	9007700	9007773	homologousElement_15048	cluster_5
chr5	22321781	22321942	d0_fqComb.hs1_peak_87301	cluster_194
chr10	47876173	47876301	d0_fqComb.hs1_peak_12955	cluster_3770
chr13	44597355	44597421	homologousElement_8568	cluster_25
chr7	64951571	64951665	homologousElement_27782	cluster_231
chr21	5388829	5389199	homologousElement_22610	cluster_144
chr4	4047204	4047418	homologousElement_25546	cluster_711
chr15	3590240	3590563	homologousElement_11726	cluster_166
chr19	8724580	8724741	homologousElement_17723	cluster_614
chr13	8555866	8555995	homologousElement_7273	cluster_146
chr15	9273588	9273661	homologousElement_15287	cluster_5
chr11	151778	151869	homologousElement_2758	cluster_127
chr7	5157052	5157171	homologousElement_27353	cluster_630
chr15	3878753	3878811	homologousElement_12102	cluster_153
chr15	18741437	18741535	homologousElement_15966	cluster_503
chr21	5072420	5072752	homologousElement_22210	cluster_181
chr1	227841537	227841627	homologousElement_1851	cluster_123
chr21	4899851	4900176	homologousElement_21994	cluster_166
chr13	8269227	8269558	homologousElement_6889	cluster_166
chr19	56005253	56005534	d0_fqComb.hs1_peak_53661	cluster_253
chr17	84307	84411	homologousElement_17014	cluster_1395
chrX	141741955	141742051	homologousElement_29901	cluster_783
chr19	772	911	d0_fqComb.hs1_peak_50898	cluster_575
chr5	71696230	71696378	homologousElement_26665	cluster_133
chr15	6131149	6131237	homologousElement_13214	cluster_5
chr15	6535997	6536090	homologousElement_13428	cluster_5
chr21	5172932	5173707	d0_fqComb.hs1_peak_67181	cluster_134
chr14	2251057	2251126	homologousElement_8970	cluster_1
chr13	9171613	9172112	d0_fqComb.hs1_peak_29219	cluster_1
chr22	9352967	9353392	homologousElement_24583	cluster_93
chr8	57878938	57879097	homologousElement_28570	cluster_949
chr15	9665849	9665937	homologousElement_15593	cluster_5
chr15	2726409	2726762	homologousElement_10668	cluster_76
chr15	3279444	3279547	homologousElement_11328	cluster_97
chr15	3659008	3659066	homologousElement_11819	cluster_153
chr19	43667407	43667467	d0_fqComb.hs1_peak_52827	cluster_3602
chr15	6346924	6347012	homologousElement_13249	cluster_5
chr22	12284459	12284943	homologousElement_24753	cluster_236
chr1	156677270	156677526	d0_fqComb.hs1_peak_6597	cluster_3815
chr8	12867944	12868407	d0_fqComb.hs1_peak_110434	cluster_634
chr13	6821243	6821435	homologousElement_4955	cluster_1
chr13	5868247	5868462	homologousElement_3659	cluster_187
chr15	6688734	6688827	homologousElement_13543	cluster_5
chr15	7646139	7646227	homologousElement_14219	cluster_5
chr13	7571464	7572238	homologousElement_5959	cluster_134
chr2	109190517	109190672	homologousElement_18960	cluster_1238
chr15	9117482	9117575	homologousElement_15170	cluster_5
chr15	7336318	7336411	homologousElement_13908	cluster_5
chr9	126874096	126874222	d0_fqComb.hs1_peak_120048	cluster_1991
chr7	57037073	57037166	homologousElement_27616	cluster_231
chr13	6385980	6386758	d0_fqComb.hs1_peak_29154	cluster_51
chr2	183256560	183256843	d0_fqComb.hs1_peak_61668	cluster_299
chr5	70861536	70862025	d0_fqComb.hs1_peak_88992	cluster_3645
chr15	7113729	7113802	homologousElement_13715	cluster_5
chr15	6693617	6693690	homologousElement_13548	cluster_5
chr11	67844431	67844540	d0_fqComb.hs1_peak_19811	cluster_754
chr15	4171285	4171414	homologousElement_12466	cluster_146
chr15	6432879	6432952	homologousElement_13334	cluster_5
chr13	6213353	6213422	homologousElement_4146	cluster_1
chr15	9324174	9324267	homologousElement_15343	cluster_5
chr15	8227221	8227309	homologousElement_14558	cluster_5
chr13	6537443	6537790	homologousElement_4571	cluster_213
chr19	60460278	60460546	d0_fqComb.hs1_peak_53878	cluster_2647
chr2	97575449	97575610	homologousElement_18924	cluster_466
chr15	3326546	3326869	homologousElement_11388	cluster_166
chr1	143322089	143322209	homologousElement_908	cluster_220
chr15	3551085	3551214	homologousElement_11678	cluster_146
chr16	29736149	29736682	d0_fqComb.hs1_peak_41911	cluster_914
chr15	9910805	9910898	homologousElement_15774	cluster_5
chr15	80243762	80243862	d0_fqComb.hs1_peak_39608	cluster_659
chr13	9183823	9183895	homologousElement_8113	cluster_36
chr9	41935510	41936075	d0_fqComb.hs1_peak_117882	cluster_42
chr1	5973546	5973843	d0_fqComb.hs1_peak_297	cluster_2763
chr21	6549836	6550018	homologousElement_22991	cluster_785
chr1	245931774	245931924	homologousElement_2286	cluster_655
chr10	93099106	93099250	d0_fqComb.hs1_peak_14893	cluster_1850
chr9	78291682	78291780	homologousElement_29190	cluster_1478
chr15	3636433	3636494	homologousElement_11786	cluster_112
chr15	3948272	3948595	homologousElement_12194	cluster_134
chr7	64962413	64962507	homologousElement_27794	cluster_231
chr13	7195379	7195702	homologousElement_5454	cluster_134
chr15	3967627	3967685	homologousElement_12215	cluster_153
chr21	5515015	5515106	homologousElement_22761	cluster_191
chr9	80187781	80188016	d0_fqComb.hs1_peak_117985	cluster_785
chr15	7133909	7134002	homologousElement_13733	cluster_5
chr1	108483932	108484093	homologousElement_486	cluster_249
chr22	5026116	5026463	homologousElement_23620	cluster_213
chr13	8369954	8370728	homologousElement_7030	cluster_134
chr13	5929511	5929836	homologousElement_3756	cluster_1
chr15	2850414	2850629	homologousElement_10809	cluster_187
chr13	8269064	8269127	homologousElement_6888	cluster_63
chr15	2794251	2794309	homologousElement_10752	cluster_153
chr16	59154429	59154553	d0_fqComb.hs1_peak_42319	cluster_1169
chr15	9039830	9039903	homologousElement_15084	cluster_5
chr16	33886794	33886959	homologousElement_16770	cluster_78
chr14	2812657	2813432	homologousElement_9613	cluster_51
chr15	9013031	9013104	homologousElement_15054	cluster_5
chr17	23207858	23208065	homologousElement_17273	cluster_1500
chr17	16873417	16873482	homologousElement_17082	cluster_656
chr1	227806538	227806618	homologousElement_1775	cluster_159
chr21	4323589	4323959	homologousElement_21273	cluster_144
chr13	11562172	11562560	homologousElement_8398	cluster_888
chr14	2648373	2648565	homologousElement_9435	cluster_1
chr22	5824890	5824989	homologousElement_24431	cluster_503
chr15	86715666	86715866	homologousElement_16471	cluster_236
chr14	49600878	49601015	homologousElement_10232	cluster_515
chr15	9946864	9946957	homologousElement_15814	cluster_5
chr13	7370574	7370665	homologousElement_5678	cluster_191
chr5	6599443	6599561	d0_fqComb.hs1_peak_86625	cluster_836
chr21	3974212	3974535	homologousElement_20838	cluster_134
chr15	3439263	3439321	homologousElement_11536	cluster_153
chr15	9189180	9189273	homologousElement_15209	cluster_5
chr21	5028035	5028367	homologousElement_22153	cluster_181
chr17	46355068	46355445	d0_fqComb.hs1_peak_45957	cluster_240
chr13	8877919	8878272	homologousElement_7702	cluster_76
chr19	40114284	40114483	d0_fqComb.hs1_peak_52602	cluster_1684
chr15	6645126	6645199	homologousElement_13494	cluster_5
chr17	19144496	19144817	d0_fqComb.hs1_peak_44914	cluster_177
chr19	38941196	38941766	homologousElement_17978	cluster_42
chr13	5869310	5870088	homologousElement_3662	cluster_51
chr15	6362713	6362801	homologousElement_13255	cluster_5
chr1	148682626	148683108	d0_fqComb.hs1_peak_6147	cluster_331
chr13	7586984	7587058	homologousElement_5981	cluster_36
chr22	23738409	23738752	d0_fqComb.hs1_peak_68424	cluster_1442
chr15	3847708	3847799	homologousElement_12051	cluster_191
chr22	26025732	26025910	d0_fqComb.hs1_peak_68552	cluster_1444
chr21	3528749	3528941	homologousElement_20273	cluster_1
chr15	2622527	2623381	homologousElement_10548	cluster_17
chr15	8361944	8362037	homologousElement_14695	cluster_5
chr21	5219288	5219617	homologousElement_22408	cluster_1
chr14	18194231	18194819	d0_fqComb.hs1_peak_33573	cluster_1961
chr13	6964239	6964705	homologousElement_5153	cluster_1
chr3	113690144	113690437	d0_fqComb.hs1_peak_74087	cluster_327
chr21	3702979	3703119	homologousElement_20487	cluster_87
chr14	9649870	9650353	homologousElement_10081	cluster_236
chr22	9317644	9318119	homologousElement_24578	cluster_236
chr13	6164240	6164305	homologousElement_4073	cluster_1
chr15	8734065	8734138	homologousElement_14802	cluster_5
chr15	2522452	2523222	d0_fqComb.hs1_peak_37033	cluster_134
chr1	227943050	227943130	homologousElement_2065	cluster_159
chr14	7730415	7730489	homologousElement_10043	cluster_492
chr19	50920904	50921116	homologousElement_18382	cluster_539
chr14	2191221	2191350	homologousElement_8880	cluster_94
chr15	9070847	9070940	homologousElement_15118	cluster_5
chr19	53156931	53157143	homologousElement_18454	cluster_539
chr7	51550850	51550943	homologousElement_27498	cluster_231
chr9	43972596	43972699	homologousElement_29001	cluster_1940
[truncated: 16,245 more rows]

## Sheet: clusters
Supplementary Table 1: Embryonic stem cell clustering data
All clusters (clusters with very many members wrap to the next line)
#nElemets	clusterName	elments	avgPercIdentity	minPercIdentity	maxPercIdentity
1419	cluster_1	homologousElement_6853,homologousElement_3566,d0_fqComb.hs1_peak_29237,homologousElement_3570,homologousElement_3574,homologousElement_3567,d0_fqComb.hs1_peak_67194,homologousElement_3571,d0_fqComb.hs1_peak_37094,homologousElement_3629,d0_fqComb.hs1_peak_67198,homologousElement_3633,d0_fqComb.hs1_peak_29226,homologousElement_3636,homologousElement_3628,homologousElement_3632,homologousElement_369…
ogousElement_23625,homologousElement_23676,homologousElement_23727,homologousElement_23778,homologousElement_23829,homologousElement_23881,homologousElement_23932,homologousElement_23983,homologousElement_24033,homologousElement_24084,homologousElement_24135,homologousElement_24187,homologousElement_24288,homologousElement_24336,homologousElement_24388,homologousElement_24338,homologousElement_24…			92.8	70.08	100
2625	cluster_5	homologousElement_15257,homologousElement_13210,d0_fqComb.hs1_peak_37098,homologousElement_13212,homologousElement_13214,homologousElement_13216,homologousElement_13218,homologousElement_13220,homologousElement_13222,homologousElement_13225,homologousElement_13227,homologousElement_13230,homologousElement_13232,homologousElement_13235,homologousElement_13237,homologousElement_13239,homologousElem…
9,homologousElement_14731,homologousElement_14733,homologousElement_14735,homologousElement_14737,homologousElement_14739,homologousElement_14741,homologousElement_14743,homologousElement_14745,homologousElement_14747,homologousElement_14749,homologousElement_14751,homologousElement_14753,homologousElement_14755,homologousElement_14757,homologousElement_14759,homologousElement_14761,homologousEle…			97.25	70.45	100
60	cluster_8	d0_fqComb.hs1_peak_105194,d0_fqComb.hs1_peak_52188,d0_fqComb.hs1_peak_52160,d0_fqComb.hs1_peak_52193,d0_fqComb.hs1_peak_52161,d0_fqComb.hs1_peak_52199,d0_fqComb.hs1_peak_52162,d0_fqComb.hs1_peak_52176,d0_fqComb.hs1_peak_52164,d0_fqComb.hs1_peak_52192,d0_fqComb.hs1_peak_52166,d0_fqComb.hs1_peak_52183,d0_fqComb.hs1_peak_52171,d0_fqComb.hs1_peak_52179,d0_fqComb.hs1_peak_52175,d0_fqComb.hs1_peak_5218…	82.32	71.21	90.16
7	cluster_13	d0_fqComb.hs1_peak_118001,d0_fqComb.hs1_peak_58460,d0_fqComb.hs1_peak_117845,d0_fqComb.hs1_peak_116124,d0_fqComb.hs1_peak_117890,d0_fqComb.hs1_peak_117979,d0_fqComb.hs1_peak_117930	98.35	96.73	100
245	cluster_17	homologousElement_12383,homologousElement_3587,d0_fqComb.hs1_peak_33366,homologousElement_3649,d0_fqComb.hs1_peak_67134,homologousElement_3713,d0_fqComb.hs1_peak_67195,homologousElement_3776,d0_fqComb.hs1_peak_67164,homologousElement_3839,d0_fqComb.hs1_peak_37059,d0_fqComb.hs1_peak_29151,homologousElement_3325,d0_fqComb.hs1_peak_37046,homologousElement_3966,d0_fqComb.hs1_peak_37083,homologousElem…	98.45	78.77	100
38	cluster_20	homologousElement_25121,homologousElement_1385,d0_fqComb.hs1_peak_21828,homologousElement_1407,d0_fqComb.hs1_peak_59155,homologousElement_2840,homologousElement_1571,homologousElement_2940,d0_fqComb.hs1_peak_70274,homologousElement_3084,homologousElement_8542,homologousElement_3092,homologousElement_10255,homologousElement_16259,homologousElement_16285,homologousElement_27065,homologousElement_27…	80.94	70.42	93.41
5	cluster_21	homologousElement_16140,homologousElement_2243,d0_fqComb.hs1_peak_37235,d0_fqComb.hs1_peak_37135,homologousElement_16077	93.81	87.59	100
219	cluster_22	homologousElement_11454,homologousElement_3554,d0_fqComb.hs1_peak_68116,homologousElement_3618,d0_fqComb.hs1_peak_67147,homologousElement_3680,d0_fqComb.hs1_peak_68125,homologousElement_3744,d0_fqComb.hs1_peak_29155,homologousElement_3807,d0_fqComb.hs1_peak_67160,homologousElement_3870,homologousElement_3933,homologousElement_3997,homologousElement_4061,homologousElement_4124,homologousElement_41…	100	100	100
100	cluster_25	homologousElement_8607,d0_fqComb.hs1_peak_70084,homologousElement_2356,homologousElement_25194,homologousElement_25237,homologousElement_2978,d0_fqComb.hs1_peak_34368,homologousElement_3026,homologousElement_25369,homologousElement_25519,homologousElement_27373,homologousElement_27978,homologousElement_28246,homologousElement_28357,homologousElement_28434,homologousElement_3037,homologousElement_…	87.04	72.31	100
27	cluster_29	homologousElement_26117,homologousElement_8451,d0_fqComb.hs1_peak_117849,homologousElement_8400,d0_fqComb.hs1_peak_73216,homologousElement_9810,homologousElement_9995,homologousElement_10074,homologousElement_15838,homologousElement_15875,homologousElement_19390,homologousElement_23042,homologousElement_24754,homologousElement_29057,homologousElement_29256,homologousElement_30082,homologousElemen…	91.31	82.73	99.52
19	cluster_30	homologousElement_26737,homologousElement_449,d0_fqComb.hs1_peak_92838,d0_fqComb.hs1_peak_3078,homologousElement_473,homologousElement_2852,homologousElement_3087,homologousElement_8550,homologousElement_19002,homologousElement_19187,homologousElement_23167,homologousElement_28126,homologousElement_28529,homologousElement_29289,homologousElement_16270,homologousElement_17385,homologousElement_192…	85.78	79.23	91.54
3	cluster_35	d0_fqComb.hs1_peak_44981,d0_fqComb.hs1_peak_13245,homologousElement_17284	94.67	92.65	96.69
674	cluster_36	homologousElement_5413,homologousElement_3579,d0_fqComb.hs1_peak_68128,homologousElement_3582,homologousElement_3641,homologousElement_3583,homologousElement_3645,homologousElement_3705,homologousElement_3644,homologousElement_3708,homologousElement_3768,homologousElement_3709,homologousElement_3772,homologousElement_3831,homologousElement_3771,homologousElement_3834,homologousElement_3895,homolo…	92.68	72.73	100
189	cluster_42	homologousElement_17846,homologousElement_3333,d0_fqComb.hs1_peak_52581,homologousElement_8437,d0_fqComb.hs1_peak_117829,homologousElement_10009,d0_fqComb.hs1_peak_117882,d0_fqComb.hs1_peak_52580,homologousElement_3334,d0_fqComb.hs1_peak_83639,homologousElement_17165,d0_fqComb.hs1_peak_83642,homologousElement_17209,homologousElement_17193,homologousElement_19366,homologousElement_17834,homologous…	95.55	74.55	100
21	cluster_44	homologousElement_27601,homologousElement_14,d0_fqComb.hs1_peak_105068,d0_fqComb.hs1_peak_10108,homologousElement_1630,homologousElement_2277,homologousElement_2464,homologousElement_16997,homologousElement_25868,homologousElement_26833,homologousElement_27480,homologousElement_27777,homologousElement_27869,homologousElement_28038,homologousElement_29472,homologousElement_2762,homologousElement_2…	96.39	88	100
70	cluster_47	homologousElement_823,d0_fqComb.hs1_peak_78979,homologousElement_910,d0_fqComb.hs1_peak_5919,d0_fqComb.hs1_peak_57820,homologousElement_18740,homologousElement_18923,homologousElement_812,d0_fqComb.hs1_peak_58458,homologousElement_892,d0_fqComb.hs1_peak_57812,homologousElement_954,homologousElement_2496,homologousElement_10056,homologousElement_18760,homologousElement_18785,homologousElement_1878…	92.29	82.58	100
126	cluster_50	homologousElement_1939,homologousElement_1646,d0_fqComb.hs1_peak_10434,homologousElement_1648,d0_fqComb.hs1_peak_10435,homologousElement_1650,d0_fqComb.hs1_peak_10443,homologousElement_1655,d0_fqComb.hs1_peak_10440,d0_fqComb.hs1_peak_10432,d0_fqComb.hs1_peak_10444,homologousElement_1664,d0_fqComb.hs1_peak_10437,homologousElement_1669,d0_fqComb.hs1_peak_10436,d0_fqComb.hs1_peak_10433,d0_fqComb.hs1…	99.26	78.92	100
240	cluster_51	d0_fqComb.hs1_peak_67125,homologousElement_3536,d0_fqComb.hs1_peak_29179,homologousElement_3600,d0_fqComb.hs1_peak_33375,homologousElement_3662,d0_fqComb.hs1_peak_29201,homologousElement_3726,d0_fqComb.hs1_peak_29209,homologousElement_3789,d0_fqComb.hs1_peak_65669,homologousElement_3852,d0_fqComb.hs1_peak_29176,homologousElement_3915,d0_fqComb.hs1_peak_37071,homologousElement_3979,d0_fqComb.hs1_p…	98.42	77.09	100
24	cluster_55	homologousElement_27872,homologousElement_26425,d0_fqComb.hs1_peak_90337,homologousElement_26342,d0_fqComb.hs1_peak_90314,homologousElement_26354,homologousElement_26366,homologousElement_26378,homologousElement_26390,homologousElement_26402,homologousElement_26595,homologousElement_26636,homologousElement_26437,homologousElement_26449,homologousElement_26461,homologousElement_26474,homologousEle…	98.87	88.27	100
2	cluster_57	d0_fqComb.hs1_peak_85,d0_fqComb.hs1_peak_93	89.04	89.04	89.04
2	cluster_59	d0_fqComb.hs1_peak_23755,d0_fqComb.hs1_peak_23746	83.92	83.92	83.92
4	cluster_61	homologousElement_526,d0_fqComb.hs1_peak_6028,homologousElement_562,d0_fqComb.hs1_peak_6007	99	98.59	99.2
223	cluster_63	homologousElement_8840,homologousElement_3542,d0_fqComb.hs1_peak_37085,homologousElement_3606,d0_fqComb.hs1_peak_68102,homologousElement_3668,homologousElement_3732,homologousElement_3795,homologousElement_3858,homologousElement_3921,homologousElement_3985,homologousElement_4049,homologousElement_4112,homologousElement_4176,homologousElement_4240,homologousElement_4304,homologousElement_4366,homo…	100	100	100
54	cluster_72	homologousElement_1641,homologousElement_602,d0_fqComb.hs1_peak_95926,homologousElement_884,homologousElement_1374,homologousElement_1376,homologousElement_1379,homologousElement_1383,homologousElement_1644,homologousElement_23188,homologousElement_26932,homologousElement_26935,homologousElement_26922,homologousElement_26941,homologousElement_27009,homologousElement_27017,homologousElement_25297,…	89.74	77.16	100
224	cluster_76	homologousElement_12850,homologousElement_3541,d0_fqComb.hs1_peak_29184,homologousElement_3605,d0_fqComb.hs1_peak_33389,homologousElement_3667,d0_fqComb.hs1_peak_29216,homologousElement_3731,d0_fqComb.hs1_peak_67203,homologousElement_3794,d0_fqComb.hs1_peak_29241,homologousElement_3857,homologousElement_3920,homologousElement_3984,homologousElement_4048,homologousElement_4111,homologousElement_41…	99.99	99.26	100
2	cluster_77	d0_fqComb.hs1_peak_57767,d0_fqComb.hs1_peak_58372	99.19	99.19	99.19
143	cluster_78	homologousElement_16821,homologousElement_816,d0_fqComb.hs1_peak_68820,homologousElement_899,d0_fqComb.hs1_peak_117933,homologousElement_947,d0_fqComb.hs1_peak_117841,homologousElement_2479,d0_fqComb.hs1_peak_68826,homologousElement_2499,homologousElement_10059,homologousElement_10190,homologousElement_815,d0_fqComb.hs1_peak_117927,homologousElement_898,d0_fqComb.hs1_peak_48331,homologousElement_…	91.5	70.31	100
15	cluster_82	d0_fqComb.hs1_peak_17156,d0_fqComb.hs1_peak_110183,d0_fqComb.hs1_peak_19807,d0_fqComb.hs1_peak_102977,d0_fqComb.hs1_peak_20022,d0_fqComb.hs1_peak_73199,d0_fqComb.hs1_peak_23773,d0_fqComb.hs1_peak_76292,d0_fqComb.hs1_peak_41128,d0_fqComb.hs1_peak_74791,d0_fqComb.hs1_peak_110424,d0_fqComb.hs1_peak_75058,d0_fqComb.hs1_peak_78661,d0_fqComb.hs1_peak_110393,homologousElement_25714	94.03	82.35	100
2	cluster_84	d0_fqComb.hs1_peak_81225,d0_fqComb.hs1_peak_81224	100	100	100
219	cluster_87	homologousElement_7334,homologousElement_3550,d0_fqComb.hs1_peak_67193,homologousElement_3614,d0_fqComb.hs1_peak_37091,homologousElement_3676,d0_fqComb.hs1_peak_37032,homologousElement_3740,homologousElement_3803,homologousElement_3866,homologousElement_3929,homologousElement_3993,homologousElement_4057,homologousElement_4120,homologousElement_4184,homologousElement_4248,homologousElement_4312,ho…	99.69	90.6	100
4	cluster_90	d0_fqComb.hs1_peak_68312,d0_fqComb.hs1_peak_5639,d0_fqComb.hs1_peak_68185,homologousElement_24893	100	100	100
41	cluster_93	d0_fqComb.hs1_peak_29133,d0_fqComb.hs1_peak_73211,homologousElement_2667,d0_fqComb.hs1_peak_29143,d0_fqComb.hs1_peak_29134,d0_fqComb.hs1_peak_67109,d0_fqComb.hs1_peak_29135,d0_fqComb.hs1_peak_33342,d0_fqComb.hs1_peak_29142,d0_fqComb.hs1_peak_33353,d0_fqComb.hs1_peak_33343,d0_fqComb.hs1_peak_37027,d0_fqComb.hs1_peak_33344,d0_fqComb.hs1_peak_67111,d0_fqComb.hs1_peak_37017,d0_fqComb.hs1_peak_33354,d…	90.97	73.85	100
224	cluster_94	homologousElement_8004,homologousElement_3529,d0_fqComb.hs1_peak_37067,homologousElement_3593,d0_fqComb.hs1_peak_29165,homologousElement_3655,homologousElement_3719,homologousElement_3782,homologousElement_3845,homologousElement_3908,homologousElement_3972,homologousElement_4036,homologousElement_4100,homologousElement_4163,homologousElement_4227,homologousElement_4291,homologousElement_4354,homo…	100	100	100
16	cluster_96	homologousElement_421,d0_fqComb.hs1_peak_2612,homologousElement_423,d0_fqComb.hs1_peak_18286,homologousElement_438,homologousElement_8654,homologousElement_18627,homologousElement_25434,homologousElement_28055,homologousElement_26541,homologousElement_28107,homologousElement_29645,homologousElement_29676,homologousElement_25839,homologousElement_29685,homologousElement_19227	91.13	83.76	95.81
226	cluster_97	homologousElement_8281,homologousElement_3539,d0_fqComb.hs1_peak_29235,homologousElement_3603,d0_fqComb.hs1_peak_29229,homologousElement_3665,homologousElement_3729,homologousElement_3792,homologousElement_3855,homologousElement_3918,homologousElement_3982,homologousElement_4046,homologousElement_4109,homologousElement_4173,homologousElement_4237,homologousElement_4301,homologousElement_4363,homo…	99.52	78.64	100
15	cluster_98	homologousElement_16363,homologousElement_16036,d0_fqComb.hs1_peak_37250,homologousElement_15943,d0_fqComb.hs1_peak_86656,homologousElement_16055,homologousElement_16062,homologousElement_16096,homologousElement_16130,homologousElement_16229,homologousElement_16887,homologousElement_16088,homologousElement_16152,homologousElement_16191,homologousElement_18663	89.93	78.67	100
26	cluster_99	homologousElement_26464,d0_fqComb.hs1_peak_87696,d0_fqComb.hs1_peak_87269,d0_fqComb.hs1_peak_87273,d0_fqComb.hs1_peak_87270,d0_fqComb.hs1_peak_87699,d0_fqComb.hs1_peak_87271,d0_fqComb.hs1_peak_88977,d0_fqComb.hs1_peak_87272,d0_fqComb.hs1_peak_87274,d0_fqComb.hs1_peak_87697,d0_fqComb.hs1_peak_88987,d0_fqComb.hs1_peak_87698,d0_fqComb.hs1_peak_97457,d0_fqComb.hs1_peak_87700,d0_fqComb.hs1_peak_89022,…	99.11	96.7	100
8	cluster_101	d0_fqComb.hs1_peak_10190,d0_fqComb.hs1_peak_7,d0_fqComb.hs1_peak_83064,homologousElement_2283,d0_fqComb.hs1_peak_12783,homologousElement_2919,d0_fqComb.hs1_peak_104871,d0_fqComb.hs1_peak_83113	89.01	71.43	97.16
5	cluster_105	homologousElement_27116,homologousElement_26964,d0_fqComb.hs1_peak_95813,d0_fqComb.hs1_peak_95821,homologousElement_27122	95.99	93.01	100
15	cluster_106	homologousElement_16528,homologousElement_2985,d0_fqComb.hs1_peak_23772,d0_fqComb.hs1_peak_17155,d0_fqComb.hs1_peak_110423,homologousElement_25202,d0_fqComb.hs1_peak_110368,d0_fqComb.hs1_peak_75057,homologousElement_3074,d0_fqComb.hs1_peak_102976,homologousElement_25526,d0_fqComb.hs1_peak_110184,homologousElement_3075,homologousElement_25715,homologousElement_28398	94.14	88.24	100
28	cluster_111	homologousElement_8455,homologousElement_2363,d0_fqComb.hs1_peak_12476,homologousElement_2372,d0_fqComb.hs1_peak_12475,homologousElement_2375,homologousElement_2377,homologousElement_2381,homologousElement_19493,homologousElement_10050,homologousElement_10120,homologousElement_19458,homologousElement_19701,homologousElement_23097,homologousElement_23310,homologousElement_24787,homologousElement_2…	88.97	73.65	99.32
219	cluster_112	homologousElement_22281,homologousElement_3548,d0_fqComb.hs1_peak_67144,homologousElement_3612,d0_fqComb.hs1_peak_67129,homologousElement_3674,homologousElement_3738,homologousElement_3801,homologousElement_3864,homologousElement_3927,homologousElement_3991,homologousElement_4055,homologousElement_4118,homologousElement_4182,homologousElement_4246,homologousElement_4310,homologousElement_4372,hom…	99.82	95.08	100
66	cluster_115	d0_fqComb.hs1_peak_124579,d0_fqComb.hs1_peak_124574,d0_fqComb.hs1_peak_124602,d0_fqComb.hs1_peak_124575,d0_fqComb.hs1_peak_124610,homologousElement_29743,d0_fqComb.hs1_peak_124608,d0_fqComb.hs1_peak_124576,d0_fqComb.hs1_peak_124591,d0_fqComb.hs1_peak_124577,d0_fqComb.hs1_peak_124586,d0_fqComb.hs1_peak_124578,d0_fqComb.hs1_peak_124582,d0_fqComb.hs1_peak_124580,d0_fqComb.hs1_peak_124587,homologousE…	96.66	72.38	100
56	cluster_121	homologousElement_18651,homologousElement_3038,d0_fqComb.hs1_peak_60400,homologousElement_2355,homologousElement_25193,homologousElement_25236,homologousElement_27372,homologousElement_18658,homologousElement_19194,homologousElement_25116,homologousElement_3263,d0_fqComb.hs1_peak_24671,homologousElement_8571,homologousElement_8566,d0_fqComb.hs1_peak_70083,homologousElement_8573,homologousElement_…	91.99	82.42	100
126	cluster_123	homologousElement_1881,homologousElement_1653,d0_fqComb.hs1_peak_10430,d0_fqComb.hs1_peak_10428,homologousElement_1658,homologousElement_1662,homologousElement_1667,homologousElement_1672,homologousElement_1676,homologousElement_1681,homologousElement_1686,homologousElement_1691,homologousElement_1696,homologousElement_1700,homologousElement_1705,homologousElement_1710,homologousElement_1714,homo…	99.72	84.09	100
26	cluster_127	d0_fqComb.hs1_peak_6,d0_fqComb.hs1_peak_10107,homologousElement_1612,homologousElement_1637,homologousElement_2275,homologousElement_2468,homologousElement_17001,homologousElement_19578,homologousElement_25485,homologousElement_25872,homologousElement_26837,homologousElement_27462,homologousElement_27488,homologousElement_27807,homologousElement_28043,homologousElement_29476,homologousElement_275…	95.24	84.62	98.91
111	cluster_133	homologousElement_26607,homologousElement_19342,d0_fqComb.hs1_peak_87701,homologousElement_19344,d0_fqComb.hs1_peak_88986,homologousElement_24871,d0_fqComb.hs1_peak_88976,homologousElement_24873,d0_fqComb.hs1_peak_89023,homologousElement_24896,d0_fqComb.hs1_peak_89025,homologousElement_24898,homologousElement_24922,homologousElement_24924,homologousElement_24939,homologousElement_24941,homologous…	90.31	77.19	100
445	cluster_134	homologousElement_5643,homologousElement_3559,d0_fqComb.hs1_peak_29156,d0_fqComb.hs1_peak_29147,d0_fqComb.hs1_peak_29149,homologousElement_3685,d0_fqComb.hs1_peak_29177,d0_fqComb.hs1_peak_29150,d0_fqComb.hs1_peak_29200,homologousElement_3875,d0_fqComb.hs1_peak_33369,homologousElement_3938,d0_fqComb.hs1_peak_67141,homologousElement_4002,d0_fqComb.hs1_peak_29196,homologousElement_4066,d0_fqComb.hs1…	99.65	76.14	100
22	cluster_135	d0_fqComb.hs1_peak_116323,d0_fqComb.hs1_peak_10896,d0_fqComb.hs1_peak_108934,homologousElement_2581,homologousElement_26010,homologousElement_3132,homologousElement_19131,homologousElement_19172,homologousElement_27819,homologousElement_19190,homologousElement_28687,homologousElement_29293,homologousElement_29301,homologousElement_29621,homologousElement_17120,homologousElement_17278,homologousEl…	81.81	71.64	91.07
17	cluster_140	homologousElement_446,d0_fqComb.hs1_peak_56281,homologousElement_2628,homologousElement_2846,d0_fqComb.hs1_peak_33355,homologousElement_3505,d0_fqComb.hs1_peak_68096,homologousElement_3523,homologousElement_10399,homologousElement_17667,homologousElement_19726,homologousElement_26702,homologousElement_8754,homologousElement_10384,homologousElement_18034,homologousElement_19707,homologousElement_2…	88.92	79	99.29
2	cluster_142	d0_fqComb.hs1_peak_23491,d0_fqComb.hs1_peak_24661	79.55	79.55	79.55
229	cluster_144	homologousElement_5629,homologousElement_3545,d0_fqComb.hs1_peak_29231,homologousElement_3609,d0_fqComb.hs1_peak_33368,homologousElement_3671,d0_fqComb.hs1_peak_68114,homologousElement_3735,d0_fqComb.hs1_peak_37047,homologousElement_3798,homologousElement_3861,homologousElement_3924,homologousElement_3988,homologousElement_4052,homologousElement_4115,homologousElement_4179,homologousElement_4243,…	98.64	72.41	100
219	cluster_146	homologousElement_4945,homologousElement_3552,d0_fqComb.hs1_peak_29193,homologousElement_3616,d0_fqComb.hs1_peak_37048,homologousElement_3678,homologousElement_3742,homologousElement_3805,homologousElement_3868,homologousElement_3931,homologousElement_3995,homologousElement_4059,homologousElement_4122,homologousElement_4186,homologousElement_4250,homologousElement_4314,homologousElement_4376,homo…	99.99	98.47	100
274	cluster_147	homologousElement_1008,homologousElement_198,d0_fqComb.hs1_peak_5944,homologousElement_200,homologousElement_199,d0_fqComb.hs1_peak_5990,homologousElement_201,d0_fqComb.hs1_peak_5799,homologousElement_202,d0_fqComb.hs1_peak_5955,homologousElement_203,homologousElement_204,homologousElement_205,homologousElement_206,homologousElement_207,homologousElement_208,homologousElement_209,homologousElemen…	85.32	72.73	100
29	cluster_150	homologousElement_16593,homologousElement_16566,d0_fqComb.hs1_peak_41647,homologousElement_16562,d0_fqComb.hs1_peak_43246,homologousElement_16567,homologousElement_16573,homologousElement_16588,homologousElement_16629,homologousElement_16639,homologousElement_16660,homologousElement_16664,homologousElement_16668,homologousElement_16936,homologousElement_16944,homologousElement_16575,homologousEle…	96.98	89.93	100
82	cluster_152	homologousElement_30075,homologousElement_625,d0_fqComb.hs1_peak_50011,d0_fqComb.hs1_peak_10897,d0_fqComb.hs1_peak_89399,d0_fqComb.hs1_peak_17561,homologousElement_2260,d0_fqComb.hs1_peak_84751,homologousElement_2447,d0_fqComb.hs1_peak_45022,homologousElement_2575,homologousElement_10268,d0_fqComb.hs1_peak_21552,d0_fqComb.hs1_peak_45021,d0_fqComb.hs1_peak_17562,d0_fqComb.hs1_peak_81245,d0_fqComb.…	85.32	70.18	99.23
235	cluster_153	homologousElement_12384,homologousElement_3588,d0_fqComb.hs1_peak_29238,homologousElement_3650,d0_fqComb.hs1_peak_37095,homologousElement_3714,homologousElement_3777,homologousElement_3840,homologousElement_3903,homologousElement_3967,homologousElement_4031,homologousElement_4095,homologousElement_4158,homologousElement_4222,homologousElement_4286,homologousElement_4349,homologousElement_4412,hom…	97.58	72.5	100
2	cluster_155	d0_fqComb.hs1_peak_41859,d0_fqComb.hs1_peak_41873	100	100	100
126	cluster_159	homologousElement_1887,homologousElement_1654,d0_fqComb.hs1_peak_10431,d0_fqComb.hs1_peak_10429,homologousElement_1659,homologousElement_1663,homologousElement_1668,homologousElement_1673,homologousElement_1677,homologousElement_1682,homologousElement_1687,homologousElement_1692,homologousElement_1697,homologousElement_1701,homologousElement_1706,homologousElement_1711,homologousElement_1715,homo…	99.31	77.22	100
8	cluster_162	homologousElement_26003,homologousElement_25076,homologousElement_2836,d0_fqComb.hs1_peak_79530,homologousElement_2965,homologousElement_27195,d0_fqComb.hs1_peak_99607,homologousElement_17399	83.17	76.04	88.89
17	cluster_165	homologousElement_26124,homologousElement_2668,d0_fqComb.hs1_peak_68088,d0_fqComb.hs1_peak_29137,d0_fqComb.hs1_peak_37022,d0_fqComb.hs1_peak_29140,d0_fqComb.hs1_peak_33349,d0_fqComb.hs1_peak_33346,d0_fqComb.hs1_peak_67113,d0_fqComb.hs1_peak_33350,d0_fqComb.hs1_peak_37018,homologousElement_9803,homologousElement_25244,d0_fqComb.hs1_peak_67116,d0_fqComb.hs1_peak_68091,homologousElement_24485,homolo…	94.2	78.52	100
223	cluster_166	homologousElement_24014,homologousElement_3543,d0_fqComb.hs1_peak_29230,homologousElement_3607,d0_fqComb.hs1_peak_67196,homologousElement_3669,d0_fqComb.hs1_peak_33360,homologousElement_3733,d0_fqComb.hs1_peak_68124,homologousElement_3796,homologousElement_3859,homologousElement_3922,homologousElement_3986,homologousElement_4050,homologousElement_4113,homologousElement_4177,homologousElement_4241…	99.47	82.09	100
3	cluster_167	d0_fqComb.hs1_peak_5821,d0_fqComb.hs1_peak_5928,homologousElement_1577	100	100	100
6	cluster_168	homologousElement_26513,d0_fqComb.hs1_peak_88027,homologousElement_19178,d0_fqComb.hs1_peak_88022,homologousElement_26514,homologousElement_26815	80.46	73.2	87.5
4	cluster_170	homologousElement_23104,homologousElement_8461,d0_fqComb.hs1_peak_69103,d0_fqComb.hs1_peak_66664	88.9	80	98.76
7	cluster_173	d0_fqComb.hs1_peak_69680,d0_fqComb.hs1_peak_11392,d0_fqComb.hs1_peak_47940,d0_fqComb.hs1_peak_68080,d0_fqComb.hs1_peak_58472,homologousElement_19305,homologousElement_26202	97.73	95.44	100
11	cluster_175	d0_fqComb.hs1_peak_80886,homologousElement_25777,d0_fqComb.hs1_peak_80861,homologousElement_25782,d0_fqComb.hs1_peak_80869,homologousElement_25785,homologousElement_25808,homologousElement_25822,homologousElement_25798,homologousElement_25802,homologousElement_25815	83.33	78.5	89.91
6	cluster_176	d0_fqComb.hs1_peak_110390,d0_fqComb.hs1_peak_110157,d0_fqComb.hs1_peak_110419,d0_fqComb.hs1_peak_110158,d0_fqComb.hs1_peak_110420,d0_fqComb.hs1_peak_110391	92.52	87.59	99.34
3	cluster_177	d0_fqComb.hs1_peak_44914,d0_fqComb.hs1_peak_44896,d0_fqComb.hs1_peak_44909	100	100	100
27	cluster_180	homologousElement_26645,homologousElement_26415,d0_fqComb.hs1_peak_89026,homologousElement_26340,d0_fqComb.hs1_peak_90313,homologousElement_26352,homologousElement_26364,homologousElement_26376,homologousElement_26388,homologousElement_26400,homologousElement_26593,homologousElement_26634,homologousElement_27822,homologousElement_26427,homologousElement_26439,homologousElement_26451,homologousEle…	97.94	85.07	100
227	cluster_181	homologousElement_6125,homologousElement_3534,d0_fqComb.hs1_peak_29222,homologousElement_3598,d0_fqComb.hs1_peak_29157,homologousElement_3660,d0_fqComb.hs1_peak_33392,homologousElement_3724,d0_fqComb.hs1_peak_29240,homologousElement_3787,d0_fqComb.hs1_peak_29234,homologousElement_3850,d0_fqComb.hs1_peak_37096,homologousElement_3913,d0_fqComb.hs1_peak_29187,homologousElement_3977,d0_fqComb.hs1_pea…	99.61	73.12	100
6	cluster_186	d0_fqComb.hs1_peak_5945,d0_fqComb.hs1_peak_5780,d0_fqComb.hs1_peak_6075,d0_fqComb.hs1_peak_5914,d0_fqComb.hs1_peak_6013,d0_fqComb.hs1_peak_6120	99.66	98.28	100
226	cluster_187	homologousElement_20300,homologousElement_1405,d0_fqComb.hs1_peak_37088,homologousElement_3533,d0_fqComb.hs1_peak_68130,homologousElement_3597,d0_fqComb.hs1_peak_67161,homologousElement_3659,d0_fqComb.hs1_peak_67143,homologousElement_3723,d0_fqComb.hs1_peak_67169,homologousElement_3786,d0_fqComb.hs1_peak_68126,homologousElement_3849,d0_fqComb.hs1_peak_67179,homologousElement_3912,d0_fqComb.hs1_pe…	99.8	74.55	100
32	cluster_189	homologousElement_17117,homologousElement_2259,d0_fqComb.hs1_peak_45023,d0_fqComb.hs1_peak_12164,d0_fqComb.hs1_peak_17560,homologousElement_2446,d0_fqComb.hs1_peak_117536,homologousElement_2576,d0_fqComb.hs1_peak_97517,d0_fqComb.hs1_peak_41017,homologousElement_3136,d0_fqComb.hs1_peak_89398,homologousElement_166,homologousElement_19254,homologousElement_19175,d0_fqComb.hs1_peak_66761,homologousEl…	87.25	77.89	93.41
224	cluster_191	homologousElement_11542,homologousElement_3530,d0_fqComb.hs1_peak_37077,homologousElement_3594,d0_fqComb.hs1_peak_29152,homologousElement_3656,homologousElement_3720,homologousElement_3783,homologousElement_3846,homologousElement_3909,homologousElement_3973,homologousElement_4037,homologousElement_4164,homologousElement_4228,homologousElement_4292,homologousElement_4355,homologousElement_4418,hom…	99.97	98.9	100
2	cluster_193	d0_fqComb.hs1_peak_75104,d0_fqComb.hs1_peak_75105	85.08	85.08	85.08
2	cluster_194	d0_fqComb.hs1_peak_89040,d0_fqComb.hs1_peak_87301	97.74	97.74	97.74
15	cluster_195	d0_fqComb.hs1_peak_17157,d0_fqComb.hs1_peak_110425,d0_fqComb.hs1_peak_19808,d0_fqComb.hs1_peak_74790,d0_fqComb.hs1_peak_20021,d0_fqComb.hs1_peak_102978,d0_fqComb.hs1_peak_23774,d0_fqComb.hs1_peak_110182,d0_fqComb.hs1_peak_41129,d0_fqComb.hs1_peak_78662,d0_fqComb.hs1_peak_73200,d0_fqComb.hs1_peak_110369,d0_fqComb.hs1_peak_75059,d0_fqComb.hs1_peak_78974,d0_fqComb.hs1_peak_110394	95.61	91.53	98.47
3	cluster_197	d0_fqComb.hs1_peak_53970,d0_fqComb.hs1_peak_86356,d0_fqComb.hs1_peak_78317	93.46	92.73	94.19
8	cluster_199	homologousElement_19247,d0_fqComb.hs1_peak_62932,homologousElement_19249,homologousElement_19246,d0_fqComb.hs1_peak_62934,homologousElement_19252,homologousElement_19248,d0_fqComb.hs1_peak_62935	87.82	80.69	98.02
12	cluster_201	homologousElement_27414,homologousElement_1399,d0_fqComb.hs1_peak_107652,homologousElement_16256,d0_fqComb.hs1_peak_42298,homologousElement_18556,homologousElement_18561,homologousElement_28600,homologousElement_18619,homologousElement_19268,homologousElement_19539,homologousElement_18259	89.17	81.12	100
5	cluster_205	d0_fqComb.hs1_peak_5953,d0_fqComb.hs1_peak_5781,d0_fqComb.hs1_peak_6011,homologousElement_828,d0_fqComb.hs1_peak_6079	95.97	93.75	100
2	cluster_207	d0_fqComb.hs1_peak_53912,d0_fqComb.hs1_peak_53908	92.51	92.51	92.51
9	cluster_208	d0_fqComb.hs1_peak_104551,d0_fqComb.hs1_peak_104557,d0_fqComb.hs1_peak_104553,d0_fqComb.hs1_peak_104555,d0_fqComb.hs1_peak_104554,d0_fqComb.hs1_peak_104556,d0_fqComb.hs1_peak_104559,d0_fqComb.hs1_peak_104558,d0_fqComb.hs1_peak_104560	85.78	79.03	89.01
33	cluster_210	homologousElement_10025,d0_fqComb.hs1_peak_44984,homologousElement_8421,homologousElement_16023,d0_fqComb.hs1_peak_59175,homologousElement_8511,d0_fqComb.hs1_peak_59111,homologousElement_10139,homologousElement_16024,homologousElement_8422,d0_fqComb.hs1_peak_44983,homologousElement_10024,homologousElement_15956,homologousElement_17287,homologousElement_15957,homologousElement_19380,homologousElem…	84.85	71.39	95.73
221	cluster_213	homologousElement_11347,homologousElement_3558,d0_fqComb.hs1_peak_29211,homologousElement_3622,d0_fqComb.hs1_peak_29170,homologousElement_3684,d0_fqComb.hs1_peak_33382,homologousElement_3748,d0_fqComb.hs1_peak_29213,homologousElement_3811,d0_fqComb.hs1_peak_37052,homologousElement_3874,d0_fqComb.hs1_peak_37034,homologousElement_3937,d0_fqComb.hs1_peak_29167,homologousElement_4001,d0_fqComb.hs1_pe…	99.85	84.09	100
21	cluster_215	homologousElement_29296,homologousElement_2257,d0_fqComb.hs1_peak_59562,d0_fqComb.hs1_peak_12165,d0_fqComb.hs1_peak_44942,homologousElement_2582,homologousElement_27172,homologousElement_16523,homologousElement_3134,d0_fqComb.hs1_peak_105174,homologousElement_17275,d0_fqComb.hs1_peak_105191,homologousElement_19029,homologousElement_19064,homologousElement_28518,homologousElement_28763,homologousE…	85.13	79.37	92.73
22	cluster_216	homologousElement_1440,homologousElement_1435,d0_fqComb.hs1_peak_6803,d0_fqComb.hs1_peak_6784,d0_fqComb.hs1_peak_6786,homologousElement_1445,homologousElement_1450,homologousElement_1454,homologousElement_1459,homologousElement_1464,homologousElement_1469,homologousElement_1474,homologousElement_1479,homologousElement_1487,homologousElement_1491,homologousElement_1496,homologousElement_1501,homol…	99.63	94.17	100
5	cluster_217	homologousElement_16947,homologousElement_16939,d0_fqComb.hs1_peak_43062,d0_fqComb.hs1_peak_43068,homologousElement_16955	100	100	100
4	cluster_218	homologousElement_523,d0_fqComb.hs1_peak_6029,d0_fqComb.hs1_peak_5788,homologousElement_1110	99.78	99.35	100
7	cluster_220	d0_fqComb.hs1_peak_78978,homologousElement_822,d0_fqComb.hs1_peak_5922,homologousElement_908,homologousElement_18742,homologousElement_18772,homologousElement_18828	98.88	94.12	100
31	cluster_221	homologousElement_23109,homologousElement_8366,d0_fqComb.hs1_peak_94452,homologousElement_8296,d0_fqComb.hs1_peak_94260,homologousElement_9633,d0_fqComb.hs1_peak_117940,homologousElement_13140,d0_fqComb.hs1_peak_117974,homologousElement_8506,d0_fqComb.hs1_peak_57824,homologousElement_8385,d0_fqComb.hs1_peak_117901,homologousElement_8483,homologousElement_13207,homologousElement_26802,homologousEl…	83.89	74.07	98.59
2	cluster_224	d0_fqComb.hs1_peak_122905,d0_fqComb.hs1_peak_1499	97.42	97.42	97.42
15	cluster_227	homologousElement_25390,homologousElement_2793,d0_fqComb.hs1_peak_23778,homologousElement_3004,homologousElement_25539,homologousElement_27391,homologousElement_28337,homologousElement_28413,homologousElement_28465,homologousElement_3058,d0_fqComb.hs1_peak_73203,homologousElement_25336,homologousElement_25598,homologousElement_25698,homologousElement_28287	94.22	88.52	100
43	cluster_231	homologousElement_27618,homologousElement_1633,d0_fqComb.hs1_peak_105158,homologousElement_2905,homologousElement_25879,homologousElement_2907,homologousElement_27498,homologousElement_27616,homologousElement_27617,homologousElement_27646,homologousElement_27620,homologousElement_27622,homologousElement_27624,homologousElement_27626,homologousElement_27628,homologousElement_27630,homologousElemen…	94.2	78.72	100
112	cluster_232	homologousElement_26491,homologousElement_19343,d0_fqComb.hs1_peak_90346,homologousElement_24872,d0_fqComb.hs1_peak_90312,homologousElement_19345,homologousElement_24899,homologousElement_24925,homologousElement_24897,homologousElement_24923,homologousElement_24940,homologousElement_25004,homologousElement_26417,homologousElement_26419,homologousElement_26421,homologousElement_26423,homologousEle…	96.74	88.24	100
10	cluster_234	homologousElement_17774,d0_fqComb.hs1_peak_76249,homologousElement_3088,homologousElement_17759,homologousElement_1598,d0_fqComb.hs1_peak_73235,homologousElement_18947,homologousElement_25183,homologousElement_27295,homologousElement_28125	86.15	78.45	92.59
265	cluster_236	homologousElement_28804,homologousElement_492,d0_fqComb.hs1_peak_117424,homologousElement_1554,d0_fqComb.hs1_peak_124169,homologousElement_1590,d0_fqComb.hs1_peak_62000,homologousElement_2266,d0_fqComb.hs1_peak_84210,homologousElement_2815,d0_fqComb.hs1_peak_76360,homologousElement_2841,d0_fqComb.hs1_peak_70310,homologousElement_3168,d0_fqComb.hs1_peak_62740,homologousElement_3380,d0_fqComb.hs1_p…	89.67	70.13	100
19	cluster_239	homologousElement_23312,homologousElement_3503,d0_fqComb.hs1_peak_117997,homologousElement_8447,d0_fqComb.hs1_peak_117887,homologousElement_8751,homologousElement_9999,homologousElement_10382,homologousElement_19704,homologousElement_28876,homologousElement_29062,homologousElement_29257,homologousElement_15902,homologousElement_19167,homologousElement_19422,homologousElement_19450,homologousEleme…	89.22	76.32	100
6	cluster_240	d0_fqComb.hs1_peak_45957,homologousElement_17401,d0_fqComb.hs1_peak_45828,d0_fqComb.hs1_peak_46007,d0_fqComb.hs1_peak_46874,d0_fqComb.hs1_peak_46013	93.93	89.39	97.95
3	cluster_248	d0_fqComb.hs1_peak_24616,d0_fqComb.hs1_peak_24630,homologousElement_3292	87.5	79.41	95.59
37	cluster_249	d0_fqComb.hs1_peak_853,d0_fqComb.hs1_peak_794,d0_fqComb.hs1_peak_808,homologousElement_216,d0_fqComb.hs1_peak_1108,d0_fqComb.hs1_peak_795,d0_fqComb.hs1_peak_5956,d0_fqComb.hs1_peak_807,d0_fqComb.hs1_peak_6146,homologousElement_331,d0_fqComb.hs1_peak_5798,homologousElement_333,d0_fqComb.hs1_peak_5991,homologousElement_477,d0_fqComb.hs1_peak_6012,homologousElement_482,d0_fqComb.hs1_peak_6041,homolo…	91.98	81.37	100
30	cluster_253	d0_fqComb.hs1_peak_53683,d0_fqComb.hs1_peak_53644,homologousElement_18501,d0_fqComb.hs1_peak_53661,homologousElement_18506,d0_fqComb.hs1_peak_53638,homologousElement_18508,homologousElement_18548,homologousElement_18509,homologousElement_18551,homologousElement_18511,d0_fqComb.hs1_peak_53656,homologousElement_18514,d0_fqComb.hs1_peak_53665,homologousElement_18517,d0_fqComb.hs1_peak_53685,homologo…	82.85	73.97	90.91
3	cluster_255	d0_fqComb.hs1_peak_53950,d0_fqComb.hs1_peak_58307,d0_fqComb.hs1_peak_58328	93.91	87.82	100
8	cluster_258	homologousElement_26315,homologousElement_26268,d0_fqComb.hs1_peak_87158,homologousElement_26265,d0_fqComb.hs1_peak_87157,homologousElement_26317,homologousElement_26267,homologousElement_26313	85.36	77.56	97.42
4	cluster_261	d0_fqComb.hs1_peak_68930,d0_fqComb.hs1_peak_68933,d0_fqComb.hs1_peak_68936,homologousElement_25048	93.66	87.88	96.97
19	cluster_263	homologousElement_19311,homologousElement_26,d0_fqComb.hs1_peak_105250,d0_fqComb.hs1_peak_10110,d0_fqComb.hs1_peak_11166,d0_fqComb.hs1_peak_105576,homologousElement_2457,d0_fqComb.hs1_peak_105236,homologousElement_2770,homologousElement_17700,homologousElement_25889,homologousElement_27337,homologousElement_27525,homologousElement_16989,homologousElement_25475,homologousElement_26823,homologousEl…	92.17	76.34	99.61
23	cluster_264	d0_fqComb.hs1_peak_39613,d0_fqComb.hs1_peak_37305,d0_fqComb.hs1_peak_37404,d0_fqComb.hs1_peak_37306,d0_fqComb.hs1_peak_37332,d0_fqComb.hs1_peak_37321,d0_fqComb.hs1_peak_37312,d0_fqComb.hs1_peak_39725,d0_fqComb.hs1_peak_37313,d0_fqComb.hs1_peak_37483,d0_fqComb.hs1_peak_37333,d0_fqComb.hs1_peak_39703,d0_fqComb.hs1_peak_37403,d0_fqComb.hs1_peak_37397,d0_fqComb.hs1_peak_37482,d0_fqComb.hs1_peak_40716…	87.55	74.86	100
2	cluster_266	d0_fqComb.hs1_peak_41475,d0_fqComb.hs1_peak_41677	96.67	96.67	96.67
2	cluster_267	d0_fqComb.hs1_peak_37648,d0_fqComb.hs1_peak_37646	99.21	99.21	99.21
5	cluster_270	homologousElement_1298,homologousElement_538,d0_fqComb.hs1_peak_54222,d0_fqComb.hs1_peak_5910,d0_fqComb.hs1_peak_6019	99.84	99.38	100
2	cluster_274	d0_fqComb.hs1_peak_57736,d0_fqComb.hs1_peak_58208	97.69	97.69	97.69
6	cluster_275	homologousElement_28092,homologousElement_28090,d0_fqComb.hs1_peak_109078,d0_fqComb.hs1_peak_109080,homologousElement_28098,homologousElement_28100	87.39	81.65	92.4
11	cluster_278	homologousElement_19073,homologousElement_8655,d0_fqComb.hs1_peak_90071,homologousElement_17272,d0_fqComb.hs1_peak_90333,homologousElement_16971,homologousElement_28526,homologousElement_25772,d0_fqComb.hs1_peak_92023,homologousElement_27678,homologousElement_29514	82.48	75.64	88.12
61	cluster_279	homologousElement_28438,homologousElement_28247,d0_fqComb.hs1_peak_110421,d0_fqComb.hs1_peak_23770,d0_fqComb.hs1_peak_110153,d0_fqComb.hs1_peak_110152,homologousElement_28248,homologousElement_28249,homologousElement_28302,homologousElement_28358,homologousElement_28359,homologousElement_28360,homologousElement_28361,homologousElement_28362,homologousElement_28363,homologousElement_28364,homologo…	99.06	93.82	100
22	cluster_284	homologousElement_1484,homologousElement_1429,d0_fqComb.hs1_peak_6787,d0_fqComb.hs1_peak_6805,homologousElement_1437,d0_fqComb.hs1_peak_6801,homologousElement_1442,homologousElement_1447,homologousElement_1451,homologousElement_1456,homologousElement_1461,homologousElement_1466,homologousElement_1471,homologousElement_1476,homologousElement_1493,homologousElement_1498,homologousElement_1503,homol…	99.89	98.8	100
30	cluster_285	homologousElement_3500,homologousElement_627,d0_fqComb.hs1_peak_117975,homologousElement_8504,d0_fqComb.hs1_peak_117833,homologousElement_8685,d0_fqComb.hs1_peak_117939,homologousElement_8744,homologousElement_9976,homologousElement_10376,homologousElement_18894,d0_fqComb.hs1_peak_117789,homologousElement_17593,homologousElement_10312,homologousElement_19599,homologousElement_23218,homologousElem…	94.33	81.01	99.4
32	cluster_289	homologousElement_27267,homologousElement_27240,d0_fqComb.hs1_peak_102058,d0_fqComb.hs1_peak_102052,homologousElement_27244,homologousElement_27247,homologousElement_27248,homologousElement_27249,homologousElement_27250,homologousElement_27251,homologousElement_27252,homologousElement_27253,homologousElement_27254,homologousElement_27255,homologousElement_27256,homologousElement_27257,homologousE…	96.67	79.78	100
2	cluster_290	d0_fqComb.hs1_peak_23750,d0_fqComb.hs1_peak_23743	100	100	100
13	cluster_293	homologousElement_27036,homologousElement_27035,d0_fqComb.hs1_peak_96054,d0_fqComb.hs1_peak_96040,d0_fqComb.hs1_peak_96079,d0_fqComb.hs1_peak_96041,d0_fqComb.hs1_peak_96061,d0_fqComb.hs1_peak_96049,d0_fqComb.hs1_peak_96167,d0_fqComb.hs1_peak_96050,d0_fqComb.hs1_peak_96092,d0_fqComb.hs1_peak_96171,d0_fqComb.hs1_peak_96093	84.87	80.77	90.91
3	cluster_295	d0_fqComb.hs1_peak_93280,d0_fqComb.hs1_peak_68772,d0_fqComb.hs1_peak_93281	82.25	81.31	83.19
33	cluster_299	d0_fqComb.hs1_peak_61667,d0_fqComb.hs1_peak_4480,d0_fqComb.hs1_peak_122776,d0_fqComb.hs1_peak_4483,d0_fqComb.hs1_peak_96327,d0_fqComb.hs1_peak_9259,d0_fqComb.hs1_peak_123278,homologousElement_2937,d0_fqComb.hs1_peak_11588,d0_fqComb.hs1_peak_26242,d0_fqComb.hs1_peak_19269,d0_fqComb.hs1_peak_24043,homologousElement_2954,d0_fqComb.hs1_peak_97594,homologousElement_3291,d0_fqComb.hs1_peak_77683,homolo…	85	71.09	95.38
5	cluster_305	d0_fqComb.hs1_peak_78628,d0_fqComb.hs1_peak_117967,homologousElement_28902,homologousElement_29088,homologousElement_28983	97.13	96.15	100
4	cluster_306	homologousElement_29005,d0_fqComb.hs1_peak_117821,d0_fqComb.hs1_peak_117950,homologousElement_28885	100	100	100
36	cluster_308	d0_fqComb.hs1_peak_39113,d0_fqComb.hs1_peak_12589,d0_fqComb.hs1_peak_37400,d0_fqComb.hs1_peak_27542,d0_fqComb.hs1_peak_39043,d0_fqComb.hs1_peak_37304,d0_fqComb.hs1_peak_39223,d0_fqComb.hs1_peak_37309,d0_fqComb.hs1_peak_39118,d0_fqComb.hs1_peak_37322,d0_fqComb.hs1_peak_39713,d0_fqComb.hs1_peak_37331,d0_fqComb.hs1_peak_39721,d0_fqComb.hs1_peak_37405,d0_fqComb.hs1_peak_40719,d0_fqComb.hs1_peak_37484…	87.29	75.82	100
3	cluster_309	d0_fqComb.hs1_peak_89014,d0_fqComb.hs1_peak_88974,d0_fqComb.hs1_peak_89019	100	100	100
26	cluster_311	d0_fqComb.hs1_peak_6810,d0_fqComb.hs1_peak_6782,d0_fqComb.hs1_peak_6814,d0_fqComb.hs1_peak_6785,d0_fqComb.hs1_peak_6790,d0_fqComb.hs1_peak_6788,d0_fqComb.hs1_peak_6799,d0_fqComb.hs1_peak_6789,d0_fqComb.hs1_peak_6797,d0_fqComb.hs1_peak_6791,d0_fqComb.hs1_peak_6794,d0_fqComb.hs1_peak_6792,d0_fqComb.hs1_peak_6815,d0_fqComb.hs1_peak_6795,d0_fqComb.hs1_peak_6813,d0_fqComb.hs1_peak_6796,d0_fqComb.hs1_p…	99.43	93.2	100
21	cluster_312	homologousElement_27671,homologousElement_2256,d0_fqComb.hs1_peak_118487,d0_fqComb.hs1_peak_2712,homologousElement_2360,homologousElement_17119,homologousElement_19030,homologousElement_17276,homologousElement_19065,homologousElement_28519,homologousElement_28764,homologousElement_3133,homologousElement_19133,homologousElement_19173,homologousElement_26011,homologousElement_27442,homologousElemen…	82.78	75.51	90.82
2	cluster_315	d0_fqComb.hs1_peak_95786,d0_fqComb.hs1_peak_95785	81.11	81.11	81.11
10	cluster_317	d0_fqComb.hs1_peak_78441,d0_fqComb.hs1_peak_37011,d0_fqComb.hs1_peak_78433,d0_fqComb.hs1_peak_67106,d0_fqComb.hs1_peak_78438,homologousElement_23213,d0_fqComb.hs1_peak_78436,homologousElement_25506,d0_fqComb.hs1_peak_78434,d0_fqComb.hs1_peak_78440	83.45	75.31	100
4	cluster_320	d0_fqComb.hs1_peak_97292,d0_fqComb.hs1_peak_97285,d0_fqComb.hs1_peak_97290,d0_fqComb.hs1_peak_97286	89.61	86.61	93.2
10	cluster_321	d0_fqComb.hs1_peak_67114,d0_fqComb.hs1_peak_29138,d0_fqComb.hs1_peak_29139,d0_fqComb.hs1_peak_68090,d0_fqComb.hs1_peak_33347,d0_fqComb.hs1_peak_33348,d0_fqComb.hs1_peak_67115,homologousElement_10394,d0_fqComb.hs1_peak_68089,homologousElement_10395	94.32	91.43	98.57
4	cluster_324	d0_fqComb.hs1_peak_41877,d0_fqComb.hs1_peak_41861,homologousElement_16662,homologousElement_16670	99.77	99.3	100
2	cluster_327	d0_fqComb.hs1_peak_7399,d0_fqComb.hs1_peak_74087	92.57	92.57	92.57
8	cluster_330	homologousElement_28851,d0_fqComb.hs1_peak_117856,homologousElement_28853,d0_fqComb.hs1_peak_117945,homologousElement_29009,homologousElement_29264,homologousElement_29018,homologousElement_29192	97.7	96.6	98.86
30	cluster_331	homologousElement_1203,homologousElement_860,d0_fqComb.hs1_peak_5904,d0_fqComb.hs1_peak_785,d0_fqComb.hs1_peak_6147,d0_fqComb.hs1_peak_859,d0_fqComb.hs1_peak_6050,d0_fqComb.hs1_peak_5800,d0_fqComb.hs1_peak_5943,homologousElement_584,d0_fqComb.hs1_peak_5915,homologousElement_865,d0_fqComb.hs1_peak_6042,homologousElement_921,d0_fqComb.hs1_peak_6082,d0_fqComb.hs1_peak_5951,d0_fqComb.hs1_peak_6083,d0…	87.21	70.77	100
5	cluster_332	homologousElement_25079,homologousElement_16468,d0_fqComb.hs1_peak_39378,d0_fqComb.hs1_peak_39432,homologousElement_16380	95.8	90.2	98.31
4	cluster_333	homologousElement_29708,d0_fqComb.hs1_peak_123916,homologousElement_30189,d0_fqComb.hs1_peak_121633	87.52	85.81	89.86
2	cluster_337	d0_fqComb.hs1_peak_44892,d0_fqComb.hs1_peak_44903	100	100	100
9	cluster_340	homologousElement_27408,homologousElement_17743,d0_fqComb.hs1_peak_76448,homologousElement_3449,homologousElement_27166,homologousElement_25173,d0_fqComb.hs1_peak_123600,homologousElement_25298,d0_fqComb.hs1_peak_118317	82.99	71.67	91.8
4	cluster_341	d0_fqComb.hs1_peak_41459,d0_fqComb.hs1_peak_41483,d0_fqComb.hs1_peak_41529,d0_fqComb.hs1_peak_41565	100	100	100
4	cluster_342	d0_fqComb.hs1_peak_97282,d0_fqComb.hs1_peak_97291,homologousElement_27101,homologousElement_27103	86.21	84.27	88
96	cluster_344	homologousElement_17250,homologousElement_3329,d0_fqComb.hs1_peak_117902,homologousElement_3326,d0_fqComb.hs1_peak_117878,homologousElement_8430,d0_fqComb.hs1_peak_117972,homologousElement_10016,d0_fqComb.hs1_peak_117879,homologousElement_17171,d0_fqComb.hs1_peak_65662,homologousElement_17187,d0_fqComb.hs1_peak_117928,homologousElement_17170,homologousElement_19357,homologousElement_3328,d0_fqCom…	89.1	74.93	99.85
8	cluster_346	d0_fqComb.hs1_peak_6023,d0_fqComb.hs1_peak_5774,d0_fqComb.hs1_peak_88302,d0_fqComb.hs1_peak_5805,d0_fqComb.hs1_peak_88301,d0_fqComb.hs1_peak_5938,d0_fqComb.hs1_peak_6149,d0_fqComb.hs1_peak_6046	94.85	88.64	99.73
22	cluster_348	homologousElement_2458,homologousElement_25,d0_fqComb.hs1_peak_11165,homologousElement_1607,d0_fqComb.hs1_peak_10189,homologousElement_2769,homologousElement_17699,homologousElement_19310,homologousElement_25888,homologousElement_27336,homologousElement_27524,homologousElement_27878,homologousElement_27936,homologousElement_16990,homologousElement_25476,homologousElement_26824,homologousElement_2…	92.59	71.83	100
2	cluster_351	d0_fqComb.hs1_peak_36322,d0_fqComb.hs1_peak_46156	75.52	75.52	75.52
3	cluster_353	d0_fqComb.hs1_peak_17207,d0_fqComb.hs1_peak_17208,d0_fqComb.hs1_peak_17210	100	100	100
39	cluster_356	homologousElement_15839,homologousElement_8401,d0_fqComb.hs1_peak_117850,homologousElement_8450,d0_fqComb.hs1_peak_117982,homologousElement_3346,homologousElement_10042,homologousElement_9996,homologousElement_10075,homologousElement_10112,homologousElement_19482,homologousElement_15876,homologousElement_19392,homologousElement_19515,homologousElement_24779,homologousElement_23043,homologousEleme…	90.7	78.33	100
69	cluster_360	homologousElement_18308,homologousElement_18292,d0_fqComb.hs1_peak_53509,homologousElement_18295,d0_fqComb.hs1_peak_53257,homologousElement_18298,d0_fqComb.hs1_peak_53261,homologousElement_18301,d0_fqComb.hs1_peak_53264,homologousElement_18304,d0_fqComb.hs1_peak_53505,homologousElement_18306,d0_fqComb.hs1_peak_53256,homologousElement_18310,d0_fqComb.hs1_peak_53510,homologousElement_18315,d0_fqCom…	98.87	94.55	100
7	cluster_361	d0_fqComb.hs1_peak_94850,d0_fqComb.hs1_peak_25825,homologousElement_16966,homologousElement_25442,d0_fqComb.hs1_peak_89113,homologousElement_27178,homologousElement_19544	83.94	76.4	92.19
12	cluster_364	homologousElement_895,d0_fqComb.hs1_peak_37112,homologousElement_951,homologousElement_15915,homologousElement_18751,homologousElement_894,d0_fqComb.hs1_peak_37113,homologousElement_952,homologousElement_15914,homologousElement_18752,homologousElement_18762,homologousElement_18763	80.82	71.01	99.07
26	cluster_366	homologousElement_10071,homologousElement_2396,d0_fqComb.hs1_peak_12453,d0_fqComb.hs1_peak_12459,homologousElement_2376,homologousElement_8454,homologousElement_10049,homologousElement_10119,homologousElement_19457,homologousElement_19492,homologousElement_19521,homologousElement_19700,homologousElement_23096,homologousElement_23309,homologousElement_24786,homologousElement_28945,homologousElemen…	91.7	79.21	100
30	cluster_368	homologousElement_2434,homologousElement_1553,d0_fqComb.hs1_peak_112453,homologousElement_2248,d0_fqComb.hs1_peak_43037,homologousElement_3089,homologousElement_2265,d0_fqComb.hs1_peak_90334,homologousElement_16257,homologousElement_3451,homologousElement_16557,homologousElement_16613,homologousElement_19127,homologousElement_19185,homologousElement_19232,homologousElement_26008,homologousElement…	85.31	79.09	92.38
2	cluster_369	d0_fqComb.hs1_peak_68466,d0_fqComb.hs1_peak_68471	92.57	92.57	92.57
3	cluster_370	d0_fqComb.hs1_peak_26963,d0_fqComb.hs1_peak_108861,homologousElement_29673	90.48	88.1	92.86
9	cluster_371	homologousElement_2830,d0_fqComb.hs1_peak_17976,d0_fqComb.hs1_peak_17935,d0_fqComb.hs1_peak_17936,d0_fqComb.hs1_peak_17974,d0_fqComb.hs1_peak_17972,d0_fqComb.hs1_peak_17977,d0_fqComb.hs1_peak_17975,homologousElement_2829	86.51	82.68	92.98
10	cluster_372	homologousElement_17318,homologousElement_17078,d0_fqComb.hs1_peak_44872,d0_fqComb.hs1_peak_44774,d0_fqComb.hs1_peak_45652,homologousElement_17131,homologousElement_17134,homologousElement_17391,homologousElement_17395,homologousElement_17092	91.65	86.73	100
2	cluster_375	d0_fqComb.hs1_peak_6596,d0_fqComb.hs1_peak_6588	86.49	86.49	86.49
7	cluster_377	d0_fqComb.hs1_peak_117522,d0_fqComb.hs1_peak_57823,homologousElement_28868,homologousElement_29036,homologousElement_29240,homologousElement_28962,homologousElement_29173	98.98	97.83	100
3	cluster_378	homologousElement_28505,d0_fqComb.hs1_peak_110908,d0_fqComb.hs1_peak_110909	87.19	85	89.37
65	cluster_379	homologousElement_29378,homologousElement_447,d0_fqComb.hs1_peak_2436,d0_fqComb.hs1_peak_13659,d0_fqComb.hs1_peak_3469,d0_fqComb.hs1_peak_11749,d0_fqComb.hs1_peak_6572,homologousElement_1387,d0_fqComb.hs1_peak_17230,d0_fqComb.hs1_peak_14712,d0_fqComb.hs1_peak_77012,d0_fqComb.hs1_peak_17496,homologousElement_1573,homologousElement_29592,homologousElement_3149,d0_fqComb.hs1_peak_61689,homologousEle…	83.75	70.59	98.28
5	cluster_380	homologousElement_17330,d0_fqComb.hs1_peak_47010,homologousElement_17335,d0_fqComb.hs1_peak_47037,homologousElement_17452	90.79	81.75	96.35
7	cluster_382	homologousElement_19180,homologousElement_19022,homologousElement_1538,d0_fqComb.hs1_peak_37825,homologousElement_27422,homologousElement_27234,d0_fqComb.hs1_peak_30832	82.4	74.47	86.18
2	cluster_383	d0_fqComb.hs1_peak_58373,d0_fqComb.hs1_peak_57766	99.34	99.34	99.34
8	cluster_385	homologousElement_3186,d0_fqComb.hs1_peak_62056,homologousElement_3201,d0_fqComb.hs1_peak_96058,homologousElement_8640,homologousElement_10259,homologousElement_27088,homologousElement_29683	81.2	76.4	85.56
22	cluster_386	homologousElement_13130,homologousElement_8287,d0_fqComb.hs1_peak_59205,homologousElement_8439,d0_fqComb.hs1_peak_59203,homologousElement_9623,d0_fqComb.hs1_peak_117942,homologousElement_10007,d0_fqComb.hs1_peak_117883,homologousElement_10165,d0_fqComb.hs1_peak_117830,homologousElement_17057,homologousElement_23081,homologousElement_19438,homologousElement_24831,homologousElement_25895,homologous…	92.3	71.19	100
2	cluster_388	d0_fqComb.hs1_peak_122991,d0_fqComb.hs1_peak_122994	76.25	76.25	76.25
6	cluster_391	homologousElement_221,d0_fqComb.hs1_peak_780,d0_fqComb.hs1_peak_867,homologousElement_268,d0_fqComb.hs1_peak_1106,homologousElement_326	92.5	88.95	99.41
15	cluster_392	d0_fqComb.hs1_peak_17158,d0_fqComb.hs1_peak_110426,d0_fqComb.hs1_peak_19809,d0_fqComb.hs1_peak_20019,d0_fqComb.hs1_peak_78973,d0_fqComb.hs1_peak_23775,d0_fqComb.hs1_peak_75060,d0_fqComb.hs1_peak_41130,d0_fqComb.hs1_peak_110370,d0_fqComb.hs1_peak_73201,d0_fqComb.hs1_peak_78960,d0_fqComb.hs1_peak_74789,d0_fqComb.hs1_peak_110395,d0_fqComb.hs1_peak_78663,d0_fqComb.hs1_peak_110181	90.19	77.48	97.11
2	cluster_396	d0_fqComb.hs1_peak_121485,d0_fqComb.hs1_peak_126154	100	100	100
18	cluster_399	homologousElement_28486,homologousElement_2802,d0_fqComb.hs1_peak_110167,homologousElement_3015,d0_fqComb.hs1_peak_110408,homologousElement_3048,d0_fqComb.hs1_peak_110383,homologousElement_3241,homologousElement_25226,homologousElement_25551,homologousElement_27972,homologousElement_28234,homologousElement_28479,homologousElement_16546,homologousElement_25325,homologousElement_25585,homologousEle…	89.71	70.59	99.12
2	cluster_400	d0_fqComb.hs1_peak_12934,d0_fqComb.hs1_peak_12996	100	100	100
10	cluster_401	homologousElement_2789,d0_fqComb.hs1_peak_110400,homologousElement_2997,d0_fqComb.hs1_peak_110375,d0_fqComb.hs1_peak_20016,d0_fqComb.hs1_peak_102979,homologousElement_3224,d0_fqComb.hs1_peak_110174,d0_fqComb.hs1_peak_75061,d0_fqComb.hs1_peak_78958	94.26	84.21	98.41
8	cluster_403	homologousElement_30335,homologousElement_30288,d0_fqComb.hs1_peak_83058,d0_fqComb.hs1_peak_5,d0_fqComb.hs1_peak_11160,d0_fqComb.hs1_peak_10188,homologousElement_26841,homologousElement_27309	98.1	93.75	100
3	cluster_407	d0_fqComb.hs1_peak_52465,d0_fqComb.hs1_peak_52466,d0_fqComb.hs1_peak_52467	83.25	79	87.5
4	cluster_413	homologousElement_29563,d0_fqComb.hs1_peak_18374,d0_fqComb.hs1_peak_76333,homologousElement_3391	95.04	91.3	100
13	cluster_414	d0_fqComb.hs1_peak_45521,d0_fqComb.hs1_peak_1791,d0_fqComb.hs1_peak_46875,homologousElement_2401,homologousElement_17346,homologousElement_17438,homologousElement_17448,homologousElement_17518,homologousElement_17337,homologousElement_17459,homologousElement_17463,homologousElement_17468,homologousElement_17641	89.35	82.19	100
6	cluster_420	d0_fqComb.hs1_peak_110414,d0_fqComb.hs1_peak_110162,d0_fqComb.hs1_peak_110413,d0_fqComb.hs1_peak_110163,d0_fqComb.hs1_peak_110388,d0_fqComb.hs1_peak_110387	86.4	76.69	100
2	cluster_422	d0_fqComb.hs1_peak_46879,d0_fqComb.hs1_peak_47041	98.4	98.4	98.4
3	cluster_423	d0_fqComb.hs1_peak_67977,d0_fqComb.hs1_peak_67980,homologousElement_23192	85.72	84.13	87.3
3	cluster_428	homologousElement_3419,d0_fqComb.hs1_peak_5996,d0_fqComb.hs1_peak_6037	100	100	100
15	cluster_431	homologousElement_17555,homologousElement_1626,d0_fqComb.hs1_peak_11114,d0_fqComb.hs1_peak_10368,homologousElement_2310,homologousElement_3321,homologousElement_17547,homologousElement_17563,homologousElement_17570,homologousElement_26110,homologousElement_30236,homologousElement_3349,homologousElement_16986,homologousElement_29460,homologousElement_30249	88.32	79.62	100
7	cluster_433	d0_fqComb.hs1_peak_53650,homologousElement_18503,homologousElement_18524,homologousElement_18526,d0_fqComb.hs1_peak_53639,homologousElement_18529,homologousElement_18532	88.61	81.63	95.88
18	cluster_439	homologousElement_28430,homologousElement_2808,d0_fqComb.hs1_peak_78966,homologousElement_3021,d0_fqComb.hs1_peak_75054,homologousElement_3043,d0_fqComb.hs1_peak_110441,homologousElement_16541,homologousElement_25318,homologousElement_25579,homologousElement_28217,homologousElement_28268,homologousElement_28310,homologousElement_25232,homologousElement_25556,homologousElement_27974,homologousElem…	95.7	92.54	99.25
2	cluster_440	d0_fqComb.hs1_peak_108286,d0_fqComb.hs1_peak_46755	100	100	100
3	cluster_442	d0_fqComb.hs1_peak_52603,d0_fqComb.hs1_peak_52583,homologousElement_18037	88.02	87.76	88.27
5	cluster_443	homologousElement_26959,d0_fqComb.hs1_peak_95817,d0_fqComb.hs1_peak_97452,homologousElement_26968,homologousElement_27119	94.31	87.84	100
2	cluster_445	d0_fqComb.hs1_peak_88991,d0_fqComb.hs1_peak_89009	100	100	100
59	cluster_447	d0_fqComb.hs1_peak_39225,d0_fqComb.hs1_peak_12591,d0_fqComb.hs1_peak_39426,homologousElement_15948,d0_fqComb.hs1_peak_37334,d0_fqComb.hs1_peak_27545,d0_fqComb.hs1_peak_39765,homologousElement_16032,d0_fqComb.hs1_peak_39111,d0_fqComb.hs1_peak_37119,homologousElement_15947,d0_fqComb.hs1_peak_39116,homologousElement_16033,d0_fqComb.hs1_peak_37402,homologousElement_16057,d0_fqComb.hs1_peak_39708,homo…	86.62	70.11	100
14	cluster_450	homologousElement_534,d0_fqComb.hs1_peak_6022,homologousElement_580,homologousElement_535,d0_fqComb.hs1_peak_5804,d0_fqComb.hs1_peak_5939,d0_fqComb.hs1_peak_6045,homologousElement_1132,d0_fqComb.hs1_peak_88300,d0_fqComb.hs1_peak_6148,homologousElement_975,homologousElement_1194,homologousElement_1351,homologousElement_26532	93.56	79.76	100
4	cluster_453	d0_fqComb.hs1_peak_96270,d0_fqComb.hs1_peak_96266,homologousElement_27055,homologousElement_27056	91.48	88.11	93.18
2	cluster_456	d0_fqComb.hs1_peak_87343,d0_fqComb.hs1_peak_44080	83.8	83.8	83.8
7	cluster_460	d0_fqComb.hs1_peak_108974,d0_fqComb.hs1_peak_108958,d0_fqComb.hs1_peak_108961,d0_fqComb.hs1_peak_108972,d0_fqComb.hs1_peak_108968,d0_fqComb.hs1_peak_108969,d0_fqComb.hs1_peak_108976	89.64	86.67	95
4	cluster_461	d0_fqComb.hs1_peak_6009,homologousElement_528,d0_fqComb.hs1_peak_6026,d0_fqComb.hs1_peak_5784	100	100	100
15	cluster_464	d0_fqComb.hs1_peak_6119,homologousElement_197,d0_fqComb.hs1_peak_5757,homologousElement_233,d0_fqComb.hs1_peak_6077,homologousElement_339,d0_fqComb.hs1_peak_5290,homologousElement_363,d0_fqComb.hs1_peak_89632,homologousElement_373,d0_fqComb.hs1_peak_5989,homologousElement_556,homologousElement_831,homologousElement_1053,homologousElement_1119	90.19	83.54	99.25
5	cluster_466	d0_fqComb.hs1_peak_57770,d0_fqComb.hs1_peak_58367,homologousElement_18924,homologousElement_18935,homologousElement_18929	92.13	85.71	98.98
16	cluster_474	homologousElement_25212,homologousElement_2999,d0_fqComb.hs1_peak_110401,d0_fqComb.hs1_peak_17164,d0_fqComb.hs1_peak_110172,homologousElement_3062,d0_fqComb.hs1_peak_110376,homologousElement_3226,d0_fqComb.hs1_peak_110429,d0_fqComb.hs1_peak_41131,d0_fqComb.hs1_peak_74788,d0_fqComb.hs1_peak_75062,homologousElement_25536,homologousElement_27386,homologousElement_25602,homologousElement_25703	92.55	89.32	95.96
2	cluster_475	d0_fqComb.hs1_peak_23744,d0_fqComb.hs1_peak_23751	100	100	100
4	cluster_477	homologousElement_17315,homologousElement_17074,d0_fqComb.hs1_peak_44972,d0_fqComb.hs1_peak_44871	97.26	91.78	100
4	cluster_481	d0_fqComb.hs1_peak_5772,d0_fqComb.hs1_peak_6030,d0_fqComb.hs1_peak_5789,d0_fqComb.hs1_peak_6005	100	100	100
66	cluster_484	homologousElement_18815,homologousElement_613,d0_fqComb.hs1_peak_105215,homologousElement_616,d0_fqComb.hs1_peak_59210,homologousElement_796,d0_fqComb.hs1_peak_105216,homologousElement_798,d0_fqComb.hs1_peak_105214,homologousElement_800,d0_fqComb.hs1_peak_5918,homologousElement_801,homologousElement_803,homologousElement_810,homologousElement_825,homologousElement_911,homologousElement_2494,homol…	87.47	78.69	99.18
43	cluster_485	d0_fqComb.hs1_peak_95764,d0_fqComb.hs1_peak_6162,homologousElement_604,homologousElement_886,homologousElement_1375,d0_fqComb.hs1_peak_31212,d0_fqComb.hs1_peak_1262,d0_fqComb.hs1_peak_124881,homologousElement_434,d0_fqComb.hs1_peak_40279,d0_fqComb.hs1_peak_83953,homologousElement_3412,d0_fqComb.hs1_peak_61216,homologousElement_16265,d0_fqComb.hs1_peak_95773,homologousElement_25291,d0_fqComb.hs1_p…	84.27	71.43	99.2
37	cluster_487	homologousElement_25866,homologousElement_23,d0_fqComb.hs1_peak_105251,homologousElement_1604,homologousElement_1605,d0_fqComb.hs1_peak_104628,homologousElement_1617,homologousElement_1616,homologousElement_2280,homologousElement_2281,homologousElement_2460,homologousElement_2461,homologousElement_16992,homologousElement_17613,homologousElement_25865,homologousElement_25478,homologousElement_2682…	87.31	74.43	99.54
15	cluster_489	homologousElement_28411,homologousElement_3002,d0_fqComb.hs1_peak_20015,d0_fqComb.hs1_peak_17165,d0_fqComb.hs1_peak_78667,homologousElement_3229,d0_fqComb.hs1_peak_110377,homologousElement_25215,d0_fqComb.hs1_peak_75064,homologousElement_25338,homologousElement_25599,homologousElement_25700,homologousElement_28289,homologousElement_27389,homologousElement_28463	93.7	88.89	99.36
7	cluster_490	d0_fqComb.hs1_peak_14240,d0_fqComb.hs1_peak_13108,d0_fqComb.hs1_peak_119155,d0_fqComb.hs1_peak_14233,d0_fqComb.hs1_peak_119037,homologousElement_2615,homologousElement_2621	93.27	87.36	99.53
2	cluster_491	d0_fqComb.hs1_peak_94127,d0_fqComb.hs1_peak_94250	99.01	99.01	99.01
49	cluster_492	homologousElement_3348,d0_fqComb.hs1_peak_117984,homologousElement_8403,d0_fqComb.hs1_peak_117998,homologousElement_8448,homologousElement_10043,homologousElement_10113,homologousElement_15903,homologousElement_19451,homologousElement_19516,homologousElement_8449,d0_fqComb.hs1_peak_117888,homologousElement_8402,d0_fqComb.hs1_peak_117983,homologousElement_3347,d0_fqComb.hs1_peak_117851,homologousE…	90.01	73.96	95.95
9	cluster_494	homologousElement_1359,homologousElement_303,d0_fqComb.hs1_peak_816,d0_fqComb.hs1_peak_786,d0_fqComb.hs1_peak_841,d0_fqComb.hs1_peak_858,homologousElement_587,homologousElement_869,homologousElement_968	96.86	92	100
2	cluster_497	d0_fqComb.hs1_peak_122959,d0_fqComb.hs1_peak_122960	88.37	88.37	88.37
3	cluster_500	d0_fqComb.hs1_peak_105392,d0_fqComb.hs1_peak_105542,d0_fqComb.hs1_peak_105405	100	100	100
7	cluster_501	d0_fqComb.hs1_peak_6133,d0_fqComb.hs1_peak_5777,d0_fqComb.hs1_peak_6057,d0_fqComb.hs1_peak_5912,d0_fqComb.hs1_peak_6288,d0_fqComb.hs1_peak_6017,homologousElement_17029	96.9	90.14	100
2	cluster_502	d0_fqComb.hs1_peak_124350,d0_fqComb.hs1_peak_72034	100	100	100
156	cluster_503	homologousElement_10175,homologousElement_620,d0_fqComb.hs1_peak_59196,homologousElement_8297,homologousElement_628,d0_fqComb.hs1_peak_59136,homologousElement_632,d0_fqComb.hs1_peak_59146,homologousElement_3499,homologousElement_8503,homologousElement_8743,homologousElement_9705,homologousElement_9971,homologousElement_9975,homologousElement_10176,homologousElement_10178,homologousElement_10177,d…	86.61	71.83	99.45
2	cluster_504	d0_fqComb.hs1_peak_43108,d0_fqComb.hs1_peak_6127	98.79	98.79	98.79
2	cluster_506	d0_fqComb.hs1_peak_43103,d0_fqComb.hs1_peak_6122	100	100	100
6	cluster_507	d0_fqComb.hs1_peak_5908,homologousElement_859,d0_fqComb.hs1_peak_6070,d0_fqComb.hs1_peak_6131,homologousElement_1299,d0_fqComb.hs1_peak_6051	90.32	78.79	97.94
20	cluster_510	d0_fqComb.hs1_peak_121501,homologousElement_29506,d0_fqComb.hs1_peak_121502,homologousElement_29507,d0_fqComb.hs1_peak_121503,d0_fqComb.hs1_peak_121499,d0_fqComb.hs1_peak_121500,d0_fqComb.hs1_peak_126167,homologousElement_29509,d0_fqComb.hs1_peak_126165,homologousElement_29508,homologousElement_29985,homologousElement_29987,homologousElement_29510,d0_fqComb.hs1_peak_126166,homologousElement_29983…	85.79	77.6	100
3	cluster_513	d0_fqComb.hs1_peak_20026,d0_fqComb.hs1_peak_110189,homologousElement_25674	97	96.43	97.56
14	cluster_514	homologousElement_29855,homologousElement_3161,homologousElement_2296,d0_fqComb.hs1_peak_124809,homologousElement_3203,d0_fqComb.hs1_peak_124523,homologousElement_19251,homologousElement_25138,d0_fqComb.hs1_peak_91778,homologousElement_25399,homologousElement_27397,homologousElement_3432,homologousElement_27959,homologousElement_28514	85.39	75	96.36
19	cluster_515	homologousElement_25767,homologousElement_16481,d0_fqComb.hs1_peak_17193,d0_fqComb.hs1_peak_7849,homologousElement_3287,homologousElement_29945,homologousElement_10237,homologousElement_8659,homologousElement_16292,homologousElement_10232,homologousElement_25276,homologousElement_17668,homologousElement_10285,homologousElement_17402,homologousElement_18942,homologousElement_17491,homologousElemen…	82.45	72.59	87.97
5	cluster_516	homologousElement_26213,d0_fqComb.hs1_peak_78289,d0_fqComb.hs1_peak_78313,homologousElement_25464,homologousElement_26237	94.35	87.91	100
2	cluster_518	d0_fqComb.hs1_peak_57759,d0_fqComb.hs1_peak_58383	100	100	100
6	cluster_519	d0_fqComb.hs1_peak_105536,d0_fqComb.hs1_peak_102921,d0_fqComb.hs1_peak_105265,d0_fqComb.hs1_peak_105518,d0_fqComb.hs1_peak_105397,d0_fqComb.hs1_peak_106753	83.05	76.51	94.26
2	cluster_522	d0_fqComb.hs1_peak_69431,d0_fqComb.hs1_peak_68831	94.85	94.85	94.85
4	cluster_523	d0_fqComb.hs1_peak_6002,d0_fqComb.hs1_peak_5769,d0_fqComb.hs1_peak_5791,d0_fqComb.hs1_peak_6033	100	100	100
3	cluster_524	d0_fqComb.hs1_peak_57927,d0_fqComb.hs1_peak_57859,homologousElement_18937	96.43	94.29	98.57
3	cluster_526	d0_fqComb.hs1_peak_126119,homologousElement_15978,d0_fqComb.hs1_peak_121452	77.31	75.59	79.02
7	cluster_527	d0_fqComb.hs1_peak_57754,d0_fqComb.hs1_peak_5883,d0_fqComb.hs1_peak_57815,d0_fqComb.hs1_peak_5901,d0_fqComb.hs1_peak_12813,d0_fqComb.hs1_peak_5925,d0_fqComb.hs1_peak_57818	89.54	86.57	92.24
4	cluster_530	d0_fqComb.hs1_peak_121842,homologousElement_29556,d0_fqComb.hs1_peak_121748,homologousElement_29530	73.43	70.91	74.82
44	cluster_531	homologousElement_858,d0_fqComb.hs1_peak_860,d0_fqComb.hs1_peak_784,d0_fqComb.hs1_peak_6141,d0_fqComb.hs1_peak_802,d0_fqComb.hs1_peak_861,d0_fqComb.hs1_peak_815,d0_fqComb.hs1_peak_842,d0_fqComb.hs1_peak_823,d0_fqComb.hs1_peak_5905,d0_fqComb.hs1_peak_836,d0_fqComb.hs1_peak_5889,d0_fqComb.hs1_peak_5775,d0_fqComb.hs1_peak_6052,d0_fqComb.hs1_peak_5906,d0_fqComb.hs1_peak_5888,homologousElement_857,d0_…	86.6	71.99	99.49
6	cluster_533	homologousElement_17049,homologousElement_17047,d0_fqComb.hs1_peak_44636,d0_fqComb.hs1_peak_44630,homologousElement_17050,homologousElement_17052	94.53	89.66	98.28
76	cluster_539	homologousElement_18418,homologousElement_18409,d0_fqComb.hs1_peak_53506,homologousElement_18294,d0_fqComb.hs1_peak_53265,homologousElement_18297,d0_fqComb.hs1_peak_53260,homologousElement_18300,d0_fqComb.hs1_peak_53258,homologousElement_18303,d0_fqComb.hs1_peak_53253,d0_fqComb.hs1_peak_53259,d0_fqComb.hs1_peak_53254,d0_fqComb.hs1_peak_53504,d0_fqComb.hs1_peak_53255,d0_fqComb.hs1_peak_53388,homol…	98.29	85.25	100
2	cluster_541	d0_fqComb.hs1_peak_68258,d0_fqComb.hs1_peak_68188	85.26	85.26	85.26
2	cluster_542	d0_fqComb.hs1_peak_105647,d0_fqComb.hs1_peak_105621	100	100	100
2	cluster_544	d0_fqComb.hs1_peak_41467,d0_fqComb.hs1_peak_43064	95.8	95.8	95.8
3	cluster_546	d0_fqComb.hs1_peak_65821,d0_fqComb.hs1_peak_25949,homologousElement_27530	78.5	75.41	81.6
3	cluster_548	d0_fqComb.hs1_peak_57855,d0_fqComb.hs1_peak_57848,homologousElement_18925	97.7	96.55	98.85
3	cluster_550	d0_fqComb.hs1_peak_46831,homologousElement_17498,d0_fqComb.hs1_peak_46833	94.56	92.06	97.06
7	cluster_556	homologousElement_2588,homologousElement_2520,d0_fqComb.hs1_peak_12980,homologousElement_2538,d0_fqComb.hs1_peak_14634,homologousElement_2563,homologousElement_2568	96.56	92.39	98.98
2	cluster_557	d0_fqComb.hs1_peak_53006,d0_fqComb.hs1_peak_53005	94.19	94.19	94.19
4	cluster_559	homologousElement_23202,d0_fqComb.hs1_peak_86348,d0_fqComb.hs1_peak_11393,homologousElement_25102	100	100	100
3	cluster_563	d0_fqComb.hs1_peak_86575,d0_fqComb.hs1_peak_87267,homologousElement_27142	97.2	96.27	98.14
2	cluster_564	d0_fqComb.hs1_peak_126146,d0_fqComb.hs1_peak_121483	100	100	100
8	cluster_569	d0_fqComb.hs1_peak_116114,d0_fqComb.hs1_peak_16948,d0_fqComb.hs1_peak_50902,d0_fqComb.hs1_peak_23320,d0_fqComb.hs1_peak_67097,d0_fqComb.hs1_peak_40723,d0_fqComb.hs1_peak_78424,d0_fqComb.hs1_peak_58467	99.15	98.51	100
4	cluster_570	d0_fqComb.hs1_peak_117801,d0_fqComb.hs1_peak_117870,d0_fqComb.hs1_peak_117962,homologousElement_28986	100	100	100
2	cluster_571	d0_fqComb.hs1_peak_6164,d0_fqComb.hs1_peak_6168	100	100	100
19	cluster_572	homologousElement_3011,d0_fqComb.hs1_peak_110406,d0_fqComb.hs1_peak_17167,d0_fqComb.hs1_peak_78670,homologousElement_3053,d0_fqComb.hs1_peak_78969,d0_fqComb.hs1_peak_23779,d0_fqComb.hs1_peak_110381,homologousElement_16550,d0_fqComb.hs1_peak_110148,homologousElement_25221,d0_fqComb.hs1_peak_74787,d0_fqComb.hs1_peak_106615,homologousElement_25589,homologousElement_28224,d0_fqComb.hs1_peak_110436,ho…	95.15	91.04	100
3	cluster_575	homologousElement_16505,d0_fqComb.hs1_peak_50898,d0_fqComb.hs1_peak_116109	98.2	97.62	98.78
68	cluster_577	homologousElement_25663,homologousElement_25615,d0_fqComb.hs1_peak_110185,homologousElement_25616,d0_fqComb.hs1_peak_110154,homologousElement_25617,homologousElement_25618,homologousElement_25619,homologousElement_25620,homologousElement_25621,homologousElement_25622,homologousElement_25623,homologousElement_25624,homologousElement_25625,homologousElement_25626,homologousElement_25627,homologousE…	99.4	95.24	100
16	cluster_578	d0_fqComb.hs1_peak_75065,homologousElement_2796,d0_fqComb.hs1_peak_110380,homologousElement_3008,d0_fqComb.hs1_peak_110403,homologousElement_3054,d0_fqComb.hs1_peak_110170,homologousElement_3235,d0_fqComb.hs1_peak_110430,homologousElement_25331,homologousElement_25594,d0_fqComb.hs1_peak_110145,homologousElement_25543,homologousElement_27395,homologousElement_25694,homologousElement_25218	94.24	90.85	100
17	cluster_579	homologousElement_28452,homologousElement_2984,d0_fqComb.hs1_peak_23771,d0_fqComb.hs1_peak_17154,homologousElement_25201,homologousElement_16527,homologousElement_25375,homologousElement_25525,homologousElement_25376,d0_fqComb.hs1_peak_110422,homologousElement_28300,homologousElement_28323,homologousElement_27382,homologousElement_28396,homologousElement_28397,homologousElement_25716,homologousEl…	95.96	89.09	100
3	cluster_581	d0_fqComb.hs1_peak_87839,d0_fqComb.hs1_peak_87266,d0_fqComb.hs1_peak_97458	95.47	95.32	95.62
2	cluster_584	d0_fqComb.hs1_peak_85190,d0_fqComb.hs1_peak_85189	82.75	82.75	82.75
50	cluster_587	homologousElement_15997,homologousElement_818,d0_fqComb.hs1_peak_68370,d0_fqComb.hs1_peak_57756,d0_fqComb.hs1_peak_5881,d0_fqComb.hs1_peak_68369,d0_fqComb.hs1_peak_5882,d0_fqComb.hs1_peak_117934,homologousElement_900,d0_fqComb.hs1_peak_117978,homologousElement_946,d0_fqComb.hs1_peak_57811,homologousElement_15920,homologousElement_10060,d0_fqComb.hs1_peak_117840,homologousElement_18861,homologousE…	90.36	72.62	100
3	cluster_590	d0_fqComb.hs1_peak_6129,homologousElement_457,d0_fqComb.hs1_peak_6073	88.08	76.15	100
5	cluster_591	d0_fqComb.hs1_peak_79648,d0_fqComb.hs1_peak_82451,homologousElement_17037,homologousElement_27171,homologousElement_19237	87.7	84.42	90.91
14	cluster_599	homologousElement_29232,homologousElement_17592,d0_fqComb.hs1_peak_94261,homologousElement_8505,d0_fqComb.hs1_peak_94132,homologousElement_18895,homologousElement_19432,homologousElement_23145,homologousElement_26793,homologousElement_28971,homologousElement_29118,homologousElement_29179,homologousElement_28863,homologousElement_29025	91.54	85.59	99.28
15	cluster_601	homologousElement_3059,d0_fqComb.hs1_peak_78668,homologousElement_2792,d0_fqComb.hs1_peak_110378,homologousElement_3003,homologousElement_3230,homologousElement_16539,homologousElement_25216,homologousElement_25389,homologousElement_27390,homologousElement_28412,homologousElement_28464,homologousElement_25337,homologousElement_25699,homologousElement_28288	93.79	89.09	100
7	cluster_607	d0_fqComb.hs1_peak_73208,d0_fqComb.hs1_peak_19804,d0_fqComb.hs1_peak_20009,d0_fqComb.hs1_peak_19816,d0_fqComb.hs1_peak_78965,d0_fqComb.hs1_peak_78955,d0_fqComb.hs1_peak_102972	97.16	94.37	100
8	cluster_609	homologousElement_16338,d0_fqComb.hs1_peak_39761,homologousElement_16394,d0_fqComb.hs1_peak_39704,d0_fqComb.hs1_peak_39719,homologousElement_16424,homologousElement_30310,homologousElement_30357	98.9	95.74	100
7	cluster_611	d0_fqComb.hs1_peak_117899,homologousElement_18883,d0_fqComb.hs1_peak_117935,d0_fqComb.hs1_peak_117523,d0_fqComb.hs1_peak_117838,d0_fqComb.hs1_peak_117977,homologousElement_29037	97.25	94.66	100
2	cluster_612	d0_fqComb.hs1_peak_74467,d0_fqComb.hs1_peak_57594	97.36	97.36	97.36
66	cluster_614	homologousElement_2818,homologousElement_1559,d0_fqComb.hs1_peak_103006,homologousElement_1589,d0_fqComb.hs1_peak_98145,homologousElement_1640,d0_fqComb.hs1_peak_33338,homologousElement_2301,homologousElement_2523,homologousElement_2644,homologousElement_2745,homologousElement_2847,homologousElement_3194,homologousElement_10214,homologousElement_3487,homologousElement_10215,homologousElement_1651…	86.13	73.91	100
13	cluster_617	d0_fqComb.hs1_peak_45764,d0_fqComb.hs1_peak_45777,d0_fqComb.hs1_peak_45772,d0_fqComb.hs1_peak_45788,d0_fqComb.hs1_peak_45773,d0_fqComb.hs1_peak_45775,d0_fqComb.hs1_peak_45774,d0_fqComb.hs1_peak_45781,d0_fqComb.hs1_peak_45776,d0_fqComb.hs1_peak_45780,d0_fqComb.hs1_peak_45778,d0_fqComb.hs1_peak_73132,d0_fqComb.hs1_peak_45782	94.07	81.92	100
28	cluster_619	homologousElement_16638,homologousElement_16628,d0_fqComb.hs1_peak_41466,homologousElement_2631,d0_fqComb.hs1_peak_41655,homologousElement_16563,d0_fqComb.hs1_peak_41484,d0_fqComb.hs1_peak_41458,d0_fqComb.hs1_peak_41528,d0_fqComb.hs1_peak_41476,d0_fqComb.hs1_peak_41527,d0_fqComb.hs1_peak_41568,d0_fqComb.hs1_peak_41566,homologousElement_16615,homologousElement_16646,homologousElement_16649,homolog…	94.33	72.09	100
4	cluster_621	d0_fqComb.hs1_peak_121430,homologousElement_16988,d0_fqComb.hs1_peak_102577,d0_fqComb.hs1_peak_78420	96.43	95.1	97.14
59	cluster_629	d0_fqComb.hs1_peak_39766,d0_fqComb.hs1_peak_39604,d0_fqComb.hs1_peak_39709,d0_fqComb.hs1_peak_39611,d0_fqComb.hs1_peak_39722,d0_fqComb.hs1_peak_39621,d0_fqComb.hs1_peak_120786,homologousElement_2416,d0_fqComb.hs1_peak_37401,homologousElement_3423,d0_fqComb.hs1_peak_40051,homologousElement_15944,d0_fqComb.hs1_peak_37308,d0_fqComb.hs1_peak_37109,d0_fqComb.hs1_peak_37118,d0_fqComb.hs1_peak_37114,d0_…	89.47	73.68	100
21	cluster_630	d0_fqComb.hs1_peak_105650,homologousElement_17478,d0_fqComb.hs1_peak_106928,homologousElement_27353,d0_fqComb.hs1_peak_105626,homologousElement_27365,d0_fqComb.hs1_peak_105264,homologousElement_27467,d0_fqComb.hs1_peak_106947,homologousElement_27896,d0_fqComb.hs1_peak_106956,homologousElement_27902,homologousElement_27903,homologousElement_27916,homologousElement_27922,homologousElement_27923,hom…	90.86	71.19	100
2	cluster_631	d0_fqComb.hs1_peak_68322,d0_fqComb.hs1_peak_68280	94.46	94.46	94.46
4	cluster_633	d0_fqComb.hs1_peak_106951,d0_fqComb.hs1_peak_104792,d0_fqComb.hs1_peak_106940,d0_fqComb.hs1_peak_106959	92.95	88.78	100
29	cluster_634	d0_fqComb.hs1_peak_73206,d0_fqComb.hs1_peak_17169,d0_fqComb.hs1_peak_110141,d0_fqComb.hs1_peak_19815,d0_fqComb.hs1_peak_110384,d0_fqComb.hs1_peak_20010,d0_fqComb.hs1_peak_74784,d0_fqComb.hs1_peak_23781,d0_fqComb.hs1_peak_78672,d0_fqComb.hs1_peak_23782,d0_fqComb.hs1_peak_110435,d0_fqComb.hs1_peak_41134,d0_fqComb.hs1_peak_110166,d0_fqComb.hs1_peak_74785,d0_fqComb.hs1_peak_110409,d0_fqComb.hs1_peak_…	90.88	86.05	95.86
4	cluster_636	d0_fqComb.hs1_peak_41875,d0_fqComb.hs1_peak_41456,d0_fqComb.hs1_peak_41857,d0_fqComb.hs1_peak_41899	94.07	91.09	96.46
3	cluster_637	d0_fqComb.hs1_peak_12931,d0_fqComb.hs1_peak_12926,d0_fqComb.hs1_peak_12930	91.03	84.35	97.7
2	cluster_638	d0_fqComb.hs1_peak_17347,d0_fqComb.hs1_peak_17342	81.25	81.25	81.25
2	cluster_640	d0_fqComb.hs1_peak_863,d0_fqComb.hs1_peak_782	72.34	72.34	72.34
2	cluster_646	d0_fqComb.hs1_peak_123080,d0_fqComb.hs1_peak_123075	100	100	100
4	cluster_647	homologousElement_18689,d0_fqComb.hs1_peak_57742,d0_fqComb.hs1_peak_57772,homologousElement_18995	100	100	100
5	cluster_648	d0_fqComb.hs1_peak_116116,d0_fqComb.hs1_peak_58465,d0_fqComb.hs1_peak_117894,homologousElement_29152,homologousElement_29287	98.77	96.86	100
2	cluster_649	d0_fqComb.hs1_peak_69341,d0_fqComb.hs1_peak_69347	95.16	95.16	95.16
3	cluster_651	d0_fqComb.hs1_peak_6072,d0_fqComb.hs1_peak_4530,d0_fqComb.hs1_peak_6130	98.94	98.94	98.94
12	cluster_654	homologousElement_16092,d0_fqComb.hs1_peak_37121,d0_fqComb.hs1_peak_37108,d0_fqComb.hs1_peak_37249,d0_fqComb.hs1_peak_37116,d0_fqComb.hs1_peak_37238,d0_fqComb.hs1_peak_37229,homologousElement_16714,homologousElement_16750,homologousElement_16783,homologousElement_16736,homologousElement_26247	87.2	71.24	100
17	cluster_655	d0_fqComb.hs1_peak_45640,homologousElement_181,d0_fqComb.hs1_peak_45039,homologousElement_2286,d0_fqComb.hs1_peak_46689,homologousElement_17034,d0_fqComb.hs1_peak_45386,homologousElement_17033,homologousElement_17357,homologousElement_17371,homologousElement_17377,homologousElement_17348,homologousElement_17352,homologousElement_17364,homologousElement_17372,homologousElement_17378,homologousElem…	94.28	75.82	100
23	cluster_656	homologousElement_8440,d0_fqComb.hs1_peak_59204,homologousElement_8286,d0_fqComb.hs1_peak_59207,homologousElement_9622,d0_fqComb.hs1_peak_117941,homologousElement_10006,d0_fqComb.hs1_peak_117884,homologousElement_10164,d0_fqComb.hs1_peak_117831,homologousElement_13129,homologousElement_17082,homologousElement_17622,homologousElement_17083,homologousElement_22875,homologousElement_24421,homologous…	86.39	70.77	99.54
4	cluster_657	homologousElement_29728,d0_fqComb.hs1_peak_124024,d0_fqComb.hs1_peak_124022,homologousElement_29729	92.38	86.43	100
5	cluster_659	homologousElement_16435,d0_fqComb.hs1_peak_39617,d0_fqComb.hs1_peak_39608,homologousElement_16415,homologousElement_16463	99.72	98.89	100
2	cluster_666	d0_fqComb.hs1_peak_29404,d0_fqComb.hs1_peak_29362	85.78	85.78	85.78
5	cluster_668	homologousElement_28282,d0_fqComb.hs1_peak_78669,d0_fqComb.hs1_peak_110146,homologousElement_28418,homologousElement_28470	97.61	93.83	100
7	cluster_674	d0_fqComb.hs1_peak_65609,d0_fqComb.hs1_peak_65598,d0_fqComb.hs1_peak_65611,d0_fqComb.hs1_peak_65601,d0_fqComb.hs1_peak_65604,d0_fqComb.hs1_peak_65603,d0_fqComb.hs1_peak_65605	87.74	80.33	99.03
3	cluster_676	d0_fqComb.hs1_peak_45171,d0_fqComb.hs1_peak_45229,d0_fqComb.hs1_peak_51833	98.47	97.45	99.49
36	cluster_677	homologousElement_27371,homologousElement_2354,d0_fqComb.hs1_peak_73197,homologousElement_3039,d0_fqComb.hs1_peak_118876,homologousElement_10224,d0_fqComb.hs1_peak_60399,homologousElement_18652,d0_fqComb.hs1_peak_73207,d0_fqComb.hs1_peak_11988,d0_fqComb.hs1_peak_106620,homologousElement_2977,d0_fqComb.hs1_peak_78673,homologousElement_3025,d0_fqComb.hs1_peak_78658,d0_fqComb.hs1_peak_20028,d0_fqCom…	92.29	77.71	100
2	cluster_678	d0_fqComb.hs1_peak_109568,d0_fqComb.hs1_peak_109404	100	100	100
3	cluster_681	d0_fqComb.hs1_peak_10577,d0_fqComb.hs1_peak_76533,homologousElement_25419	85.02	81.25	88.79
19	cluster_685	homologousElement_18522,homologousElement_18515,d0_fqComb.hs1_peak_53662,homologousElement_18500,d0_fqComb.hs1_peak_53653,homologousElement_18505,homologousElement_18507,homologousElement_18513,homologousElement_18510,homologousElement_18544,homologousElement_18547,homologousElement_18550,homologousElement_18554,homologousElement_18559,homologousElement_18519,homologousElement_18530,homologousEle…	86.45	76.24	94
3	cluster_687	d0_fqComb.hs1_peak_14226,d0_fqComb.hs1_peak_41623,homologousElement_2604	87.5	87.5	87.5
2	cluster_691	d0_fqComb.hs1_peak_57748,d0_fqComb.hs1_peak_58393	100	100	100
5	cluster_692	d0_fqComb.hs1_peak_54221,homologousElement_537,d0_fqComb.hs1_peak_6136,homologousElement_923,d0_fqComb.hs1_peak_6020	98.5	95.92	100
5	cluster_695	d0_fqComb.hs1_peak_117916,homologousElement_18708,d0_fqComb.hs1_peak_117815,d0_fqComb.hs1_peak_117862,homologousElement_29201	96.33	92.42	100
2	cluster_703	d0_fqComb.hs1_peak_47928,d0_fqComb.hs1_peak_47930	100	100	100
5	cluster_707	homologousElement_24984,d0_fqComb.hs1_peak_68395,homologousElement_24989,d0_fqComb.hs1_peak_68389,d0_fqComb.hs1_peak_68394	82.9	73.02	92.08
7	cluster_711	homologousElement_28471,homologousElement_25546,d0_fqComb.hs1_peak_110405,homologousElement_25593,d0_fqComb.hs1_peak_110147,homologousElement_28281,homologousElement_28340	96.37	95.33	100
15	cluster_712	d0_fqComb.hs1_peak_95812,homologousElement_26949,d0_fqComb.hs1_peak_95823,homologousElement_26951,d0_fqComb.hs1_peak_95826,homologousElement_26952,homologousElement_26955,homologousElement_26970,homologousElement_26974,homologousElement_26972,homologousElement_27125,homologousElement_27129,homologousElement_27130,homologousElement_27124,homologousElement_27132	88.93	78.46	100
4	cluster_714	d0_fqComb.hs1_peak_69145,d0_fqComb.hs1_peak_69141,d0_fqComb.hs1_peak_69143,homologousElement_25060	94.03	90.38	96.21
2	cluster_721	d0_fqComb.hs1_peak_109401,d0_fqComb.hs1_peak_109570	100	100	100
8	cluster_723	homologousElement_29008,d0_fqComb.hs1_peak_117827,d0_fqComb.hs1_peak_117825,d0_fqComb.hs1_peak_117946,d0_fqComb.hs1_peak_117857,d0_fqComb.hs1_peak_117991,homologousElement_29019,d0_fqComb.hs1_peak_117944	98.69	95.1	100
2	cluster_727	d0_fqComb.hs1_peak_11413,d0_fqComb.hs1_peak_11412	92.98	92.98	92.98
3	cluster_730	d0_fqComb.hs1_peak_41574,d0_fqComb.hs1_peak_41461,d0_fqComb.hs1_peak_41523	100	100	100
2	cluster_735	d0_fqComb.hs1_peak_44890,d0_fqComb.hs1_peak_44901	100	100	100
2	cluster_740	d0_fqComb.hs1_peak_102914,d0_fqComb.hs1_peak_106623	97.12	97.12	97.12
2	cluster_747	d0_fqComb.hs1_peak_90156,d0_fqComb.hs1_peak_6624	89.43	89.43	89.43
8	cluster_753	homologousElement_2746,d0_fqComb.hs1_peak_64668,d0_fqComb.hs1_peak_33339,d0_fqComb.hs1_peak_94458,homologousElement_17007,homologousElement_18580,homologousElement_29482,homologousElement_27319	99.4	98.12	100
15	cluster_754	homologousElement_2786,d0_fqComb.hs1_peak_19811,d0_fqComb.hs1_peak_23776,homologousElement_3067,homologousElement_25342,homologousElement_25605,homologousElement_25705,homologousElement_28294,homologousElement_16537,homologousElement_25210,homologousElement_25383,homologousElement_25534,homologousElement_27383,homologousElement_28331,homologousElement_28407	93.69	89.09	100
9	cluster_756	homologousElement_3268,d0_fqComb.hs1_peak_125879,homologousElement_16860,d0_fqComb.hs1_peak_102065,d0_fqComb.hs1_peak_124775,homologousElement_17771,homologousElement_26776,d0_fqComb.hs1_peak_53905,homologousElement_30052	78.04	72.02	84.12
4	cluster_758	d0_fqComb.hs1_peak_117810,d0_fqComb.hs1_peak_117956,homologousElement_28895,homologousElement_28997	98.82	97.87	100
3	cluster_760	d0_fqComb.hs1_peak_50897,d0_fqComb.hs1_peak_40727,homologousElement_28737	90.14	86.21	94.07
11	cluster_761	d0_fqComb.hs1_peak_5890,d0_fqComb.hs1_peak_791,d0_fqComb.hs1_peak_5936,d0_fqComb.hs1_peak_804,d0_fqComb.hs1_peak_6153,homologousElement_285,d0_fqComb.hs1_peak_5810,homologousElement_292,homologousElement_295,homologousElement_309,homologousElement_342	85.15	79.8	95.03
3	cluster_762	d0_fqComb.hs1_peak_14237,d0_fqComb.hs1_peak_14643,homologousElement_19037	99.77	99.53	100
7	cluster_765	d0_fqComb.hs1_peak_41648,d0_fqComb.hs1_peak_41582,d0_fqComb.hs1_peak_41981,d0_fqComb.hs1_peak_41656,d0_fqComb.hs1_peak_41916,d0_fqComb.hs1_peak_41691,d0_fqComb.hs1_peak_41917	89.84	84.81	99.24
5	cluster_767	d0_fqComb.hs1_peak_57778,d0_fqComb.hs1_peak_117917,d0_fqComb.hs1_peak_117816,d0_fqComb.hs1_peak_117953,d0_fqComb.hs1_peak_117861	97.37	93.79	100
17	cluster_770	d0_fqComb.hs1_peak_75066,homologousElement_2798,d0_fqComb.hs1_peak_20012,homologousElement_3010,homologousElement_3237,homologousElement_25220,homologousElement_27970,homologousElement_28230,homologousElement_28343,homologousElement_28421,homologousElement_28474,homologousElement_16551,homologousElement_25329,homologousElement_25590,homologousElement_25692,homologousElement_28225,homologousElemen…	95.4	90.53	100
3	cluster_771	d0_fqComb.hs1_peak_59208,homologousElement_17623,d0_fqComb.hs1_peak_121332	96.55	95.53	97.56
2	cluster_779	d0_fqComb.hs1_peak_53884,d0_fqComb.hs1_peak_53885	79.38	79.38	79.38
8	cluster_781	homologousElement_2614,homologousElement_2600,d0_fqComb.hs1_peak_13107,d0_fqComb.hs1_peak_12927,d0_fqComb.hs1_peak_14232,homologousElement_2620,homologousElement_29368,homologousElement_29362	93.04	83.96	99.06
25	cluster_783	homologousElement_28065,homologousElement_2258,d0_fqComb.hs1_peak_45024,homologousElement_2445,d0_fqComb.hs1_peak_117537,homologousElement_3135,d0_fqComb.hs1_peak_58555,homologousElement_2577,d0_fqComb.hs1_peak_123073,homologousElement_10270,d0_fqComb.hs1_peak_108988,homologousElement_17118,homologousElement_25163,homologousElement_25858,homologousElement_28517,homologousElement_25837,homologousE…	85.43	70.37	93.88
2	cluster_784	d0_fqComb.hs1_peak_119039,d0_fqComb.hs1_peak_119158	82.01	82.01	82.01
110	cluster_785	homologousElement_25749,homologousElement_623,d0_fqComb.hs1_peak_59217,homologousElement_8289,d0_fqComb.hs1_peak_119172,homologousElement_8371,d0_fqComb.hs1_peak_117530,homologousElement_8443,d0_fqComb.hs1_peak_117994,homologousElement_622,d0_fqComb.hs1_peak_5920,d0_fqComb.hs1_peak_5886,d0_fqComb.hs1_peak_57810,d0_fqComb.hs1_peak_5902,homologousElement_8288,homologousElement_9624,homologousElemen…	90.95	71.03	100
5	cluster_787	d0_fqComb.hs1_peak_29145,d0_fqComb.hs1_peak_33357,d0_fqComb.hs1_peak_68099,d0_fqComb.hs1_peak_37030,d0_fqComb.hs1_peak_67123	98.96	98.54	99.39
2	cluster_794	d0_fqComb.hs1_peak_126139,d0_fqComb.hs1_peak_121476	100	100	100
2	cluster_799	d0_fqComb.hs1_peak_94758,d0_fqComb.hs1_peak_29311	92.62	92.62	92.62
2	cluster_800	d0_fqComb.hs1_peak_44135,d0_fqComb.hs1_peak_44134	100	100	100
7	cluster_802	d0_fqComb.hs1_peak_25423,d0_fqComb.hs1_peak_117875,homologousElement_19463,d0_fqComb.hs1_peak_117969,homologousElement_19499,homologousElement_29096,homologousElement_28977	96.44	94.31	99.02
8	cluster_803	homologousElement_30356,homologousElement_16409,d0_fqComb.hs1_peak_39250,d0_fqComb.hs1_peak_39614,homologousElement_16423,homologousElement_16457,homologousElement_30309,homologousElement_16441	91.78	76.32	99.05
3	cluster_806	d0_fqComb.hs1_peak_60007,d0_fqComb.hs1_peak_60008,d0_fqComb.hs1_peak_60009	100	100	100
2	cluster_807	d0_fqComb.hs1_peak_102508,d0_fqComb.hs1_peak_102507	100	100	100
4	cluster_808	homologousElement_24919,homologousElement_8513,d0_fqComb.hs1_peak_59116,d0_fqComb.hs1_peak_59190	85.13	74.4	99.09
4	cluster_810	d0_fqComb.hs1_peak_117812,d0_fqComb.hs1_peak_117863,d0_fqComb.hs1_peak_117915,d0_fqComb.hs1_peak_117954	99.65	98.94	100
3	cluster_811	d0_fqComb.hs1_peak_110188,d0_fqComb.hs1_peak_20025,d0_fqComb.hs1_peak_78962	97.25	96.97	97.53
3	cluster_812	homologousElement_25990,d0_fqComb.hs1_peak_84169,d0_fqComb.hs1_peak_84183	98.52	98.18	98.85
2	cluster_813	d0_fqComb.hs1_peak_87705,d0_fqComb.hs1_peak_87247	97.69	97.69	97.69
7	cluster_815	d0_fqComb.hs1_peak_5884,d0_fqComb.hs1_peak_78674,homologousElement_906,d0_fqComb.hs1_peak_5923,homologousElement_18744,homologousElement_18770,homologousElement_18826	98	94.12	100
19	cluster_820	d0_fqComb.hs1_peak_110143,d0_fqComb.hs1_peak_17168,d0_fqComb.hs1_peak_70464,homologousElement_3014,d0_fqComb.hs1_peak_23780,homologousElement_3050,d0_fqComb.hs1_peak_106616,homologousElement_16547,d0_fqComb.hs1_peak_110437,homologousElement_25224,d0_fqComb.hs1_peak_74786,d0_fqComb.hs1_peak_78957,homologousElement_25549,homologousElement_28232,homologousElement_28346,homologousElement_28424,homolo…	89.47	70.91	100
2	cluster_821	d0_fqComb.hs1_peak_123004,d0_fqComb.hs1_peak_123003	100	100	100
2	cluster_822	d0_fqComb.hs1_peak_118941,d0_fqComb.hs1_peak_8892	89.8	89.8	89.8
2	cluster_827	d0_fqComb.hs1_peak_94128,d0_fqComb.hs1_peak_94249	98.9	98.9	98.9
2	cluster_828	d0_fqComb.hs1_peak_102967,d0_fqComb.hs1_peak_102919	99.72	99.72	99.72
5	cluster_834	d0_fqComb.hs1_peak_78285,d0_fqComb.hs1_peak_78291,d0_fqComb.hs1_peak_86451,d0_fqComb.hs1_peak_78396,homologousElement_26219	93.03	87.92	99.72
42	cluster_835	homologousElement_16222,homologousElement_2415,d0_fqComb.hs1_peak_39263,homologousElement_15952,d0_fqComb.hs1_peak_37415,homologousElement_16028,d0_fqComb.hs1_peak_39616,homologousElement_16071,d0_fqComb.hs1_peak_37340,homologousElement_16044,d0_fqComb.hs1_peak_37241,homologousElement_16079,d0_fqComb.hs1_peak_40592,homologousElement_16106,d0_fqComb.hs1_peak_39763,homologousElement_16139,homologou…	86.01	74.42	100
2	cluster_836	d0_fqComb.hs1_peak_125623,d0_fqComb.hs1_peak_86625	94.92	94.92	94.92
3	cluster_840	d0_fqComb.hs1_peak_69144,d0_fqComb.hs1_peak_69146,d0_fqComb.hs1_peak_69142	99.32	99.19	99.46
8	cluster_843	homologousElement_29640,homologousElement_29631,d0_fqComb.hs1_peak_123097,homologousElement_29633,d0_fqComb.hs1_peak_123096,d0_fqComb.hs1_peak_123098,homologousElement_29638,homologousElement_29643	81.61	73.39	100
2	cluster_846	d0_fqComb.hs1_peak_59121,d0_fqComb.hs1_peak_59185	94.52	94.52	94.52
2	cluster_847	d0_fqComb.hs1_peak_40105,d0_fqComb.hs1_peak_39770	87.95	87.95	87.95
2	cluster_849	d0_fqComb.hs1_peak_23007,d0_fqComb.hs1_peak_117542	92.63	92.63	92.63
17	cluster_850	homologousElement_28173,d0_fqComb.hs1_peak_67093,d0_fqComb.hs1_peak_50904,d0_fqComb.hs1_peak_64674,d0_fqComb.hs1_peak_16944,d0_fqComb.hs1_peak_50899,d0_fqComb.hs1_peak_23317,d0_fqComb.hs1_peak_40726,d0_fqComb.hs1_peak_58470,homologousElement_16506,d0_fqComb.hs1_peak_78428,homologousElement_19585,homologousElement_29950,homologousElement_30385,homologousElement_28739,d0_fqComb.hs1_peak_94462,homol…	95.51	87.93	100
4	cluster_854	d0_fqComb.hs1_peak_126109,d0_fqComb.hs1_peak_121439,d0_fqComb.hs1_peak_121438,d0_fqComb.hs1_peak_126110	99.18	98.85	99.66
10	cluster_865	homologousElement_29160,homologousElement_28951,d0_fqComb.hs1_peak_57858,d0_fqComb.hs1_peak_29400,d0_fqComb.hs1_peak_57805,d0_fqComb.hs1_peak_57932,d0_fqComb.hs1_peak_57925,homologousElement_25198,homologousElement_26406,homologousElement_29049	92.57	86.27	98.71
19	cluster_867	d0_fqComb.hs1_peak_78968,homologousElement_2801,d0_fqComb.hs1_peak_110438,d0_fqComb.hs1_peak_19813,d0_fqComb.hs1_peak_110382,d0_fqComb.hs1_peak_19814,d0_fqComb.hs1_peak_106617,homologousElement_3049,d0_fqComb.hs1_peak_110407,homologousElement_3240,d0_fqComb.hs1_peak_110432,d0_fqComb.hs1_peak_41135,d0_fqComb.hs1_peak_110168,homologousElement_25225,d0_fqComb.hs1_peak_110142,homologousElement_25326,…	93.83	86.88	97.73
4	cluster_869	d0_fqComb.hs1_peak_81077,d0_fqComb.hs1_peak_81066,d0_fqComb.hs1_peak_81068,d0_fqComb.hs1_peak_81078	84.91	82.44	87.55
3	cluster_872	d0_fqComb.hs1_peak_5767,d0_fqComb.hs1_peak_6036,d0_fqComb.hs1_peak_5998	100	100	100
4	cluster_876	homologousElement_30243,d0_fqComb.hs1_peak_126210,homologousElement_30242,d0_fqComb.hs1_peak_126213	94.55	94.55	94.55
10	cluster_883	homologousElement_29308,homologousElement_28900,d0_fqComb.hs1_peak_118786,homologousElement_28842,homologousElement_28992,d0_fqComb.hs1_peak_118969,homologousElement_29209,homologousElement_29335,homologousElement_29320,homologousElement_29321	93.07	90.18	100
11	cluster_884	homologousElement_3110,homologousElement_2856,d0_fqComb.hs1_peak_20893,homologousElement_2865,d0_fqComb.hs1_peak_20885,homologousElement_2899,homologousElement_3120,homologousElement_18904,homologousElement_26260,homologousElement_2904,homologousElement_2935	91.25	78.12	98.2
7	cluster_887	homologousElement_503,homologousElement_502,d0_fqComb.hs1_peak_5734,d0_fqComb.hs1_peak_5733,d0_fqComb.hs1_peak_5740,homologousElement_509,homologousElement_511	83.03	81.05	86.25
23	cluster_888	homologousElement_23040,homologousElement_8398,d0_fqComb.hs1_peak_86345,homologousElement_8453,d0_fqComb.hs1_peak_117895,homologousElement_9993,d0_fqComb.hs1_peak_117932,homologousElement_10048,homologousElement_10118,homologousElement_15908,homologousElement_19456,homologousElement_19491,homologousElement_19520,homologousElement_19699,homologousElement_23095,homologousElement_23308,homologousEle…	89.57	84.3	100
3	cluster_890	d0_fqComb.hs1_peak_105532,d0_fqComb.hs1_peak_105401,d0_fqComb.hs1_peak_105523	100	100	100
4	cluster_892	d0_fqComb.hs1_peak_108963,d0_fqComb.hs1_peak_108966,homologousElement_28066,d0_fqComb.hs1_peak_108980	78.1	76.84	79.17
2	cluster_902	d0_fqComb.hs1_peak_62714,d0_fqComb.hs1_peak_108017	99.23	99.23	99.23
3	cluster_909	d0_fqComb.hs1_peak_95787,d0_fqComb.hs1_peak_95782,homologousElement_26945	92.73	92.73	92.73
32	cluster_910	homologousElement_19316,homologousElement_1386,d0_fqComb.hs1_peak_72737,homologousElement_1417,d0_fqComb.hs1_peak_68425,homologousElement_1569,d0_fqComb.hs1_peak_65311,homologousElement_2851,homologousElement_16634,homologousElement_17633,homologousElement_16916,homologousElement_25007,homologousElement_25296,homologousElement_28690,homologousElement_29420,homologousElement_3356,homologousElement…	86.65	75.81	97.56
3	cluster_914	d0_fqComb.hs1_peak_41977,d0_fqComb.hs1_peak_41911,d0_fqComb.hs1_peak_41972	100	100	100
3	cluster_915	homologousElement_29715,d0_fqComb.hs1_peak_123930,d0_fqComb.hs1_peak_123929	95.24	92.86	97.62
2	cluster_916	d0_fqComb.hs1_peak_117965,d0_fqComb.hs1_peak_117798	99.03	99.03	99.03
2	cluster_919	d0_fqComb.hs1_peak_45453,d0_fqComb.hs1_peak_46059	98.59	98.59	98.59
5	cluster_923	homologousElement_29149,homologousElement_28943,d0_fqComb.hs1_peak_116119,d0_fqComb.hs1_peak_58463,homologousElement_29284	89.99	78.82	97.03
13	cluster_924	homologousElement_2418,d0_fqComb.hs1_peak_39117,d0_fqComb.hs1_peak_39040,d0_fqComb.hs1_peak_57189,d0_fqComb.hs1_peak_39112,d0_fqComb.hs1_peak_94078,d0_fqComb.hs1_peak_39121,d0_fqComb.hs1_peak_57183,d0_fqComb.hs1_peak_39220,d0_fqComb.hs1_peak_39224,d0_fqComb.hs1_peak_40050,d0_fqComb.hs1_peak_39261,d0_fqComb.hs1_peak_39375	91.18	81.17	99.28
3	cluster_929	d0_fqComb.hs1_peak_102573,homologousElement_17008,d0_fqComb.hs1_peak_94459	88.53	78.67	98.4
8	cluster_932	d0_fqComb.hs1_peak_58237,homologousElement_18687,d0_fqComb.hs1_peak_58204,homologousElement_18706,homologousElement_18984,homologousElement_18999,homologousElement_18959,homologousElement_18970	97.01	95.51	99.18
4	cluster_937	homologousElement_29214,d0_fqComb.hs1_peak_117909,d0_fqComb.hs1_peak_117802,d0_fqComb.hs1_peak_117869	99.07	97.22	100
2	cluster_943	d0_fqComb.hs1_peak_69679,d0_fqComb.hs1_peak_58473	98.93	98.93	98.93
9	cluster_946	d0_fqComb.hs1_peak_30446,homologousElement_8458,d0_fqComb.hs1_peak_30435,homologousElement_8517,d0_fqComb.hs1_peak_29397,d0_fqComb.hs1_peak_29379,homologousElement_9988,homologousElement_30378,homologousElement_23101	91.81	81.13	100
8	cluster_949	d0_fqComb.hs1_peak_107179,d0_fqComb.hs1_peak_27543,homologousElement_1418,d0_fqComb.hs1_peak_81573,homologousElement_19210,d0_fqComb.hs1_peak_12839,d0_fqComb.hs1_peak_84718,homologousElement_28570	73.65	70.16	78.67
3	cluster_951	homologousElement_609,d0_fqComb.hs1_peak_5929,d0_fqComb.hs1_peak_9200	100	100	100
10	cluster_954	homologousElement_26682,homologousElement_427,d0_fqComb.hs1_peak_117843,homologousElement_442,d0_fqComb.hs1_peak_116122,homologousElement_19006,homologousElement_28933,homologousElement_29130,homologousElement_29276,homologousElement_29253	94.03	84.96	99.31
20	cluster_957	homologousElement_3390,homologousElement_450,d0_fqComb.hs1_peak_75601,homologousElement_488,d0_fqComb.hs1_peak_98336,homologousElement_1588,d0_fqComb.hs1_peak_17941,homologousElement_2642,d0_fqComb.hs1_peak_115539,homologousElement_3128,homologousElement_3317,homologousElement_3427,homologousElement_8587,homologousElement_18618,homologousElement_19224,homologousElement_26692,homologousElement_280…	84.88	72.02	97.31
2	cluster_959	d0_fqComb.hs1_peak_46005,d0_fqComb.hs1_peak_47020	87.68	87.68	87.68
4	cluster_965	d0_fqComb.hs1_peak_105245,d0_fqComb.hs1_peak_105246,d0_fqComb.hs1_peak_105247,d0_fqComb.hs1_peak_105240	84.07	80.73	86.17
10	cluster_971	homologousElement_23196,homologousElement_2744,d0_fqComb.hs1_peak_33337,d0_fqComb.hs1_peak_11391,d0_fqComb.hs1_peak_53960,homologousElement_17535,homologousElement_25096,homologousElement_26200,homologousElement_19018,homologousElement_25240	98.89	97.54	100
2	cluster_972	d0_fqComb.hs1_peak_45057,d0_fqComb.hs1_peak_45833	83.25	83.25	83.25
9	cluster_974	d0_fqComb.hs1_peak_839,d0_fqComb.hs1_peak_800,d0_fqComb.hs1_peak_840,d0_fqComb.hs1_peak_813,d0_fqComb.hs1_peak_72196,d0_fqComb.hs1_peak_820,d0_fqComb.hs1_peak_845,homologousElement_324,homologousElement_25178	99.46	97.78	100
3	cluster_976	d0_fqComb.hs1_peak_5894,d0_fqComb.hs1_peak_5815,d0_fqComb.hs1_peak_6157	99.2	98.41	100
3	cluster_977	homologousElement_17103,d0_fqComb.hs1_peak_44969,d0_fqComb.hs1_peak_44772	99.37	98.74	100
3	cluster_979	d0_fqComb.hs1_peak_123111,d0_fqComb.hs1_peak_74832,homologousElement_29648	88.28	87.27	89.29
3	cluster_982	homologousElement_28781,d0_fqComb.hs1_peak_117082,d0_fqComb.hs1_peak_117105	86.44	83.64	89.25
31	cluster_985	homologousElement_25975,homologousElement_8653,homologousElement_420,d0_fqComb.hs1_peak_2997,homologousElement_422,homologousElement_426,homologousElement_2835,homologousElement_19181,homologousElement_1574,homologousElement_18622,homologousElement_25433,homologousElement_18624,homologousElement_28579,homologousElement_25768,homologousElement_28054,homologousElement_28106,homologousElement_25175,…	83.52	72.09	100
9	cluster_988	d0_fqComb.hs1_peak_14789,homologousElement_491,d0_fqComb.hs1_peak_13296,homologousElement_2843,homologousElement_8546,homologousElement_25432,d0_fqComb.hs1_peak_80689,homologousElement_26016,homologousElement_29999	84.79	72.46	92.06
4	cluster_990	d0_fqComb.hs1_peak_106939,d0_fqComb.hs1_peak_104791,d0_fqComb.hs1_peak_106958,d0_fqComb.hs1_peak_106949	98.5	97.75	100
2	cluster_991	d0_fqComb.hs1_peak_105652,d0_fqComb.hs1_peak_106962	100	100	100
23	cluster_995	homologousElement_28966,homologousElement_17710,d0_fqComb.hs1_peak_117837,homologousElement_3175,d0_fqComb.hs1_peak_71950,homologousElement_16277,homologousElement_16901,homologousElement_17599,homologousElement_18884,homologousElement_25031,homologousElement_25147,homologousElement_28866,homologousElement_28963,homologousElement_29032,homologousElement_29174,homologousElement_29236,homologousEle…	86.55	80	98.19
2	cluster_999	d0_fqComb.hs1_peak_44726,d0_fqComb.hs1_peak_44879	97.93	97.93	97.93
5	cluster_1003	d0_fqComb.hs1_peak_43067,d0_fqComb.hs1_peak_43240,d0_fqComb.hs1_peak_43234,homologousElement_16951,d0_fqComb.hs1_peak_43250	98.41	97.27	100
2	cluster_1008	d0_fqComb.hs1_peak_112669,d0_fqComb.hs1_peak_112658	91.96	91.96	91.96
7	cluster_1010	d0_fqComb.hs1_peak_805,d0_fqComb.hs1_peak_792,d0_fqComb.hs1_peak_855,d0_fqComb.hs1_peak_826,homologousElement_560,homologousElement_827,homologousElement_1115	97.75	95.48	100
4	cluster_1013	d0_fqComb.hs1_peak_105519,d0_fqComb.hs1_peak_105398,d0_fqComb.hs1_peak_105535,homologousElement_27987	98.48	95.45	100
5	cluster_1014	d0_fqComb.hs1_peak_117817,d0_fqComb.hs1_peak_117918,d0_fqComb.hs1_peak_117860,homologousElement_29199,homologousElement_29200	92.42	77.65	97.79
10	cluster_1018	homologousElement_25603,homologousElement_3063,d0_fqComb.hs1_peak_17163,d0_fqComb.hs1_peak_110173,homologousElement_2998,homologousElement_3225,homologousElement_25387,homologousElement_27385,homologousElement_28334,homologousElement_28409	96.93	95.56	99.26
2	cluster_1021	d0_fqComb.hs1_peak_109555,d0_fqComb.hs1_peak_109411	100	100	100
4	cluster_1025	d0_fqComb.hs1_peak_117868,d0_fqComb.hs1_peak_117805,d0_fqComb.hs1_peak_117911,d0_fqComb.hs1_peak_117960	93.96	91.16	98.67
4	cluster_1030	d0_fqComb.hs1_peak_57743,d0_fqComb.hs1_peak_57746,d0_fqComb.hs1_peak_57771,homologousElement_18996	100	100	100
4	cluster_1031	d0_fqComb.hs1_peak_52828,d0_fqComb.hs1_peak_52836,homologousElement_18253,d0_fqComb.hs1_peak_52833	86.72	83.33	92.52
2	cluster_1032	d0_fqComb.hs1_peak_123066,d0_fqComb.hs1_peak_123069	98.92	98.92	98.92
15	cluster_1034	homologousElement_399,homologousElement_385,d0_fqComb.hs1_peak_126021,homologousElement_3425,d0_fqComb.hs1_peak_124064,homologousElement_17735,homologousElement_25281,homologousElement_28772,d0_fqComb.hs1_peak_39809,homologousElement_27465,homologousElement_18633,homologousElement_10277,homologousElement_25157,homologousElement_29735,d0_fqComb.hs1_peak_71915	84.39	70.31	95.83
3	cluster_1035	homologousElement_27242,d0_fqComb.hs1_peak_102073,d0_fqComb.hs1_peak_102062	93.09	89.43	96.75
2	cluster_1038	d0_fqComb.hs1_peak_33475,d0_fqComb.hs1_peak_33472	89.47	89.47	89.47
2	cluster_1040	d0_fqComb.hs1_peak_109575,d0_fqComb.hs1_peak_109396	99.35	99.35	99.35
4	cluster_1041	homologousElement_29317,d0_fqComb.hs1_peak_14645,d0_fqComb.hs1_peak_13109,d0_fqComb.hs1_peak_14241	96.05	90.54	98.92
2	cluster_1042	d0_fqComb.hs1_peak_59113,d0_fqComb.hs1_peak_59193	98.73	98.73	98.73
6	cluster_1047	d0_fqComb.hs1_peak_39774,d0_fqComb.hs1_peak_39605,d0_fqComb.hs1_peak_39619,d0_fqComb.hs1_peak_39764,d0_fqComb.hs1_peak_39707,d0_fqComb.hs1_peak_39716	96.61	85.12	100
8	cluster_1049	d0_fqComb.hs1_peak_110372,homologousElement_2784,d0_fqComb.hs1_peak_110178,homologousElement_25532,homologousElement_28405,homologousElement_28459,homologousElement_25607,homologousElement_25707	95.13	92.78	100
12	cluster_1053	homologousElement_19445,homologousElement_8441,d0_fqComb.hs1_peak_117988,homologousElement_2973,homologousElement_15896,d0_fqComb.hs1_peak_117853,homologousElement_10005,d0_fqComb.hs1_peak_117993,homologousElement_23083,homologousElement_28922,homologousElement_27398,homologousElement_29068	90.45	74.7	98.17
2	cluster_1056	d0_fqComb.hs1_peak_83,d0_fqComb.hs1_peak_92	100	100	100
20	cluster_1064	d0_fqComb.hs1_peak_54025,homologousElement_18591,d0_fqComb.hs1_peak_54024,homologousElement_18592,homologousElement_18593,homologousElement_18594,homologousElement_18595,homologousElement_18596,homologousElement_18597,homologousElement_18598,homologousElement_18599,homologousElement_18600,homologousElement_18601,homologousElement_18602,homologousElement_18603,homologousElement_18604,homologousEle…	98.5	97.03	100
5	cluster_1067	d0_fqComb.hs1_peak_41898,d0_fqComb.hs1_peak_41858,d0_fqComb.hs1_peak_41455,d0_fqComb.hs1_peak_41874,d0_fqComb.hs1_peak_41676	94.68	84.96	100
5	cluster_1073	d0_fqComb.hs1_peak_28804,d0_fqComb.hs1_peak_17278,d0_fqComb.hs1_peak_103878,d0_fqComb.hs1_peak_72113,homologousElement_25417	79.45	74.03	89.09
2	cluster_1076	d0_fqComb.hs1_peak_29334,d0_fqComb.hs1_peak_90135	82.4	82.4	82.4
5	cluster_1077	homologousElement_27694,d0_fqComb.hs1_peak_105239,homologousElement_27755,d0_fqComb.hs1_peak_121354,homologousElement_27823	81.57	79.87	84.31
4	cluster_1080	d0_fqComb.hs1_peak_5794,homologousElement_519,d0_fqComb.hs1_peak_6035,d0_fqComb.hs1_peak_5999	99.57	98.72	100
5	cluster_1081	d0_fqComb.hs1_peak_51661,d0_fqComb.hs1_peak_51659,d0_fqComb.hs1_peak_51660,d0_fqComb.hs1_peak_51690,d0_fqComb.hs1_peak_51688	76.58	73.26	79.14
11	cluster_1085	homologousElement_2304,d0_fqComb.hs1_peak_86346,homologousElement_23201,d0_fqComb.hs1_peak_69682,homologousElement_17540,d0_fqComb.hs1_peak_64671,homologousElement_17539,homologousElement_23200,d0_fqComb.hs1_peak_86347,homologousElement_2305,homologousElement_25100	95.92	85.48	100
2	cluster_1090	d0_fqComb.hs1_peak_78693,d0_fqComb.hs1_peak_91814	98.13	98.13	98.13
2	cluster_1098	d0_fqComb.hs1_peak_64590,d0_fqComb.hs1_peak_64591	100	100	100
2	cluster_1100	d0_fqComb.hs1_peak_41578,d0_fqComb.hs1_peak_41533	100	100	100
2	cluster_1101	d0_fqComb.hs1_peak_121459,d0_fqComb.hs1_peak_126125	100	100	100
3	cluster_1104	d0_fqComb.hs1_peak_53543,homologousElement_18488,d0_fqComb.hs1_peak_53544	95.07	90.14	100
2	cluster_1107	d0_fqComb.hs1_peak_125668,d0_fqComb.hs1_peak_125659	99.56	99.56	99.56
4	cluster_1108	d0_fqComb.hs1_peak_48397,d0_fqComb.hs1_peak_52185,d0_fqComb.hs1_peak_67211,d0_fqComb.hs1_peak_52194	83.7	82.88	84.68
2	cluster_1110	d0_fqComb.hs1_peak_40935,d0_fqComb.hs1_peak_40945	89.55	89.55	89.55
3	cluster_1113	d0_fqComb.hs1_peak_44315,d0_fqComb.hs1_peak_44407,homologousElement_29359	87.25	86.03	88.48
2	cluster_1122	d0_fqComb.hs1_peak_33321,d0_fqComb.hs1_peak_33320	93.82	93.82	93.82
2	cluster_1125	d0_fqComb.hs1_peak_45523,d0_fqComb.hs1_peak_45379	88.38	88.38	88.38
9	cluster_1128	homologousElement_15938,d0_fqComb.hs1_peak_37239,homologousElement_16042,d0_fqComb.hs1_peak_37228,homologousElement_16091,homologousElement_16713,homologousElement_16749,homologousElement_16782,homologousElement_16737	96.3	88.68	100
4	cluster_1129	d0_fqComb.hs1_peak_89020,d0_fqComb.hs1_peak_87292,d0_fqComb.hs1_peak_88994,d0_fqComb.hs1_peak_89007	99.61	98.82	100
12	cluster_1130	d0_fqComb.hs1_peak_121429,d0_fqComb.hs1_peak_11400,d0_fqComb.hs1_peak_47946,d0_fqComb.hs1_peak_11401,d0_fqComb.hs1_peak_44082,homologousElement_16507,homologousElement_29459,homologousElement_16508,homologousElement_17571,homologousElement_29948,homologousElement_30383,homologousElement_16985	80.97	70	100
3	cluster_1132	homologousElement_29946,d0_fqComb.hs1_peak_126081,d0_fqComb.hs1_peak_126097	100	100	100
2	cluster_1135	d0_fqComb.hs1_peak_9286,d0_fqComb.hs1_peak_9278	94.23	94.23	94.23
2	cluster_1137	d0_fqComb.hs1_peak_22712,d0_fqComb.hs1_peak_22714	98.18	98.18	98.18
2	cluster_1140	d0_fqComb.hs1_peak_39601,d0_fqComb.hs1_peak_39697	84.07	84.07	84.07
2	cluster_1141	d0_fqComb.hs1_peak_92323,d0_fqComb.hs1_peak_92320	100	100	100
2	cluster_1144	d0_fqComb.hs1_peak_126141,d0_fqComb.hs1_peak_121478	99.57	99.57	99.57
3	cluster_1145	d0_fqComb.hs1_peak_33471,d0_fqComb.hs1_peak_33474,d0_fqComb.hs1_peak_33476	92.71	86.46	98.96
5	cluster_1146	d0_fqComb.hs1_peak_46828,homologousElement_17499,d0_fqComb.hs1_peak_46834,homologousElement_17500,homologousElement_17502	92.05	89.01	95.41
4	cluster_1147	d0_fqComb.hs1_peak_117914,d0_fqComb.hs1_peak_117811,d0_fqComb.hs1_peak_117955,homologousElement_28894	98.15	96.97	98.74
2	cluster_1149	d0_fqComb.hs1_peak_63448,d0_fqComb.hs1_peak_63436	94.19	94.19	94.19
8	cluster_1157	d0_fqComb.hs1_peak_88998,d0_fqComb.hs1_peak_87264,d0_fqComb.hs1_peak_89002,d0_fqComb.hs1_peak_87703,d0_fqComb.hs1_peak_95828,d0_fqComb.hs1_peak_88979,d0_fqComb.hs1_peak_88983,d0_fqComb.hs1_peak_89030	97.45	95.34	100
8	cluster_1160	d0_fqComb.hs1_peak_117855,d0_fqComb.hs1_peak_117823,d0_fqComb.hs1_peak_117992,homologousElement_28883,d0_fqComb.hs1_peak_117948,homologousElement_29007,homologousElement_29021,d0_fqComb.hs1_peak_117989	91.48	86.75	97.47
5	cluster_1161	d0_fqComb.hs1_peak_125977,homologousElement_29909,d0_fqComb.hs1_peak_125979,homologousElement_29918,homologousElement_29919	81	76.14	82.76
3	cluster_1166	d0_fqComb.hs1_peak_41678,d0_fqComb.hs1_peak_41474,d0_fqComb.hs1_peak_41897	99.61	99.22	100
2	cluster_1168	d0_fqComb.hs1_peak_74707,d0_fqComb.hs1_peak_74798	100	100	100
11	cluster_1169	homologousElement_16127,homologousElement_15940,d0_fqComb.hs1_peak_39421,homologousElement_16039,d0_fqComb.hs1_peak_37408,homologousElement_16090,d0_fqComb.hs1_peak_37327,homologousElement_16094,d0_fqComb.hs1_peak_42319,homologousElement_16155,d0_fqComb.hs1_peak_57188	91.49	86.96	99.19
3	cluster_1170	homologousElement_25523,d0_fqComb.hs1_peak_78976,d0_fqComb.hs1_peak_67509	96.41	96	96.83
15	cluster_1171	homologousElement_28457,homologousElement_2782,d0_fqComb.hs1_peak_110396,homologousElement_2991,d0_fqComb.hs1_peak_73202,homologousElement_3070,homologousElement_25345,homologousElement_25609,homologousElement_25709,homologousElement_28295,homologousElement_3219,homologousElement_16534,homologousElement_25380,homologousElement_25530,homologousElement_28328	93.48	89.34	98.06
2	cluster_1175	d0_fqComb.hs1_peak_116335,d0_fqComb.hs1_peak_116332	99.16	99.16	99.16
7	cluster_1176	homologousElement_8420,d0_fqComb.hs1_peak_79813,homologousElement_10026,d0_fqComb.hs1_peak_65668,homologousElement_17199,homologousElement_23062,homologousElement_27697	88.14	81.36	96.61
5	cluster_1177	d0_fqComb.hs1_peak_42701,d0_fqComb.hs1_peak_37299,d0_fqComb.hs1_peak_118390,homologousElement_16900,homologousElement_17527	86.86	81.58	91.55
5	cluster_1178	d0_fqComb.hs1_peak_95818,d0_fqComb.hs1_peak_95815,d0_fqComb.hs1_peak_97455,homologousElement_26961,homologousElement_27114	95.13	89.74	100
8	cluster_1180	d0_fqComb.hs1_peak_106929,d0_fqComb.hs1_peak_102854,d0_fqComb.hs1_peak_105547,d0_fqComb.hs1_peak_102966,d0_fqComb.hs1_peak_105627,d0_fqComb.hs1_peak_105387,d0_fqComb.hs1_peak_102965,d0_fqComb.hs1_peak_105546	87.37	81.51	96.36
2	cluster_1183	d0_fqComb.hs1_peak_44021,d0_fqComb.hs1_peak_44017	98.77	98.77	98.77
9	cluster_1185	homologousElement_29608,homologousElement_29605,d0_fqComb.hs1_peak_123010,homologousElement_29607,d0_fqComb.hs1_peak_123009,d0_fqComb.hs1_peak_123011,homologousElement_29609,homologousElement_29610,homologousElement_29625	83.65	78.75	100
3	cluster_1188	d0_fqComb.hs1_peak_12979,homologousElement_2540,d0_fqComb.hs1_peak_12999	98.69	98.61	98.78
15	cluster_1191	homologousElement_16558,homologousElement_2249,d0_fqComb.hs1_peak_92025,homologousElement_16279,homologousElement_19032,d0_fqComb.hs1_peak_90335,homologousElement_19070,homologousElement_27665,homologousElement_27675,homologousElement_28766,homologousElement_19128,homologousElement_19186,homologousElement_19233,homologousElement_26009,homologousElement_27815	81.54	73.58	89.94
8	cluster_1192	d0_fqComb.hs1_peak_52215,d0_fqComb.hs1_peak_52204,d0_fqComb.hs1_peak_52203,d0_fqComb.hs1_peak_52208,d0_fqComb.hs1_peak_52210,d0_fqComb.hs1_peak_52216,d0_fqComb.hs1_peak_105209,homologousElement_17806	79.42	77.37	82.13
4	cluster_1194	d0_fqComb.hs1_peak_117864,d0_fqComb.hs1_peak_117809,d0_fqComb.hs1_peak_117913,d0_fqComb.hs1_peak_117957	99.22	98.85	99.43
2	cluster_1195	d0_fqComb.hs1_peak_78430,d0_fqComb.hs1_peak_37008	99.55	99.55	99.55
7	cluster_1197	d0_fqComb.hs1_peak_88995,d0_fqComb.hs1_peak_87291,d0_fqComb.hs1_peak_89006,d0_fqComb.hs1_peak_88980,d0_fqComb.hs1_peak_89021,d0_fqComb.hs1_peak_88988,d0_fqComb.hs1_peak_88999	100	100	100
2	cluster_1199	d0_fqComb.hs1_peak_94618,d0_fqComb.hs1_peak_94594	91.61	91.61	91.61
2	cluster_1209	d0_fqComb.hs1_peak_52825,d0_fqComb.hs1_peak_52837	100	100	100
2	cluster_1213	d0_fqComb.hs1_peak_107507,d0_fqComb.hs1_peak_107508	95.16	95.16	95.16
7	cluster_1217	d0_fqComb.hs1_peak_19818,d0_fqComb.hs1_peak_19805,d0_fqComb.hs1_peak_78954,d0_fqComb.hs1_peak_20008,d0_fqComb.hs1_peak_78963,homologousElement_25238,d0_fqComb.hs1_peak_102974	96.05	92.81	100
3	cluster_1220	homologousElement_18264,d0_fqComb.hs1_peak_52862,d0_fqComb.hs1_peak_52912	90.22	89.83	90.62
4	cluster_1226	d0_fqComb.hs1_peak_117086,d0_fqComb.hs1_peak_117084,d0_fqComb.hs1_peak_117085,d0_fqComb.hs1_peak_117087	94.99	91.86	97.03
2	cluster_1227	d0_fqComb.hs1_peak_5300,d0_fqComb.hs1_peak_5292	100	100	100
2	cluster_1228	d0_fqComb.hs1_peak_30432,d0_fqComb.hs1_peak_30008	90.72	90.72	90.72
2	cluster_1229	d0_fqComb.hs1_peak_64191,d0_fqComb.hs1_peak_64204	97.5	97.5	97.5
3	cluster_1232	homologousElement_18915,d0_fqComb.hs1_peak_57923,d0_fqComb.hs1_peak_57846	98.82	98.43	99.21
5	cluster_1234	homologousElement_28571,homologousElement_25289,d0_fqComb.hs1_peak_87334,homologousElement_3435,d0_fqComb.hs1_peak_81456	88.74	80.95	95
2	cluster_1235	d0_fqComb.hs1_peak_14231,d0_fqComb.hs1_peak_13106	98.48	98.48	98.48
8	cluster_1238	homologousElement_18960,homologousElement_18688,d0_fqComb.hs1_peak_58413,homologousElement_18705,d0_fqComb.hs1_peak_58335,d0_fqComb.hs1_peak_58203,homologousElement_18955,homologousElement_18971	99.33	98.71	100
2	cluster_1243	d0_fqComb.hs1_peak_111885,d0_fqComb.hs1_peak_111881	91.76	91.76	91.76
8	cluster_1246	homologousElement_28980,d0_fqComb.hs1_peak_65663,homologousElement_3336,homologousElement_17211,homologousElement_28904,homologousElement_29090,homologousElement_29220,d0_fqComb.hs1_peak_52593	94.7	82.86	100
2	cluster_1247	d0_fqComb.hs1_peak_85207,d0_fqComb.hs1_peak_83111	100	100	100
5	cluster_1253	d0_fqComb.hs1_peak_57304,d0_fqComb.hs1_peak_57308,d0_fqComb.hs1_peak_57305,d0_fqComb.hs1_peak_57307,d0_fqComb.hs1_peak_57306	100	100	100
3	cluster_1257	d0_fqComb.hs1_peak_96037,d0_fqComb.hs1_peak_96084,d0_fqComb.hs1_peak_96176	85.68	84.06	87.3
4	cluster_1263	d0_fqComb.hs1_peak_40943,homologousElement_2254,d0_fqComb.hs1_peak_25573,homologousElement_17784	85.49	80.15	89.71
7	cluster_1278	homologousElement_312,homologousElement_282,d0_fqComb.hs1_peak_789,d0_fqComb.hs1_peak_803,d0_fqComb.hs1_peak_856,homologousElement_290,homologousElement_298	98.43	97.42	99.58
2	cluster_1280	d0_fqComb.hs1_peak_117532,d0_fqComb.hs1_peak_108985	97.06	97.06	97.06
8	cluster_1284	d0_fqComb.hs1_peak_40724,d0_fqComb.hs1_peak_16947,d0_fqComb.hs1_peak_58468,homologousElement_3181,d0_fqComb.hs1_peak_78425,homologousElement_17687,d0_fqComb.hs1_peak_67098,d0_fqComb.hs1_peak_116113	98.34	94.12	100
3	cluster_1285	homologousElement_24864,d0_fqComb.hs1_peak_23823,d0_fqComb.hs1_peak_23449	83.75	83.63	83.87
2	cluster_1286	d0_fqComb.hs1_peak_64187,d0_fqComb.hs1_peak_64201	98.88	98.88	98.88
12	cluster_1291	d0_fqComb.hs1_peak_16778,d0_fqComb.hs1_peak_109059,homologousElement_8585,homologousElement_8599,homologousElement_28095,d0_fqComb.hs1_peak_109049,homologousElement_8635,d0_fqComb.hs1_peak_60934,homologousElement_17632,homologousElement_27292,homologousElement_27199,homologousElement_28799	85.34	74.31	100
3	cluster_1293	d0_fqComb.hs1_peak_44908,homologousElement_17107,d0_fqComb.hs1_peak_44915	99.55	99.1	100
2	cluster_1294	d0_fqComb.hs1_peak_12609,d0_fqComb.hs1_peak_12559	85.55	85.55	85.55
6	cluster_1300	d0_fqComb.hs1_peak_117922,d0_fqComb.hs1_peak_117824,d0_fqComb.hs1_peak_117858,d0_fqComb.hs1_peak_117990,d0_fqComb.hs1_peak_117923,d0_fqComb.hs1_peak_117947	96.63	92.54	100
3	cluster_1301	d0_fqComb.hs1_peak_9,d0_fqComb.hs1_peak_109793,homologousElement_27305	98.03	96.07	100
7	cluster_1308	d0_fqComb.hs1_peak_25424,d0_fqComb.hs1_peak_117968,homologousElement_19461,d0_fqComb.hs1_peak_117874,homologousElement_19497,d0_fqComb.hs1_peak_117906,homologousElement_29094	96.31	94.67	98.68
2	cluster_1312	d0_fqComb.hs1_peak_30445,d0_fqComb.hs1_peak_30436	98.85	98.85	98.85
6	cluster_1315	d0_fqComb.hs1_peak_44904,d0_fqComb.hs1_peak_18022,d0_fqComb.hs1_peak_44913,d0_fqComb.hs1_peak_44893,d0_fqComb.hs1_peak_44910,homologousElement_17106	92.37	80.52	100
5	cluster_1321	d0_fqComb.hs1_peak_43236,homologousElement_16910,d0_fqComb.hs1_peak_43248,homologousElement_16924,d0_fqComb.hs1_peak_43242	97.76	95.89	98.54
3	cluster_1324	homologousElement_17447,d0_fqComb.hs1_peak_46878,d0_fqComb.hs1_peak_46872	85.28	84.93	85.62
2	cluster_1325	d0_fqComb.hs1_peak_122961,d0_fqComb.hs1_peak_122958	94.29	94.29	94.29
2	cluster_1328	d0_fqComb.hs1_peak_12991,d0_fqComb.hs1_peak_12939	97.33	97.33	97.33
3	cluster_1330	d0_fqComb.hs1_peak_64202,d0_fqComb.hs1_peak_64188,d0_fqComb.hs1_peak_64194	92.23	89.12	95.35
4	cluster_1331	d0_fqComb.hs1_peak_52831,d0_fqComb.hs1_peak_52826,d0_fqComb.hs1_peak_52829,homologousElement_18257	92.24	82.41	100
2	cluster_1334	d0_fqComb.hs1_peak_47129,d0_fqComb.hs1_peak_47130	100	100	100
2	cluster_1335	d0_fqComb.hs1_peak_58322,d0_fqComb.hs1_peak_58311	100	100	100
3	cluster_1341	d0_fqComb.hs1_peak_5897,d0_fqComb.hs1_peak_5817,d0_fqComb.hs1_peak_6159	99.65	99.64	99.65
2	cluster_1344	d0_fqComb.hs1_peak_14669,d0_fqComb.hs1_peak_117538	91.56	91.56	91.56
15	cluster_1346	d0_fqComb.hs1_peak_17166,d0_fqComb.hs1_peak_20014,homologousElement_3005,homologousElement_3231,homologousElement_25217,homologousElement_25391,homologousElement_25540,homologousElement_27392,homologousElement_28338,homologousElement_28414,homologousElement_28466,homologousElement_25335,homologousElement_25597,homologousElement_25697,homologousElement_28286	96.58	93.98	99.54
2	cluster_1350	d0_fqComb.hs1_peak_3104,d0_fqComb.hs1_peak_3103	92.57	92.57	92.57
2	cluster_1361	d0_fqComb.hs1_peak_105378,d0_fqComb.hs1_peak_105260	98.04	98.04	98.04
3	cluster_1365	homologousElement_24859,d0_fqComb.hs1_peak_57928,d0_fqComb.hs1_peak_57931	85.56	71.11	100
4	cluster_1370	d0_fqComb.hs1_peak_41914,homologousElement_16653,d0_fqComb.hs1_peak_41976,d0_fqComb.hs1_peak_41979	92.12	76.36	100
2	cluster_1373	d0_fqComb.hs1_peak_109917,d0_fqComb.hs1_peak_109912	100	100	100
5	cluster_1378	homologousElement_29285,homologousElement_29150,d0_fqComb.hs1_peak_116118,d0_fqComb.hs1_peak_58464,d0_fqComb.hs1_peak_117893	94.23	89.8	97.56
3	cluster_1383	homologousElement_19203,d0_fqComb.hs1_peak_110444,d0_fqComb.hs1_peak_110140	91.92	90.1	93.75
2	cluster_1387	d0_fqComb.hs1_peak_37809,d0_fqComb.hs1_peak_37811	100	100	100
2	cluster_1392	d0_fqComb.hs1_peak_29723,d0_fqComb.hs1_peak_84501	79.66	79.66	79.66
2	cluster_1393	d0_fqComb.hs1_peak_74710,d0_fqComb.hs1_peak_74796	100	100	100
7	cluster_1395	homologousElement_17350,d0_fqComb.hs1_peak_46695,homologousElement_17014,d0_fqComb.hs1_peak_44348,d0_fqComb.hs1_peak_46690,homologousElement_17360,homologousElement_17363	92.47	85.58	100
4	cluster_1399	d0_fqComb.hs1_peak_30448,homologousElement_8524,d0_fqComb.hs1_peak_30434,d0_fqComb.hs1_peak_29950	89.86	89.25	90.99
4	cluster_1400	d0_fqComb.hs1_peak_78937,d0_fqComb.hs1_peak_78935,d0_fqComb.hs1_peak_78936,d0_fqComb.hs1_peak_78938	99.05	98.12	99.52
2	cluster_1401	d0_fqComb.hs1_peak_93586,d0_fqComb.hs1_peak_99145	97.52	97.52	97.52
3	cluster_1404	d0_fqComb.hs1_peak_6155,homologousElement_596,d0_fqComb.hs1_peak_5892	100	100	100
4	cluster_1405	homologousElement_10193,d0_fqComb.hs1_peak_59098,d0_fqComb.hs1_peak_14256,homologousElement_24804	84.69	78.61	89.09
2	cluster_1406	d0_fqComb.hs1_peak_37416,d0_fqComb.hs1_peak_37336	98.96	98.96	98.96
3	cluster_1409	homologousElement_25030,d0_fqComb.hs1_peak_119162,d0_fqComb.hs1_peak_117788	91.32	84.13	98.51
11	cluster_1418	homologousElement_340,d0_fqComb.hs1_peak_806,d0_fqComb.hs1_peak_793,homologousElement_362,homologousElement_557,homologousElement_830,homologousElement_1052,homologousElement_1060,homologousElement_1118,homologousElement_1237,homologousElement_1266	97.16	91.89	100
2	cluster_1422	d0_fqComb.hs1_peak_12803,d0_fqComb.hs1_peak_12781	89.16	89.16	89.16
2	cluster_1428	d0_fqComb.hs1_peak_64884,d0_fqComb.hs1_peak_105208	97.69	97.69	97.69
12	cluster_1430	d0_fqComb.hs1_peak_80870,homologousElement_25778,d0_fqComb.hs1_peak_80887,homologousElement_25783,homologousElement_25784,homologousElement_25786,homologousElement_25809,homologousElement_25823,homologousElement_25789,homologousElement_25797,homologousElement_25801,homologousElement_25811	90.83	81.72	96.49
3	cluster_1431	d0_fqComb.hs1_peak_53629,d0_fqComb.hs1_peak_53628,d0_fqComb.hs1_peak_53626	75.22	72.34	78.1
2	cluster_1434	d0_fqComb.hs1_peak_109554,d0_fqComb.hs1_peak_109413	99.04	99.04	99.04
4	cluster_1441	d0_fqComb.hs1_peak_6584,d0_fqComb.hs1_peak_6582,d0_fqComb.hs1_peak_6590,d0_fqComb.hs1_peak_6593	94.57	87.27	100
9	cluster_1442	d0_fqComb.hs1_peak_68502,d0_fqComb.hs1_peak_68184,d0_fqComb.hs1_peak_68424,d0_fqComb.hs1_peak_68187,d0_fqComb.hs1_peak_68279,d0_fqComb.hs1_peak_68387,homologousElement_24928,d0_fqComb.hs1_peak_68314,d0_fqComb.hs1_peak_68487	95.31	91.55	98.41
3	cluster_1444	d0_fqComb.hs1_peak_68538,d0_fqComb.hs1_peak_68552,homologousElement_25025	81.67	79.73	83.61
2	cluster_1452	d0_fqComb.hs1_peak_89039,d0_fqComb.hs1_peak_87300	100	100	100
3	cluster_1453	d0_fqComb.hs1_peak_121552,d0_fqComb.hs1_peak_121562,homologousElement_30058	78.55	78.55	78.55
2	cluster_1454	d0_fqComb.hs1_peak_21503,d0_fqComb.hs1_peak_125402	91.25	91.25	91.25
3	cluster_1456	d0_fqComb.hs1_peak_14642,d0_fqComb.hs1_peak_14235,d0_fqComb.hs1_peak_14648	97.86	97.32	98.4
2	cluster_1464	d0_fqComb.hs1_peak_94124,d0_fqComb.hs1_peak_94252	100	100	100
8	cluster_1468	homologousElement_24877,homologousElement_8464,d0_fqComb.hs1_peak_5637,d0_fqComb.hs1_peak_68311,homologousElement_18738,d0_fqComb.hs1_peak_68186,homologousElement_18777,homologousElement_18831	96.52	94.4	99.33
4	cluster_1469	d0_fqComb.hs1_peak_106983,d0_fqComb.hs1_peak_25915,homologousElement_27437,homologousElement_3396	92.92	92	93.44
6	cluster_1471	d0_fqComb.hs1_peak_6135,d0_fqComb.hs1_peak_5776,d0_fqComb.hs1_peak_6018,homologousElement_854,d0_fqComb.hs1_peak_6055,d0_fqComb.hs1_peak_5911	95.67	88.64	100
3	cluster_1476	d0_fqComb.hs1_peak_88024,d0_fqComb.hs1_peak_88040,d0_fqComb.hs1_peak_88031	85.53	82.53	88.52
2	cluster_1477	d0_fqComb.hs1_peak_44781,d0_fqComb.hs1_peak_44777	83.19	83.19	83.19
7	cluster_1478	homologousElement_29190,homologousElement_29010,d0_fqComb.hs1_peak_117959,homologousElement_28841,d0_fqComb.hs1_peak_117866,homologousElement_28852,homologousElement_29017	97.84	93.1	100
3	cluster_1480	d0_fqComb.hs1_peak_57854,d0_fqComb.hs1_peak_57860,d0_fqComb.hs1_peak_57933	98.92	98.46	99.38
3	cluster_1481	d0_fqComb.hs1_peak_105407,d0_fqComb.hs1_peak_105394,d0_fqComb.hs1_peak_105539	98.99	97.98	100
3	cluster_1485	d0_fqComb.hs1_peak_41645,d0_fqComb.hs1_peak_41855,d0_fqComb.hs1_peak_41909	96.27	96	96.53
7	cluster_1488	d0_fqComb.hs1_peak_25313,homologousElement_3367,d0_fqComb.hs1_peak_25315,homologousElement_3368,d0_fqComb.hs1_peak_25311,homologousElement_3370,homologousElement_3371	91.27	85.44	97.56
2	cluster_1490	d0_fqComb.hs1_peak_46751,d0_fqComb.hs1_peak_108284	96.61	96.61	96.61
3	cluster_1492	d0_fqComb.hs1_peak_45963,d0_fqComb.hs1_peak_46000,d0_fqComb.hs1_peak_46042	94.02	88.48	99.55
2	cluster_1493	d0_fqComb.hs1_peak_40216,d0_fqComb.hs1_peak_44874	98.11	98.11	98.11
2	cluster_1494	d0_fqComb.hs1_peak_12952,d0_fqComb.hs1_peak_13002	99.43	99.43	99.43
2	cluster_1496	d0_fqComb.hs1_peak_23742,d0_fqComb.hs1_peak_23749	97.96	97.96	97.96
3	cluster_1497	d0_fqComb.hs1_peak_121468,homologousElement_16802,d0_fqComb.hs1_peak_126134	95.68	91.36	100
24	cluster_1500	homologousElement_29515,homologousElement_2263,d0_fqComb.hs1_peak_92022,homologousElement_3100,d0_fqComb.hs1_peak_55593,homologousElement_8656,homologousElement_10273,homologousElement_16281,homologousElement_18677,homologousElement_19074,homologousElement_27668,homologousElement_26256,homologousElement_17273,homologousElement_26699,homologousElement_27679,homologousElement_28022,homologousElemen…	80.11	70	88.27
2	cluster_1501	d0_fqComb.hs1_peak_28745,d0_fqComb.hs1_peak_94304	93.83	93.83	93.83
5	cluster_1505	d0_fqComb.hs1_peak_45228,d0_fqComb.hs1_peak_46877,d0_fqComb.hs1_peak_45959,d0_fqComb.hs1_peak_47036,d0_fqComb.hs1_peak_47009	84.2	75.58	97.81
10	cluster_1506	homologousElement_10387,d0_fqComb.hs1_peak_68087,d0_fqComb.hs1_peak_29136,d0_fqComb.hs1_peak_33345,homologousElement_3520,d0_fqComb.hs1_peak_67117,homologousElement_8769,d0_fqComb.hs1_peak_37025,homologousElement_19710,homologousElement_23330	97.2	87.32	100
3	cluster_1508	d0_fqComb.hs1_peak_110416,d0_fqComb.hs1_peak_110160,d0_fqComb.hs1_peak_110389	100	100	100
4	cluster_1510	d0_fqComb.hs1_peak_5771,d0_fqComb.hs1_peak_6031,homologousElement_564,homologousElement_1109	99.43	98.28	100
15	cluster_1512	homologousElement_17554,homologousElement_31,d0_fqComb.hs1_peak_10369,d0_fqComb.hs1_peak_10367,homologousElement_2309,homologousElement_3320,homologousElement_17546,homologousElement_17562,homologousElement_17569,homologousElement_26109,homologousElement_30235,homologousElement_3350,homologousElement_16987,homologousElement_29461,homologousElement_30250	90.98	84.15	100
4	cluster_1515	homologousElement_17742,d0_fqComb.hs1_peak_51669,d0_fqComb.hs1_peak_51667,d0_fqComb.hs1_peak_51671	85.72	83.52	87.46
2	cluster_1517	d0_fqComb.hs1_peak_81079,d0_fqComb.hs1_peak_81061	79.83	79.83	79.83
2	cluster_1521	d0_fqComb.hs1_peak_5957,d0_fqComb.hs1_peak_6089	98.68	98.68	98.68
2	cluster_1523	d0_fqComb.hs1_peak_97436,d0_fqComb.hs1_peak_97437	96.49	96.49	96.49
2	cluster_1530	d0_fqComb.hs1_peak_37810,d0_fqComb.hs1_peak_37808	100	100	100
2	cluster_1537	d0_fqComb.hs1_peak_11587,d0_fqComb.hs1_peak_11589	100	100	100
3	cluster_1541	d0_fqComb.hs1_peak_41910,d0_fqComb.hs1_peak_41971,homologousElement_16696	100	100	100
15	cluster_1545	homologousElement_25346,homologousElement_3071,d0_fqComb.hs1_peak_78665,d0_fqComb.hs1_peak_17160,homologousElement_2990,homologousElement_3218,homologousElement_16533,homologousElement_25207,homologousElement_25379,homologousElement_28327,homologousElement_28403,homologousElement_28456,homologousElement_25610,homologousElement_25710,homologousElement_28296	97.54	95.56	100
6	cluster_1546	d0_fqComb.hs1_peak_75056,d0_fqComb.hs1_peak_19806,d0_fqComb.hs1_peak_102975,homologousElement_25197,d0_fqComb.hs1_peak_78975,homologousElement_25524	95.75	92.83	97.18
5	cluster_1547	d0_fqComb.hs1_peak_104408,homologousElement_3398,d0_fqComb.hs1_peak_106218,homologousElement_27426,d0_fqComb.hs1_peak_106985	95.12	92.31	97.93
3	cluster_1553	d0_fqComb.hs1_peak_47030,d0_fqComb.hs1_peak_45380,d0_fqComb.hs1_peak_46039	94.34	93.4	95.29
15	cluster_1554	homologousElement_23140,homologousElement_8499,d0_fqComb.hs1_peak_117937,homologousElement_17598,d0_fqComb.hs1_peak_59135,homologousElement_18888,d0_fqComb.hs1_peak_117835,d0_fqComb.hs1_peak_59106,d0_fqComb.hs1_peak_117976,homologousElement_19105,d0_fqComb.hs1_peak_117900,homologousElement_19119,homologousElement_28540,homologousElement_29031,homologousElement_19423	86.01	70.91	98.07
5	cluster_1557	homologousElement_1145,homologousElement_516,d0_fqComb.hs1_peak_5993,d0_fqComb.hs1_peak_5796,homologousElement_1307	98.56	97.41	99.14
2	cluster_1560	d0_fqComb.hs1_peak_5783,d0_fqComb.hs1_peak_6010	96.61	96.61	96.61
8	cluster_1564	d0_fqComb.hs1_peak_89029,homologousElement_26327,d0_fqComb.hs1_peak_88978,homologousElement_26500,d0_fqComb.hs1_peak_88984,d0_fqComb.hs1_peak_88997,d0_fqComb.hs1_peak_89003,homologousElement_26992	99	97.73	100
2	cluster_1565	d0_fqComb.hs1_peak_121462,d0_fqComb.hs1_peak_126127	100	100	100
2	cluster_1567	d0_fqComb.hs1_peak_109057,d0_fqComb.hs1_peak_109063	100	100	100
3	cluster_1572	d0_fqComb.hs1_peak_8914,d0_fqComb.hs1_peak_37310,d0_fqComb.hs1_peak_37399	96.94	93.88	100
6	cluster_1573	homologousElement_24801,homologousElement_10135,d0_fqComb.hs1_peak_59104,d0_fqComb.hs1_peak_21368,d0_fqComb.hs1_peak_59180,homologousElement_10196	86.6	79.78	99.13
2	cluster_1575	d0_fqComb.hs1_peak_74799,d0_fqComb.hs1_peak_74706	85.02	85.02	85.02
2	cluster_1579	d0_fqComb.hs1_peak_68320,d0_fqComb.hs1_peak_68324	100	100	100
2	cluster_1580	d0_fqComb.hs1_peak_3322,d0_fqComb.hs1_peak_25501	99.02	99.02	99.02
2	cluster_1582	d0_fqComb.hs1_peak_58375,d0_fqComb.hs1_peak_57763	100	100	100
2	cluster_1583	d0_fqComb.hs1_peak_12491,d0_fqComb.hs1_peak_12514	86.33	86.33	86.33
2	cluster_1584	d0_fqComb.hs1_peak_52713,d0_fqComb.hs1_peak_52719	100	100	100
10	cluster_1585	homologousElement_29033,d0_fqComb.hs1_peak_117836,d0_fqComb.hs1_peak_24870,d0_fqComb.hs1_peak_117936,homologousElement_8498,homologousElement_18886,homologousElement_19441,homologousElement_23137,homologousElement_28965,homologousElement_29237	90.91	86.33	97.87
2	cluster_1586	d0_fqComb.hs1_peak_23136,d0_fqComb.hs1_peak_23193	98.78	98.78	98.78
15	cluster_1587	homologousElement_25378,homologousElement_2989,d0_fqComb.hs1_peak_110371,d0_fqComb.hs1_peak_17159,d0_fqComb.hs1_peak_78664,homologousElement_3072,d0_fqComb.hs1_peak_110427,homologousElement_3217,homologousElement_16532,homologousElement_25206,homologousElement_28402,homologousElement_25347,homologousElement_25611,homologousElement_25711,homologousElement_28297	95.74	93.41	98.21
3	cluster_1593	homologousElement_24907,d0_fqComb.hs1_peak_68183,d0_fqComb.hs1_peak_68315	90.09	81.08	99.1
5	cluster_1595	homologousElement_1210,homologousElement_852,d0_fqComb.hs1_peak_5948,d0_fqComb.hs1_peak_6085,d0_fqComb.hs1_peak_6067	92.5	86.32	100
2	cluster_1598	d0_fqComb.hs1_peak_11,d0_fqComb.hs1_peak_109796	97.6	97.6	97.6
8	cluster_1599	homologousElement_16697,homologousElement_16678,d0_fqComb.hs1_peak_41974,d0_fqComb.hs1_peak_41912,homologousElement_16651,homologousElement_16656,homologousElement_16688,d0_fqComb.hs1_peak_41978	85.08	75.16	100
6	cluster_1602	d0_fqComb.hs1_peak_39718,d0_fqComb.hs1_peak_39249,d0_fqComb.hs1_peak_39369,homologousElement_16395,homologousElement_16410,homologousElement_16458	93.13	80.72	100
2	cluster_1608	d0_fqComb.hs1_peak_93698,d0_fqComb.hs1_peak_60898	100	100	100
2	cluster_1610	d0_fqComb.hs1_peak_19237,d0_fqComb.hs1_peak_19235	96.49	96.49	96.49
3	cluster_1614	d0_fqComb.hs1_peak_14639,d0_fqComb.hs1_peak_12944,homologousElement_2556	98.34	96.67	100
2	cluster_1617	d0_fqComb.hs1_peak_29009,d0_fqComb.hs1_peak_29018	100	100	100
3	cluster_1621	d0_fqComb.hs1_peak_102051,d0_fqComb.hs1_peak_102054,d0_fqComb.hs1_peak_102060	81.81	76.42	87.2
3	cluster_1623	d0_fqComb.hs1_peak_68546,d0_fqComb.hs1_peak_68539,homologousElement_25027	92.75	91.62	93.88
2	cluster_1625	d0_fqComb.hs1_peak_44081,d0_fqComb.hs1_peak_87342	90.46	90.46	90.46
2	cluster_1634	d0_fqComb.hs1_peak_87299,d0_fqComb.hs1_peak_89038	100	100	100
2	cluster_1637	d0_fqComb.hs1_peak_122689,d0_fqComb.hs1_peak_122435	86.17	86.17	86.17
5	cluster_1642	homologousElement_18033,homologousElement_10249,d0_fqComb.hs1_peak_35398,homologousElement_10250,d0_fqComb.hs1_peak_35399	83.19	80.67	84.87
2	cluster_1643	d0_fqComb.hs1_peak_58475,d0_fqComb.hs1_peak_69677	98.2	98.2	98.2
8	cluster_1647	homologousElement_23073,homologousElement_8431,d0_fqComb.hs1_peak_83643,homologousElement_10015,d0_fqComb.hs1_peak_117881,d0_fqComb.hs1_peak_117828,homologousElement_29079,homologousElement_29189	98.8	97.87	100
5	cluster_1648	d0_fqComb.hs1_peak_86448,d0_fqComb.hs1_peak_78288,d0_fqComb.hs1_peak_78393,d0_fqComb.hs1_peak_78314,d0_fqComb.hs1_peak_86368	89.38	75.9	97.23
7	cluster_1649	d0_fqComb.hs1_peak_29146,d0_fqComb.hs1_peak_33358,d0_fqComb.hs1_peak_67124,d0_fqComb.hs1_peak_37031,d0_fqComb.hs1_peak_68101,homologousElement_15871,homologousElement_17815	96.02	84.54	100
2	cluster_1650	d0_fqComb.hs1_peak_104282,d0_fqComb.hs1_peak_104398	96.19	96.19	96.19
4	cluster_1653	d0_fqComb.hs1_peak_121511,d0_fqComb.hs1_peak_121508,d0_fqComb.hs1_peak_126172,homologousElement_29991	94.13	83.2	100
6	cluster_1657	homologousElement_17741,d0_fqComb.hs1_peak_51668,d0_fqComb.hs1_peak_51665,d0_fqComb.hs1_peak_51670,d0_fqComb.hs1_peak_51662,d0_fqComb.hs1_peak_51672	86.08	81.6	89.77
2	cluster_1661	d0_fqComb.hs1_peak_54372,d0_fqComb.hs1_peak_111997	73.55	73.55	73.55
2	cluster_1662	d0_fqComb.hs1_peak_74797,d0_fqComb.hs1_peak_74708	97.84	97.84	97.84
2	cluster_1664	d0_fqComb.hs1_peak_51824,d0_fqComb.hs1_peak_45179	97.07	97.07	97.07
3	cluster_1665	d0_fqComb.hs1_peak_96175,d0_fqComb.hs1_peak_96043,d0_fqComb.hs1_peak_96183	80.26	80	80.52
3	cluster_1668	d0_fqComb.hs1_peak_45953,d0_fqComb.hs1_peak_46870,homologousElement_17520	85.03	84.78	85.29
2	cluster_1670	d0_fqComb.hs1_peak_105157,d0_fqComb.hs1_peak_104304	100	100	100
2	cluster_1672	d0_fqComb.hs1_peak_123316,d0_fqComb.hs1_peak_123320	100	100	100
2	cluster_1677	d0_fqComb.hs1_peak_94307,d0_fqComb.hs1_peak_94395	97.5	97.5	97.5
2	cluster_1683	d0_fqComb.hs1_peak_117958,d0_fqComb.hs1_peak_117807	99.18	99.18	99.18
14	cluster_1684	homologousElement_28906,homologousElement_3335,d0_fqComb.hs1_peak_117907,homologousElement_3338,d0_fqComb.hs1_peak_52602,homologousElement_17210,homologousElement_17212,homologousElement_19367,homologousElement_19368,homologousElement_27718,homologousElement_27719,homologousElement_29092,homologousElement_29222,homologousElement_18036	88.28	82.22	100
10	cluster_1688	homologousElement_19722,homologousElement_10396,d0_fqComb.hs1_peak_68092,homologousElement_3509,d0_fqComb.hs1_peak_29141,d0_fqComb.hs1_peak_33351,homologousElement_8759,homologousElement_10389,homologousElement_19712,homologousElement_23319	94.54	85.88	100
3	cluster_1690	d0_fqComb.hs1_peak_19222,d0_fqComb.hs1_peak_19212,homologousElement_2950	83.75	83.45	84.06
7	cluster_1693	homologousElement_18912,homologousElement_2870,d0_fqComb.hs1_peak_22785,homologousElement_3101,d0_fqComb.hs1_peak_20888,homologousElement_3116,homologousElement_18899	91.41	84.62	100
2	cluster_1698	d0_fqComb.hs1_peak_29309,d0_fqComb.hs1_peak_29359	83.11	83.11	83.11
4	cluster_1699	d0_fqComb.hs1_peak_119175,d0_fqComb.hs1_peak_29955,d0_fqComb.hs1_peak_119174,d0_fqComb.hs1_peak_30451	89.12	88.52	90.33
2	cluster_1700	d0_fqComb.hs1_peak_53603,d0_fqComb.hs1_peak_53586	87.36	87.36	87.36
7	cluster_1706	d0_fqComb.hs1_peak_68358,d0_fqComb.hs1_peak_68375,homologousElement_24953,homologousElement_24960,homologousElement_24961,homologousElement_24967,homologousElement_24969	79.09	70.18	91.38
2	cluster_1708	d0_fqComb.hs1_peak_832,d0_fqComb.hs1_peak_293	94.12	94.12	94.12
4	cluster_1710	homologousElement_25810,homologousElement_25806,d0_fqComb.hs1_peak_80865,d0_fqComb.hs1_peak_80892	91.93	86.89	95.76
2	cluster_1711	d0_fqComb.hs1_peak_126145,d0_fqComb.hs1_peak_121480	100	100	100
2	cluster_1712	d0_fqComb.hs1_peak_810,d0_fqComb.hs1_peak_850	100	100	100
2	cluster_1714	d0_fqComb.hs1_peak_123463,d0_fqComb.hs1_peak_57729	98.64	98.64	98.64
2	cluster_1715	d0_fqComb.hs1_peak_118609,d0_fqComb.hs1_peak_118693	100	100	100
2	cluster_1723	d0_fqComb.hs1_peak_68434,d0_fqComb.hs1_peak_120873	76.35	76.35	76.35
3	cluster_1724	d0_fqComb.hs1_peak_125443,homologousElement_29878,d0_fqComb.hs1_peak_125444	95.42	93.83	97.01
2	cluster_1725	d0_fqComb.hs1_peak_43106,d0_fqComb.hs1_peak_6126	100	100	100
5	cluster_1740	d0_fqComb.hs1_peak_41913,homologousElement_16654,d0_fqComb.hs1_peak_41973,homologousElement_16658,homologousElement_16700	78.26	76.92	79.25
3	cluster_1741	d0_fqComb.hs1_peak_5893,d0_fqComb.hs1_peak_5814,d0_fqComb.hs1_peak_6156	98.5	97.54	99.47
2	cluster_1745	d0_fqComb.hs1_peak_126115,d0_fqComb.hs1_peak_121447	100	100	100
8	cluster_1747	d0_fqComb.hs1_peak_39108,d0_fqComb.hs1_peak_12593,d0_fqComb.hs1_peak_94076,d0_fqComb.hs1_peak_39377,d0_fqComb.hs1_peak_39264,d0_fqComb.hs1_peak_39228,d0_fqComb.hs1_peak_39425,d0_fqComb.hs1_peak_39726	80.89	71.79	90.8
11	cluster_1748	homologousElement_29425,homologousElement_16397,d0_fqComb.hs1_peak_39429,d0_fqComb.hs1_peak_39371,homologousElement_16390,homologousElement_16405,homologousElement_16419,homologousElement_16438,homologousElement_16413,homologousElement_16445,homologousElement_16461	94.1	84.21	100
2	cluster_1750	d0_fqComb.hs1_peak_121445,d0_fqComb.hs1_peak_126114	100	100	100
7	cluster_1752	d0_fqComb.hs1_peak_37412,d0_fqComb.hs1_peak_37120,d0_fqComb.hs1_peak_37245,d0_fqComb.hs1_peak_37326,d0_fqComb.hs1_peak_37246,d0_fqComb.hs1_peak_39639,d0_fqComb.hs1_peak_39638	94.3	84.38	100
11	cluster_1754	homologousElement_27030,d0_fqComb.hs1_peak_96178,d0_fqComb.hs1_peak_96048,d0_fqComb.hs1_peak_96039,d0_fqComb.hs1_peak_96055,d0_fqComb.hs1_peak_96053,d0_fqComb.hs1_peak_96168,homologousElement_27041,homologousElement_27034,d0_fqComb.hs1_peak_96172,d0_fqComb.hs1_peak_96078	82.25	72.56	93.75
6	cluster_1759	d0_fqComb.hs1_peak_118000,d0_fqComb.hs1_peak_58459,d0_fqComb.hs1_peak_117889,d0_fqComb.hs1_peak_116125,d0_fqComb.hs1_peak_117980,d0_fqComb.hs1_peak_117847	98.75	97.84	100
2	cluster_1760	d0_fqComb.hs1_peak_117735,d0_fqComb.hs1_peak_117736	89.36	89.36	89.36
12	cluster_1761	d0_fqComb.hs1_peak_40729,homologousElement_2751,d0_fqComb.hs1_peak_67101,homologousElement_3177,d0_fqComb.hs1_peak_50900,homologousElement_16501,homologousElement_19015,homologousElement_25490,homologousElement_29949,homologousElement_30384,homologousElement_19312,homologousElement_28740	98.99	97.1	100
2	cluster_1762	d0_fqComb.hs1_peak_53386,d0_fqComb.hs1_peak_53390	85.98	85.98	85.98
3	cluster_1763	homologousElement_25254,d0_fqComb.hs1_peak_97450,d0_fqComb.hs1_peak_97509	95.9	95.8	96
2	cluster_1765	d0_fqComb.hs1_peak_104532,d0_fqComb.hs1_peak_59186	85.45	85.45	85.45
6	cluster_1767	d0_fqComb.hs1_peak_102575,homologousElement_2772,d0_fqComb.hs1_peak_121432,d0_fqComb.hs1_peak_44084,d0_fqComb.hs1_peak_78422,homologousElement_17011	98.42	96.49	100
2	cluster_1770	d0_fqComb.hs1_peak_105619,d0_fqComb.hs1_peak_105646	100	100	100
2	cluster_1774	d0_fqComb.hs1_peak_45958,d0_fqComb.hs1_peak_47011	83.58	83.58	83.58
2	cluster_1781	d0_fqComb.hs1_peak_58329,d0_fqComb.hs1_peak_58305	100	100	100
13	cluster_1782	d0_fqComb.hs1_peak_50901,d0_fqComb.hs1_peak_16945,d0_fqComb.hs1_peak_116110,d0_fqComb.hs1_peak_16946,d0_fqComb.hs1_peak_23318,d0_fqComb.hs1_peak_64675,d0_fqComb.hs1_peak_23319,d0_fqComb.hs1_peak_58469,d0_fqComb.hs1_peak_40725,d0_fqComb.hs1_peak_78426,d0_fqComb.hs1_peak_64676,d0_fqComb.hs1_peak_67099,d0_fqComb.hs1_peak_116111	98.29	95.72	100
2	cluster_1784	d0_fqComb.hs1_peak_48285,d0_fqComb.hs1_peak_48336	99.17	99.17	99.17
7	cluster_1785	homologousElement_186,d0_fqComb.hs1_peak_837,d0_fqComb.hs1_peak_801,d0_fqComb.hs1_peak_865,d0_fqComb.hs1_peak_814,d0_fqComb.hs1_peak_822,d0_fqComb.hs1_peak_843	95.61	87.71	100
6	cluster_1786	d0_fqComb.hs1_peak_39762,d0_fqComb.hs1_peak_39248,d0_fqComb.hs1_peak_39370,d0_fqComb.hs1_peak_39615,d0_fqComb.hs1_peak_39705,d0_fqComb.hs1_peak_39717	93.68	87.57	100
7	cluster_1787	d0_fqComb.hs1_peak_105219,d0_fqComb.hs1_peak_105204,homologousElement_27523,d0_fqComb.hs1_peak_105577,d0_fqComb.hs1_peak_105237,d0_fqComb.hs1_peak_105249,d0_fqComb.hs1_peak_105235	81.78	71	97.69
7	cluster_1788	d0_fqComb.hs1_peak_89001,homologousElement_26324,d0_fqComb.hs1_peak_88982,homologousElement_19036,homologousElement_26617,homologousElement_26679,homologousElement_26998	90.76	74.65	100
2	cluster_1792	d0_fqComb.hs1_peak_106507,d0_fqComb.hs1_peak_106508	100	100	100
2	cluster_1797	d0_fqComb.hs1_peak_104280,d0_fqComb.hs1_peak_104397	100	100	100
4	cluster_1798	d0_fqComb.hs1_peak_29336,d0_fqComb.hs1_peak_122889,homologousElement_8539,d0_fqComb.hs1_peak_99749	92.5	86.59	99.64
7	cluster_1800	d0_fqComb.hs1_peak_75010,homologousElement_25120,d0_fqComb.hs1_peak_70276,homologousElement_25122,homologousElement_25128,homologousElement_25129,homologousElement_25357	84.08	78.95	88.8
2	cluster_1801	d0_fqComb.hs1_peak_80855,d0_fqComb.hs1_peak_80849	98.67	98.67	98.67
2	cluster_1803	d0_fqComb.hs1_peak_6431,d0_fqComb.hs1_peak_6432	72.75	72.75	72.75
2	cluster_1807	d0_fqComb.hs1_peak_110906,d0_fqComb.hs1_peak_110900	81.43	81.43	81.43
6	cluster_1814	homologousElement_18890,d0_fqComb.hs1_peak_117834,d0_fqComb.hs1_peak_117938,homologousElement_28968,homologousElement_29029,homologousElement_29234	97.35	90.43	100
3	cluster_1819	d0_fqComb.hs1_peak_102915,d0_fqComb.hs1_peak_102971,d0_fqComb.hs1_peak_106622	89	84.56	93.44
2	cluster_1820	d0_fqComb.hs1_peak_5940,d0_fqComb.hs1_peak_105152	100	100	100
3	cluster_1821	d0_fqComb.hs1_peak_95783,d0_fqComb.hs1_peak_95779,homologousElement_26946	76.06	75	77.12
5	cluster_1822	d0_fqComb.hs1_peak_5738,d0_fqComb.hs1_peak_5732,d0_fqComb.hs1_peak_5741,homologousElement_505,d0_fqComb.hs1_peak_5736	88.43	86.67	89.57
2	cluster_1825	d0_fqComb.hs1_peak_59140,d0_fqComb.hs1_peak_59141	100	100	100
2	cluster_1828	d0_fqComb.hs1_peak_95920,d0_fqComb.hs1_peak_95918	92.17	92.17	92.17
2	cluster_1831	d0_fqComb.hs1_peak_126076,d0_fqComb.hs1_peak_126074	100	100	100
3	cluster_1839	d0_fqComb.hs1_peak_45172,d0_fqComb.hs1_peak_45231,homologousElement_17754	100	100	100
2	cluster_1845	d0_fqComb.hs1_peak_62088,d0_fqComb.hs1_peak_125935	90.26	90.26	90.26
6	cluster_1849	homologousElement_1597,d0_fqComb.hs1_peak_123845,d0_fqComb.hs1_peak_14929,homologousElement_25065,homologousElement_29922,homologousElement_28578	88.02	85.71	91.07
3	cluster_1850	homologousElement_26803,d0_fqComb.hs1_peak_14893,d0_fqComb.hs1_peak_104021	94.44	93.06	95.83
2	cluster_1851	d0_fqComb.hs1_peak_105642,d0_fqComb.hs1_peak_4299	100	100	100
2	cluster_1856	d0_fqComb.hs1_peak_105515,d0_fqComb.hs1_peak_105529	99.58	99.58	99.58
4	cluster_1861	d0_fqComb.hs1_peak_53646,d0_fqComb.hs1_peak_53700,d0_fqComb.hs1_peak_53695,d0_fqComb.hs1_peak_53668	82.1	78.57	86.81
4	cluster_1862	d0_fqComb.hs1_peak_105534,d0_fqComb.hs1_peak_105399,d0_fqComb.hs1_peak_105521,homologousElement_27985	98.35	95.06	100
4	cluster_1864	homologousElement_29006,d0_fqComb.hs1_peak_117949,d0_fqComb.hs1_peak_117822,homologousElement_28884	84	76	100
2	cluster_1869	d0_fqComb.hs1_peak_58456,d0_fqComb.hs1_peak_57852	96.97	96.97	96.97
12	cluster_1873	homologousElement_17712,homologousElement_1227,d0_fqComb.hs1_peak_37233,homologousElement_1592,d0_fqComb.hs1_peak_44980,homologousElement_16074,homologousElement_16715,homologousElement_16751,homologousElement_16784,homologousElement_16735,homologousElement_24921,homologousElement_24950	95.2	89.57	100
2	cluster_1876	d0_fqComb.hs1_peak_33397,d0_fqComb.hs1_peak_68133	100	100	100
3	cluster_1879	d0_fqComb.hs1_peak_59015,d0_fqComb.hs1_peak_14238,d0_fqComb.hs1_peak_14644	98.94	98.69	99.19
3	cluster_1885	d0_fqComb.hs1_peak_12984,d0_fqComb.hs1_peak_12946,d0_fqComb.hs1_peak_14638	99.09	98.8	99.38
2	cluster_1889	d0_fqComb.hs1_peak_106751,d0_fqComb.hs1_peak_105524	95.77	95.77	95.77
9	cluster_1898	d0_fqComb.hs1_peak_37413,d0_fqComb.hs1_peak_12774,d0_fqComb.hs1_peak_37244,d0_fqComb.hs1_peak_37178,d0_fqComb.hs1_peak_37345,homologousElement_16187,d0_fqComb.hs1_peak_42320,d0_fqComb.hs1_peak_37328,homologousElement_16227	93.97	89.26	100
2	cluster_1899	d0_fqComb.hs1_peak_37320,d0_fqComb.hs1_peak_37393	100	100	100
3	cluster_1905	d0_fqComb.hs1_peak_105406,d0_fqComb.hs1_peak_105393,d0_fqComb.hs1_peak_105540	95.62	91.24	100
2	cluster_1907	d0_fqComb.hs1_peak_104293,d0_fqComb.hs1_peak_104395	91.95	91.95	91.95
13	cluster_1908	d0_fqComb.hs1_peak_1107,d0_fqComb.hs1_peak_797,d0_fqComb.hs1_peak_809,d0_fqComb.hs1_peak_4769,d0_fqComb.hs1_peak_852,d0_fqComb.hs1_peak_6074,d0_fqComb.hs1_peak_5778,d0_fqComb.hs1_peak_6132,d0_fqComb.hs1_peak_5913,d0_fqComb.hs1_peak_6014,d0_fqComb.hs1_peak_5946,homologousElement_841,d0_fqComb.hs1_peak_6121	89.51	78.3	99.07
3	cluster_1913	d0_fqComb.hs1_peak_125997,d0_fqComb.hs1_peak_125995,d0_fqComb.hs1_peak_125996	87.69	87.69	87.69
2	cluster_1918	d0_fqComb.hs1_peak_79441,d0_fqComb.hs1_peak_48330	95.95	95.95	95.95
5	cluster_1919	d0_fqComb.hs1_peak_41863,d0_fqComb.hs1_peak_41864,homologousElement_16676,homologousElement_16690,homologousElement_16699	97.97	91.86	100
2	cluster_1925	d0_fqComb.hs1_peak_53977,d0_fqComb.hs1_peak_53978	100	100	100
5	cluster_1926	d0_fqComb.hs1_peak_101492,d0_fqComb.hs1_peak_101487,d0_fqComb.hs1_peak_101497,d0_fqComb.hs1_peak_101489,d0_fqComb.hs1_peak_101500	90.39	84.18	98.17
8	cluster_1927	d0_fqComb.hs1_peak_23777,homologousElement_2787,d0_fqComb.hs1_peak_110374,homologousElement_2995,d0_fqComb.hs1_peak_110398,homologousElement_3065,d0_fqComb.hs1_peak_110175,homologousElement_25385	95.34	91.06	100
2	cluster_1928	d0_fqComb.hs1_peak_123389,d0_fqComb.hs1_peak_123390	99.72	99.72	99.72
5	cluster_1930	d0_fqComb.hs1_peak_104407,d0_fqComb.hs1_peak_25916,d0_fqComb.hs1_peak_106219,d0_fqComb.hs1_peak_104290,d0_fqComb.hs1_peak_106984	88.43	85	92.11
2	cluster_1931	d0_fqComb.hs1_peak_121441,d0_fqComb.hs1_peak_126111	100	100	100
2	cluster_1933	d0_fqComb.hs1_peak_53567,d0_fqComb.hs1_peak_53569	85.59	85.59	85.59
4	cluster_1934	d0_fqComb.hs1_peak_68313,d0_fqComb.hs1_peak_5640,homologousElement_24875,homologousElement_24894	98.35	98.35	98.35
2	cluster_1935	d0_fqComb.hs1_peak_126168,d0_fqComb.hs1_peak_121504	100	100	100
7	cluster_1939	homologousElement_8648,d0_fqComb.hs1_peak_26345,homologousElement_2661,d0_fqComb.hs1_peak_111326,homologousElement_25142,homologousElement_28592,homologousElement_29569	86.23	81.36	93.22
4	cluster_1940	d0_fqComb.hs1_peak_117952,d0_fqComb.hs1_peak_117818,homologousElement_28889,homologousElement_29001	99.15	98.72	100
2	cluster_1946	d0_fqComb.hs1_peak_61350,d0_fqComb.hs1_peak_61352	88.63	88.63	88.63
6	cluster_1947	d0_fqComb.hs1_peak_51691,homologousElement_17737,d0_fqComb.hs1_peak_51687,homologousElement_17747,homologousElement_17740,homologousElement_17745	94.19	80.36	98.21
4	cluster_1957	d0_fqComb.hs1_peak_58302,d0_fqComb.hs1_peak_58268,d0_fqComb.hs1_peak_58415,d0_fqComb.hs1_peak_58337	91.02	83.33	100
2	cluster_1960	d0_fqComb.hs1_peak_57744,d0_fqComb.hs1_peak_57730	99.43	99.43	99.43
3	cluster_1961	d0_fqComb.hs1_peak_33574,d0_fqComb.hs1_peak_33570,d0_fqComb.hs1_peak_33573	85.24	84.65	85.83
2	cluster_1964	d0_fqComb.hs1_peak_125863,d0_fqComb.hs1_peak_125884	80.83	80.83	80.83
2	cluster_1966	d0_fqComb.hs1_peak_96302,d0_fqComb.hs1_peak_96298	73.83	73.83	73.83
4	cluster_1970	d0_fqComb.hs1_peak_106941,d0_fqComb.hs1_peak_104793,d0_fqComb.hs1_peak_106960,d0_fqComb.hs1_peak_106952	99.66	98.97	100
9	cluster_1971	homologousElement_0,d0_fqComb.hs1_peak_64667,homologousElement_17005,d0_fqComb.hs1_peak_47939,d0_fqComb.hs1_peak_102574,homologousElement_19307,homologousElement_26845,homologousElement_27315,homologousElement_29480	98.26	96.61	100
4	cluster_1973	d0_fqComb.hs1_peak_6583,d0_fqComb.hs1_peak_6581,d0_fqComb.hs1_peak_6594,homologousElement_1413	85.07	78.15	89.92
3	cluster_1981	d0_fqComb.hs1_peak_51510,d0_fqComb.hs1_peak_51509,homologousElement_17730	83.16	80.29	86.03
5	cluster_1987	d0_fqComb.hs1_peak_849,d0_fqComb.hs1_peak_779,d0_fqComb.hs1_peak_868,homologousElement_220,d0_fqComb.hs1_peak_811	96.77	95	100
2	cluster_1991	d0_fqComb.hs1_peak_120046,d0_fqComb.hs1_peak_120048	85.38	85.38	85.38
2	cluster_1992	d0_fqComb.hs1_peak_75742,d0_fqComb.hs1_peak_75751	97.62	97.62	97.62
5	cluster_1999	d0_fqComb.hs1_peak_95997,homologousElement_2921,d0_fqComb.hs1_peak_95992,d0_fqComb.hs1_peak_95999,d0_fqComb.hs1_peak_95995	83.47	81.82	85.37
8	cluster_2007	d0_fqComb.hs1_peak_57807,homologousElement_18712,d0_fqComb.hs1_peak_57808,homologousElement_18715,homologousElement_18793,homologousElement_18796,homologousElement_18799,homologousElement_18803	90.66	88.89	93.41
2	cluster_2008	d0_fqComb.hs1_peak_117541,d0_fqComb.hs1_peak_23006	95.07	95.07	95.07
2	cluster_2010	d0_fqComb.hs1_peak_39599,d0_fqComb.hs1_peak_39698	90.23	90.23	90.23
4	cluster_2016	d0_fqComb.hs1_peak_43245,d0_fqComb.hs1_peak_43066,d0_fqComb.hs1_peak_43241,homologousElement_16934	98.49	97.73	100
2	cluster_2018	d0_fqComb.hs1_peak_121983,d0_fqComb.hs1_peak_121989	93.55	93.55	93.55
4	cluster_2022	d0_fqComb.hs1_peak_105522,d0_fqComb.hs1_peak_105400,d0_fqComb.hs1_peak_105533,d0_fqComb.hs1_peak_106752	96.67	90.28	100
2	cluster_2024	d0_fqComb.hs1_peak_125994,d0_fqComb.hs1_peak_125990	88.27	88.27	88.27
4	cluster_2026	d0_fqComb.hs1_peak_52914,homologousElement_18261,d0_fqComb.hs1_peak_52922,homologousElement_18263	80.94	77.98	83.33
12	cluster_2027	homologousElement_875,homologousElement_299,d0_fqComb.hs1_peak_857,d0_fqComb.hs1_peak_788,d0_fqComb.hs1_peak_818,homologousElement_313,homologousElement_593,homologousElement_846,homologousElement_962,homologousElement_1219,homologousElement_1261,homologousElement_1365	87.25	76.34	100
2	cluster_2034	d0_fqComb.hs1_peak_103815,d0_fqComb.hs1_peak_106220	96.31	96.31	96.31
3	cluster_2035	d0_fqComb.hs1_peak_29338,d0_fqComb.hs1_peak_29370,homologousElement_10293	92.7	87.96	97.45
2	cluster_2036	d0_fqComb.hs1_peak_52678,d0_fqComb.hs1_peak_82979	97.24	97.24	97.24
2	cluster_2038	d0_fqComb.hs1_peak_102496,d0_fqComb.hs1_peak_102497	100	100	100
3	cluster_2040	d0_fqComb.hs1_peak_6822,d0_fqComb.hs1_peak_6825,d0_fqComb.hs1_peak_6826	98.19	97.01	99.37
3	cluster_2047	d0_fqComb.hs1_peak_41462,d0_fqComb.hs1_peak_41524,d0_fqComb.hs1_peak_41573	99.1	98.84	99.36
6	cluster_2051	homologousElement_29666,d0_fqComb.hs1_peak_123280,d0_fqComb.hs1_peak_123273,d0_fqComb.hs1_peak_123274,d0_fqComb.hs1_peak_123277,homologousElement_29670	86.67	81.1	93.24
2	cluster_2055	d0_fqComb.hs1_peak_102416,d0_fqComb.hs1_peak_102428	100	100	100
2	cluster_2062	d0_fqComb.hs1_peak_125871,d0_fqComb.hs1_peak_125873	100	100	100
2	cluster_2063	d0_fqComb.hs1_peak_41563,d0_fqComb.hs1_peak_41532	100	100	100
2	cluster_2064	d0_fqComb.hs1_peak_105217,d0_fqComb.hs1_peak_105164	82.35	82.35	82.35
3	cluster_2065	d0_fqComb.hs1_peak_105544,d0_fqComb.hs1_peak_105390,d0_fqComb.hs1_peak_105637	97.3	97.3	97.3
5	cluster_2067	d0_fqComb.hs1_peak_33356,homologousElement_3524,d0_fqComb.hs1_peak_67122,d0_fqComb.hs1_peak_37029,d0_fqComb.hs1_peak_68097	99.32	98.41	100
2	cluster_2069	d0_fqComb.hs1_peak_40940,d0_fqComb.hs1_peak_40937	100	100	100
3	cluster_2071	d0_fqComb.hs1_peak_12608,d0_fqComb.hs1_peak_12560,homologousElement_2427	90.97	90.07	91.88
2	cluster_2074	d0_fqComb.hs1_peak_106953,d0_fqComb.hs1_peak_106944	100	100	100
2	cluster_2076	d0_fqComb.hs1_peak_24774,d0_fqComb.hs1_peak_24773	94.4	94.4	94.4
2	cluster_2080	d0_fqComb.hs1_peak_83062,d0_fqComb.hs1_peak_11168	98.68	98.68	98.68
2	cluster_2084	d0_fqComb.hs1_peak_14310,d0_fqComb.hs1_peak_116371	71.13	71.13	71.13
2	cluster_2087	d0_fqComb.hs1_peak_45454,d0_fqComb.hs1_peak_46057	97.76	97.76	97.76
13	cluster_2089	d0_fqComb.hs1_peak_83068,homologousElement_7,d0_fqComb.hs1_peak_11161,homologousElement_1609,homologousElement_17004,homologousElement_19299,homologousElement_26840,homologousElement_27308,homologousElement_29479,homologousElement_19308,homologousElement_27321,homologousElement_30289,homologousElement_30336	97.19	91.47	99.22
3	cluster_2090	d0_fqComb.hs1_peak_32097,d0_fqComb.hs1_peak_37488,d0_fqComb.hs1_peak_37489	93.01	89.66	96.36
2	cluster_2092	d0_fqComb.hs1_peak_105223,d0_fqComb.hs1_peak_105202	81.14	81.14	81.14
3	cluster_2093	d0_fqComb.hs1_peak_39606,d0_fqComb.hs1_peak_39779,d0_fqComb.hs1_peak_39618	96.92	96.92	96.92
2	cluster_2096	d0_fqComb.hs1_peak_52838,d0_fqComb.hs1_peak_52824	98.5	98.5	98.5
7	cluster_2100	d0_fqComb.hs1_peak_102973,homologousElement_2974,d0_fqComb.hs1_peak_73209,d0_fqComb.hs1_peak_19817,d0_fqComb.hs1_peak_78964,homologousElement_3036,homologousElement_25572	96.5	93.15	100
4	cluster_2102	d0_fqComb.hs1_peak_5773,d0_fqComb.hs1_peak_6008,d0_fqComb.hs1_peak_5785,d0_fqComb.hs1_peak_6027	99.42	99.1	100
3	cluster_2105	d0_fqComb.hs1_peak_45233,homologousElement_17327,d0_fqComb.hs1_peak_51828	88.22	84.68	91.76
3	cluster_2106	d0_fqComb.hs1_peak_81431,d0_fqComb.hs1_peak_25233,homologousElement_26685	94.35	93.55	95.16
5	cluster_2107	d0_fqComb.hs1_peak_39123,d0_fqComb.hs1_peak_39038,d0_fqComb.hs1_peak_39260,d0_fqComb.hs1_peak_39230,d0_fqComb.hs1_peak_39376	92.9	89.95	98.96
7	cluster_2115	d0_fqComb.hs1_peak_23769,d0_fqComb.hs1_peak_20023,d0_fqComb.hs1_peak_110155,d0_fqComb.hs1_peak_78961,d0_fqComb.hs1_peak_110392,d0_fqComb.hs1_peak_110186,homologousElement_28449	96.27	93.65	100
3	cluster_2116	d0_fqComb.hs1_peak_84172,d0_fqComb.hs1_peak_84187,d0_fqComb.hs1_peak_84179	98.48	98	98.97
2	cluster_2118	d0_fqComb.hs1_peak_45720,d0_fqComb.hs1_peak_45722	100	100	100
3	cluster_2123	homologousElement_18943,d0_fqComb.hs1_peak_58338,d0_fqComb.hs1_peak_58301	99.67	99.34	100
2	cluster_2124	d0_fqComb.hs1_peak_64665,d0_fqComb.hs1_peak_109800	95.4	95.4	95.4
3	cluster_2125	d0_fqComb.hs1_peak_97447,homologousElement_25257,d0_fqComb.hs1_peak_97507	97.81	97.58	98.03
4	cluster_2131	homologousElement_26820,d0_fqComb.hs1_peak_94418,d0_fqComb.hs1_peak_94429,d0_fqComb.hs1_peak_94421	85.05	80.45	93.78
2	cluster_2137	d0_fqComb.hs1_peak_44891,d0_fqComb.hs1_peak_44902	100	100	100
2	cluster_2140	d0_fqComb.hs1_peak_104312,d0_fqComb.hs1_peak_104308	84.8	84.8	84.8
4	cluster_2142	d0_fqComb.hs1_peak_126174,d0_fqComb.hs1_peak_121509,homologousElement_29511,d0_fqComb.hs1_peak_126173	95.59	86.78	100
2	cluster_2148	d0_fqComb.hs1_peak_25144,d0_fqComb.hs1_peak_24534	80.14	80.14	80.14
8	cluster_2149	homologousElement_24888,d0_fqComb.hs1_peak_68500,homologousElement_8475,d0_fqComb.hs1_peak_68486,d0_fqComb.hs1_peak_65613,d0_fqComb.hs1_peak_68307,homologousElement_24881,homologousElement_24978	94.68	87.59	100
3	cluster_2151	homologousElement_29713,d0_fqComb.hs1_peak_123993,d0_fqComb.hs1_peak_123935	86.65	84.76	88.54
2	cluster_2152	d0_fqComb.hs1_peak_104284,d0_fqComb.hs1_peak_104400	94.06	94.06	94.06
2	cluster_2155	d0_fqComb.hs1_peak_52170,d0_fqComb.hs1_peak_52159	86.92	86.92	86.92
2	cluster_2158	d0_fqComb.hs1_peak_89035,d0_fqComb.hs1_peak_87296	98.55	98.55	98.55
3	cluster_2161	homologousElement_16803,d0_fqComb.hs1_peak_121471,d0_fqComb.hs1_peak_126135	97.35	94.71	100
6	cluster_2164	homologousElement_24968,homologousElement_24964,d0_fqComb.hs1_peak_68371,d0_fqComb.hs1_peak_68374,d0_fqComb.hs1_peak_68376,d0_fqComb.hs1_peak_68379	74.43	70.59	78.26
4	cluster_2170	d0_fqComb.hs1_peak_45190,d0_fqComb.hs1_peak_45170,d0_fqComb.hs1_peak_46866,d0_fqComb.hs1_peak_47028	84.55	83.38	85.27
6	cluster_2171	homologousElement_17766,d0_fqComb.hs1_peak_108932,homologousElement_26779,homologousElement_175,d0_fqComb.hs1_peak_96858,homologousElement_177	79.74	70	85.71
5	cluster_2176	d0_fqComb.hs1_peak_108970,homologousElement_28067,d0_fqComb.hs1_peak_108977,homologousElement_28070,d0_fqComb.hs1_peak_108975	91.19	86.76	93.68
3	cluster_2179	d0_fqComb.hs1_peak_73195,d0_fqComb.hs1_peak_74792,d0_fqComb.hs1_peak_74711	92.81	90.7	94.92
8	cluster_2181	homologousElement_26549,homologousElement_180,d0_fqComb.hs1_peak_111869,homologousElement_8553,homologousElement_17822,homologousElement_29299,homologousElement_25836,d0_fqComb.hs1_peak_100717	84.21	72.6	90.57
7	cluster_2184	homologousElement_435,d0_fqComb.hs1_peak_59103,homologousElement_10136,d0_fqComb.hs1_peak_104631,homologousElement_10195,d0_fqComb.hs1_peak_59182,homologousElement_24802	91.06	88.67	92.7
4	cluster_2189	d0_fqComb.hs1_peak_106957,d0_fqComb.hs1_peak_104790,d0_fqComb.hs1_peak_106948,d0_fqComb.hs1_peak_106938	96.14	92.33	99.46
3	cluster_2191	d0_fqComb.hs1_peak_23819,d0_fqComb.hs1_peak_24667,d0_fqComb.hs1_peak_23827	97.5	96.92	98.08
4	cluster_2193	d0_fqComb.hs1_peak_102576,d0_fqComb.hs1_peak_44083,d0_fqComb.hs1_peak_78421,d0_fqComb.hs1_peak_121431	98.76	98.26	99.5
2	cluster_2199	d0_fqComb.hs1_peak_90310,d0_fqComb.hs1_peak_90338	98.9	98.9	98.9
4	cluster_2204	d0_fqComb.hs1_peak_5898,d0_fqComb.hs1_peak_5818,d0_fqComb.hs1_peak_9197,d0_fqComb.hs1_peak_5933	98.32	97.83	98.81
4	cluster_2209	d0_fqComb.hs1_peak_14267,d0_fqComb.hs1_peak_14225,d0_fqComb.hs1_peak_17152,homologousElement_29599	91.54	82.09	100
3	cluster_2210	d0_fqComb.hs1_peak_78287,d0_fqComb.hs1_peak_78315,d0_fqComb.hs1_peak_78394	98.72	97.44	100
2	cluster_2211	d0_fqComb.hs1_peak_57753,d0_fqComb.hs1_peak_58385	99.21	99.21	99.21
4	cluster_2213	d0_fqComb.hs1_peak_88038,homologousElement_26515,d0_fqComb.hs1_peak_88030,d0_fqComb.hs1_peak_88042	80.52	74.23	85.15
2	cluster_2218	d0_fqComb.hs1_peak_125864,d0_fqComb.hs1_peak_125883	99.07	99.07	99.07
2	cluster_2221	d0_fqComb.hs1_peak_29967,d0_fqComb.hs1_peak_29966	87.43	87.43	87.43
2	cluster_2228	d0_fqComb.hs1_peak_97459,d0_fqComb.hs1_peak_97513	96.74	96.74	96.74
2	cluster_2232	d0_fqComb.hs1_peak_19123,d0_fqComb.hs1_peak_20860	100	100	100
2	cluster_2236	d0_fqComb.hs1_peak_82669,d0_fqComb.hs1_peak_125798	90.28	90.28	90.28
3	cluster_2240	d0_fqComb.hs1_peak_30897,d0_fqComb.hs1_peak_30179,d0_fqComb.hs1_peak_30894	99.19	98.95	99.43
5	cluster_2245	d0_fqComb.hs1_peak_97284,homologousElement_27100,d0_fqComb.hs1_peak_97289,homologousElement_27104,homologousElement_27106	93.83	88.57	97.26
2	cluster_2255	d0_fqComb.hs1_peak_73447,d0_fqComb.hs1_peak_73392	95.65	95.65	95.65
3	cluster_2258	d0_fqComb.hs1_peak_20006,d0_fqComb.hs1_peak_17058,homologousElement_3032	93.75	92.5	95
5	cluster_2259	d0_fqComb.hs1_peak_12592,homologousElement_16326,d0_fqComb.hs1_peak_40049,homologousElement_16453,homologousElement_16451	83.01	80.85	85.37
4	cluster_2264	d0_fqComb.hs1_peak_110137,d0_fqComb.hs1_peak_110133,d0_fqComb.hs1_peak_110134,d0_fqComb.hs1_peak_110135	89.45	84.77	94.78
2	cluster_2267	d0_fqComb.hs1_peak_75013,d0_fqComb.hs1_peak_75023	92.79	92.79	92.79
7	cluster_2272	homologousElement_17361,d0_fqComb.hs1_peak_45387,homologousElement_17013,d0_fqComb.hs1_peak_45385,homologousElement_17482,homologousElement_17486,homologousElement_17030	91.54	85.51	100
3	cluster_2274	d0_fqComb.hs1_peak_41687,d0_fqComb.hs1_peak_41650,d0_fqComb.hs1_peak_43940	98.26	96.52	100
8	cluster_2280	homologousElement_26843,homologousElement_5,d0_fqComb.hs1_peak_11159,d0_fqComb.hs1_peak_10187,d0_fqComb.hs1_peak_83060,homologousElement_27311,homologousElement_30286,homologousElement_30333	99.01	97.79	100
2	cluster_2282	d0_fqComb.hs1_peak_11596,d0_fqComb.hs1_peak_11599	92.21	92.21	92.21
2	cluster_2283	d0_fqComb.hs1_peak_37395,d0_fqComb.hs1_peak_37319	100	100	100
6	cluster_2284	homologousElement_2421,d0_fqComb.hs1_peak_94077,d0_fqComb.hs1_peak_39035,d0_fqComb.hs1_peak_39727,homologousElement_16344,homologousElement_16367	91.51	89.66	93.1
2	cluster_2287	d0_fqComb.hs1_peak_44974,d0_fqComb.hs1_peak_44870	100	100	100
2	cluster_2288	d0_fqComb.hs1_peak_96267,d0_fqComb.hs1_peak_96269	90.48	90.48	90.48
4	cluster_2290	homologousElement_2384,d0_fqComb.hs1_peak_12473,d0_fqComb.hs1_peak_12450,d0_fqComb.hs1_peak_12455	83.46	82.54	84.72
2	cluster_2292	d0_fqComb.hs1_peak_66297,d0_fqComb.hs1_peak_66298	87.59	87.59	87.59
3	cluster_2298	d0_fqComb.hs1_peak_105530,d0_fqComb.hs1_peak_105404,d0_fqComb.hs1_peak_105514	99.51	99.3	99.72
2	cluster_2301	d0_fqComb.hs1_peak_64445,d0_fqComb.hs1_peak_77365	92.75	92.75	92.75
2	cluster_2303	d0_fqComb.hs1_peak_57295,d0_fqComb.hs1_peak_57298	100	100	100
2	cluster_2307	d0_fqComb.hs1_peak_118608,d0_fqComb.hs1_peak_118694	94.3	94.3	94.3
2	cluster_2317	d0_fqComb.hs1_peak_16949,d0_fqComb.hs1_peak_44089	100	100	100
6	cluster_2319	d0_fqComb.hs1_peak_117903,homologousElement_3383,d0_fqComb.hs1_peak_117970,homologousElement_19465,d0_fqComb.hs1_peak_117876,homologousElement_29098	94.16	91.19	98.46
3	cluster_2320	d0_fqComb.hs1_peak_89012,d0_fqComb.hs1_peak_88989,d0_fqComb.hs1_peak_89018	99.8	99.6	100
2	cluster_2322	d0_fqComb.hs1_peak_68432,d0_fqComb.hs1_peak_102702	98.21	98.21	98.21
4	cluster_2323	d0_fqComb.hs1_peak_39701,d0_fqComb.hs1_peak_39365,homologousElement_30298,homologousElement_30345	95.52	90.42	100
2	cluster_2324	d0_fqComb.hs1_peak_1660,d0_fqComb.hs1_peak_1623	95.06	95.06	95.06
2	cluster_2325	d0_fqComb.hs1_peak_6128,d0_fqComb.hs1_peak_43109	100	100	100
2	cluster_2333	d0_fqComb.hs1_peak_109766,d0_fqComb.hs1_peak_109765	100	100	100
2	cluster_2334	d0_fqComb.hs1_peak_107413,d0_fqComb.hs1_peak_107412	98.9	98.9	98.9
3	cluster_2335	d0_fqComb.hs1_peak_46830,d0_fqComb.hs1_peak_46826,homologousElement_17501	96.17	96.05	96.3
2	cluster_2336	d0_fqComb.hs1_peak_41653,d0_fqComb.hs1_peak_41694	100	100	100
3	cluster_2337	d0_fqComb.hs1_peak_41693,d0_fqComb.hs1_peak_41654,d0_fqComb.hs1_peak_41679	100	100	100
3	cluster_2338	d0_fqComb.hs1_peak_75021,homologousElement_25127,d0_fqComb.hs1_peak_74972	83.5	82.61	84.38
6	cluster_2339	homologousElement_27169,d0_fqComb.hs1_peak_74914,homologousElement_30261,d0_fqComb.hs1_peak_98338,homologousElement_25355,d0_fqComb.hs1_peak_91270	81.22	77.27	83.33
2	cluster_2341	d0_fqComb.hs1_peak_28837,d0_fqComb.hs1_peak_28770	81.5	81.5	81.5
2	cluster_2345	d0_fqComb.hs1_peak_43948,d0_fqComb.hs1_peak_41901	95.35	95.35	95.35
4	cluster_2354	d0_fqComb.hs1_peak_17205,d0_fqComb.hs1_peak_17209,d0_fqComb.hs1_peak_17204,d0_fqComb.hs1_peak_17206	99.5	98.5	100
2	cluster_2356	d0_fqComb.hs1_peak_105385,d0_fqComb.hs1_peak_105257	94.04	94.04	94.04
7	cluster_2360	d0_fqComb.hs1_peak_41526,homologousElement_16513,d0_fqComb.hs1_peak_41465,d0_fqComb.hs1_peak_41567,d0_fqComb.hs1_peak_41477,d0_fqComb.hs1_peak_41570,homologousElement_16590	99.08	98.46	100
2	cluster_2364	d0_fqComb.hs1_peak_121494,d0_fqComb.hs1_peak_126159	100	100	100
3	cluster_2367	homologousElement_2850,d0_fqComb.hs1_peak_45961,d0_fqComb.hs1_peak_46002	97.81	95.61	100
4	cluster_2368	d0_fqComb.hs1_peak_96044,d0_fqComb.hs1_peak_96182,homologousElement_27038,homologousElement_27048	83.71	81.29	87.1
2	cluster_2369	d0_fqComb.hs1_peak_105382,d0_fqComb.hs1_peak_105259	89.52	89.52	89.52
13	cluster_2374	homologousElement_24808,homologousElement_10141,d0_fqComb.hs1_peak_59109,homologousElement_10189,homologousElement_19089,homologousElement_15972,d0_fqComb.hs1_peak_59177,homologousElement_16009,homologousElement_19094,homologousElement_19143,homologousElement_23121,homologousElement_28535,homologousElement_17612	88.1	83.33	100
2	cluster_2379	d0_fqComb.hs1_peak_67643,d0_fqComb.hs1_peak_55529	100	100	100
2	cluster_2383	d0_fqComb.hs1_peak_126104,d0_fqComb.hs1_peak_126215	100	100	100
3	cluster_2384	d0_fqComb.hs1_peak_29948,d0_fqComb.hs1_peak_30431,d0_fqComb.hs1_peak_30450	88.26	84.03	92.49
2	cluster_2387	d0_fqComb.hs1_peak_58331,d0_fqComb.hs1_peak_58315	100	100	100
6	cluster_2388	d0_fqComb.hs1_peak_12982,d0_fqComb.hs1_peak_12949,d0_fqComb.hs1_peak_14646,d0_fqComb.hs1_peak_13110,d0_fqComb.hs1_peak_14242,homologousElement_29316	98.43	94.25	100
4	cluster_2393	d0_fqComb.hs1_peak_30449,homologousElement_8523,d0_fqComb.hs1_peak_30433,homologousElement_8556	85.18	78.5	90.16
2	cluster_2396	d0_fqComb.hs1_peak_2215,d0_fqComb.hs1_peak_2192	100	100	100
5	cluster_2399	d0_fqComb.hs1_peak_6040,d0_fqComb.hs1_peak_5764,d0_fqComb.hs1_peak_5795,d0_fqComb.hs1_peak_5994,d0_fqComb.hs1_peak_6144	98.12	94.3	99.71
2	cluster_2402	d0_fqComb.hs1_peak_41933,d0_fqComb.hs1_peak_41932	87.85	87.85	87.85
2	cluster_2409	d0_fqComb.hs1_peak_53660,d0_fqComb.hs1_peak_53669	71.69	71.69	71.69
5	cluster_2412	homologousElement_18964,d0_fqComb.hs1_peak_58238,homologousElement_167,d0_fqComb.hs1_peak_7980,d0_fqComb.hs1_peak_58199	89.44	74.89	100
2	cluster_2413	d0_fqComb.hs1_peak_45355,d0_fqComb.hs1_peak_45362	86.96	86.96	86.96
2	cluster_2414	d0_fqComb.hs1_peak_73196,d0_fqComb.hs1_peak_74694	96.77	96.77	96.77
2	cluster_2415	d0_fqComb.hs1_peak_126144,d0_fqComb.hs1_peak_121479	99.68	99.68	99.68
4	cluster_2416	d0_fqComb.hs1_peak_67096,d0_fqComb.hs1_peak_23321,d0_fqComb.hs1_peak_58466,d0_fqComb.hs1_peak_116115	99.21	98.35	100
4	cluster_2424	d0_fqComb.hs1_peak_44967,homologousElement_8678,d0_fqComb.hs1_peak_44770,homologousElement_29380	91.48	77.63	98.63
2	cluster_2432	d0_fqComb.hs1_peak_14250,d0_fqComb.hs1_peak_14249	98.02	98.02	98.02
2	cluster_2437	d0_fqComb.hs1_peak_109909,d0_fqComb.hs1_peak_109922	98.61	98.61	98.61
3	cluster_2448	d0_fqComb.hs1_peak_14641,homologousElement_2598,d0_fqComb.hs1_peak_14649	96.74	95.95	97.53
2	cluster_2449	d0_fqComb.hs1_peak_28833,d0_fqComb.hs1_peak_28773	85.21	85.21	85.21
2	cluster_2454	d0_fqComb.hs1_peak_105156,d0_fqComb.hs1_peak_104305	99.02	99.02	99.02
3	cluster_2457	d0_fqComb.hs1_peak_24668,d0_fqComb.hs1_peak_23820,d0_fqComb.hs1_peak_23825	100	100	100
3	cluster_2458	d0_fqComb.hs1_peak_58300,d0_fqComb.hs1_peak_58197,d0_fqComb.hs1_peak_58340	100	100	100
2	cluster_2462	d0_fqComb.hs1_peak_39430,d0_fqComb.hs1_peak_39380	96.06	96.06	96.06
2	cluster_2464	d0_fqComb.hs1_peak_126175,d0_fqComb.hs1_peak_123609	100	100	100
2	cluster_2466	d0_fqComb.hs1_peak_6297,d0_fqComb.hs1_peak_6298	98.63	98.63	98.63
12	cluster_2467	homologousElement_29347,homologousElement_25976,d0_fqComb.hs1_peak_57296,d0_fqComb.hs1_peak_57299,d0_fqComb.hs1_peak_121111,homologousElement_25154,d0_fqComb.hs1_peak_76060,d0_fqComb.hs1_peak_24181,homologousElement_26772,homologousElement_29647,d0_fqComb.hs1_peak_78167,homologousElement_29687	84.3	71.88	100
3	cluster_2473	homologousElement_30331,d0_fqComb.hs1_peak_126209,d0_fqComb.hs1_peak_126206	99.31	98.63	100
2	cluster_2477	d0_fqComb.hs1_peak_81074,d0_fqComb.hs1_peak_81063	80.18	80.18	80.18
2	cluster_2479	d0_fqComb.hs1_peak_2610,d0_fqComb.hs1_peak_2600	100	100	100
2	cluster_2487	d0_fqComb.hs1_peak_94670,d0_fqComb.hs1_peak_94723	96.2	96.2	96.2
2	cluster_2496	d0_fqComb.hs1_peak_126055,d0_fqComb.hs1_peak_126060	100	100	100
2	cluster_2497	d0_fqComb.hs1_peak_118943,d0_fqComb.hs1_peak_8894	92.75	92.75	92.75
2	cluster_2502	d0_fqComb.hs1_peak_121987,d0_fqComb.hs1_peak_121982	100	100	100
5	cluster_2505	homologousElement_17104,d0_fqComb.hs1_peak_44769,d0_fqComb.hs1_peak_44965,d0_fqComb.hs1_peak_44875,homologousElement_17152	93.98	81.03	100
2	cluster_2507	d0_fqComb.hs1_peak_76072,d0_fqComb.hs1_peak_76058	91.38	91.38	91.38
2	cluster_2508	d0_fqComb.hs1_peak_66004,d0_fqComb.hs1_peak_66006	100	100	100
4	cluster_2509	homologousElement_8512,d0_fqComb.hs1_peak_59115,d0_fqComb.hs1_peak_68276,d0_fqComb.hs1_peak_59191	78.91	76.35	81.33
2	cluster_2511	d0_fqComb.hs1_peak_19220,d0_fqComb.hs1_peak_19218	94.42	94.42	94.42
2	cluster_2512	d0_fqComb.hs1_peak_123318,d0_fqComb.hs1_peak_123319	100	100	100
5	cluster_2513	d0_fqComb.hs1_peak_41525,d0_fqComb.hs1_peak_40898,d0_fqComb.hs1_peak_41479,d0_fqComb.hs1_peak_41464,d0_fqComb.hs1_peak_41571	98.7	98.11	100
4	cluster_2514	d0_fqComb.hs1_peak_43937,d0_fqComb.hs1_peak_41649,d0_fqComb.hs1_peak_41918,d0_fqComb.hs1_peak_41689	97.38	94.69	98.72
5	cluster_2515	d0_fqComb.hs1_peak_43239,homologousElement_16906,d0_fqComb.hs1_peak_43243,homologousElement_16921,homologousElement_16958	99.28	98.57	100
2	cluster_2518	d0_fqComb.hs1_peak_41562,d0_fqComb.hs1_peak_41480	100	100	100
2	cluster_2520	d0_fqComb.hs1_peak_10075,d0_fqComb.hs1_peak_97879	100	100	100
3	cluster_2524	homologousElement_15930,d0_fqComb.hs1_peak_52402,d0_fqComb.hs1_peak_37110	96.98	93.97	100
2	cluster_2532	d0_fqComb.hs1_peak_105256,d0_fqComb.hs1_peak_105386	96.55	96.55	96.55
2	cluster_2533	d0_fqComb.hs1_peak_109910,d0_fqComb.hs1_peak_109919	100	100	100
3	cluster_2535	d0_fqComb.hs1_peak_42880,d0_fqComb.hs1_peak_42879,homologousElement_17794	93.47	92.75	94.2
6	cluster_2539	d0_fqComb.hs1_peak_104872,d0_fqComb.hs1_peak_104443,d0_fqComb.hs1_peak_106646,homologousElement_27531,d0_fqComb.hs1_peak_105205,homologousElement_27860	93.28	88.89	96.83
2	cluster_2540	d0_fqComb.hs1_peak_118385,d0_fqComb.hs1_peak_59187	98.97	98.97	98.97
4	cluster_2541	d0_fqComb.hs1_peak_5793,d0_fqComb.hs1_peak_5768,d0_fqComb.hs1_peak_6034,d0_fqComb.hs1_peak_6000	99.59	99.34	100
3	cluster_2542	d0_fqComb.hs1_peak_44916,d0_fqComb.hs1_peak_44898,d0_fqComb.hs1_peak_44906	100	100	100
2	cluster_2554	d0_fqComb.hs1_peak_53690,d0_fqComb.hs1_peak_53691	100	100	100
2	cluster_2555	d0_fqComb.hs1_peak_57737,d0_fqComb.hs1_peak_58207	100	100	100
2	cluster_2556	d0_fqComb.hs1_peak_40482,d0_fqComb.hs1_peak_40545	100	100	100
4	cluster_2561	d0_fqComb.hs1_peak_37117,d0_fqComb.hs1_peak_37105,d0_fqComb.hs1_peak_37240,d0_fqComb.hs1_peak_37227	100	100	100
2	cluster_2564	d0_fqComb.hs1_peak_121466,d0_fqComb.hs1_peak_126132	100	100	100
3	cluster_2566	d0_fqComb.hs1_peak_97508,homologousElement_25255,d0_fqComb.hs1_peak_97449	98.84	97.67	100
5	cluster_2567	homologousElement_26962,d0_fqComb.hs1_peak_97453,d0_fqComb.hs1_peak_95814,d0_fqComb.hs1_peak_95819,homologousElement_27120	94.62	90.85	100
3	cluster_2571	d0_fqComb.hs1_peak_126207,d0_fqComb.hs1_peak_126208,d0_fqComb.hs1_peak_126212	100	100	100
2	cluster_2577	d0_fqComb.hs1_peak_46054,d0_fqComb.hs1_peak_45457	98.71	98.71	98.71
2	cluster_2588	d0_fqComb.hs1_peak_44878,d0_fqComb.hs1_peak_44727	99.05	99.05	99.05
7	cluster_2590	d0_fqComb.hs1_peak_866,homologousElement_184,homologousElement_222,d0_fqComb.hs1_peak_1105,homologousElement_269,homologousElement_325,homologousElement_29887	85.03	81.18	99.42
2	cluster_2595	d0_fqComb.hs1_peak_40825,d0_fqComb.hs1_peak_40827	100	100	100
2	cluster_2599	d0_fqComb.hs1_peak_92331,d0_fqComb.hs1_peak_92329	96.96	96.96	96.96
2	cluster_2601	d0_fqComb.hs1_peak_29006,d0_fqComb.hs1_peak_29021	98.82	98.82	98.82
2	cluster_2602	d0_fqComb.hs1_peak_869,d0_fqComb.hs1_peak_798	99.17	99.17	99.17
5	cluster_2603	d0_fqComb.hs1_peak_46835,d0_fqComb.hs1_peak_46827,d0_fqComb.hs1_peak_46829,d0_fqComb.hs1_peak_46832,homologousElement_17503	84.72	78.65	95.77
2	cluster_2607	d0_fqComb.hs1_peak_46010,d0_fqComb.hs1_peak_46015	100	100	100
27	cluster_2608	d0_fqComb.hs1_peak_53671,d0_fqComb.hs1_peak_53637,d0_fqComb.hs1_peak_53664,d0_fqComb.hs1_peak_53640,d0_fqComb.hs1_peak_53667,d0_fqComb.hs1_peak_53641,d0_fqComb.hs1_peak_53652,d0_fqComb.hs1_peak_53642,d0_fqComb.hs1_peak_53701,d0_fqComb.hs1_peak_53643,d0_fqComb.hs1_peak_53694,d0_fqComb.hs1_peak_53645,d0_fqComb.hs1_peak_53657,d0_fqComb.hs1_peak_53648,d0_fqComb.hs1_peak_53651,homologousElement_18520,…	82.11	71.9	96.97
7	cluster_2610	homologousElement_18829,homologousElement_909,d0_fqComb.hs1_peak_5921,d0_fqComb.hs1_peak_5885,d0_fqComb.hs1_peak_17076,homologousElement_18741,homologousElement_18773	97.03	94.31	100
3	cluster_2615	d0_fqComb.hs1_peak_39122,d0_fqComb.hs1_peak_39039,homologousElement_16355	97.44	94.87	100
2	cluster_2616	d0_fqComb.hs1_peak_68248,d0_fqComb.hs1_peak_68428	91.55	91.55	91.55
2	cluster_2619	d0_fqComb.hs1_peak_46055,d0_fqComb.hs1_peak_45456	100	100	100
2	cluster_2620	d0_fqComb.hs1_peak_54021,d0_fqComb.hs1_peak_54020	100	100	100
8	cluster_2622	homologousElement_16010,d0_fqComb.hs1_peak_59178,homologousElement_15971,d0_fqComb.hs1_peak_59108,homologousElement_17611,homologousElement_19088,homologousElement_19095,homologousElement_23122	91.51	88.89	97.53
2	cluster_2626	d0_fqComb.hs1_peak_105383,d0_fqComb.hs1_peak_105258	98.61	98.61	98.61
2	cluster_2630	d0_fqComb.hs1_peak_68257,d0_fqComb.hs1_peak_68189	99.03	99.03	99.03
3	cluster_2631	homologousElement_17067,d0_fqComb.hs1_peak_44873,d0_fqComb.hs1_peak_44968	98.41	98.41	98.41
2	cluster_2647	d0_fqComb.hs1_peak_53878,d0_fqComb.hs1_peak_53879	73.51	73.51	73.51
6	cluster_2648	homologousElement_16412,d0_fqComb.hs1_peak_120784,d0_fqComb.hs1_peak_39258,homologousElement_16425,homologousElement_16460,homologousElement_16439	75.82	70.59	83.66
2	cluster_2657	d0_fqComb.hs1_peak_5759,d0_fqComb.hs1_peak_5761	96.36	96.36	96.36
3	cluster_2658	d0_fqComb.hs1_peak_70847,d0_fqComb.hs1_peak_126157,d0_fqComb.hs1_peak_121491	98.73	97.47	100
2	cluster_2664	d0_fqComb.hs1_peak_109065,d0_fqComb.hs1_peak_109052	100	100	100
3	cluster_2665	d0_fqComb.hs1_peak_29264,d0_fqComb.hs1_peak_23730,d0_fqComb.hs1_peak_29951	84.09	78.72	89.47
2	cluster_2666	d0_fqComb.hs1_peak_12917,d0_fqComb.hs1_peak_13076	97.52	97.52	97.52
7	cluster_2677	d0_fqComb.hs1_peak_68396,d0_fqComb.hs1_peak_68398,d0_fqComb.hs1_peak_68397,homologousElement_24981,d0_fqComb.hs1_peak_68390,d0_fqComb.hs1_peak_68388,d0_fqComb.hs1_peak_68393	87.75	79.63	98.57
3	cluster_2680	d0_fqComb.hs1_peak_9285,d0_fqComb.hs1_peak_9276,d0_fqComb.hs1_peak_9277	97.78	97.03	98.53
3	cluster_2681	d0_fqComb.hs1_peak_59183,d0_fqComb.hs1_peak_20131,d0_fqComb.hs1_peak_59101	90.87	88.59	93.15
2	cluster_2682	d0_fqComb.hs1_peak_69686,d0_fqComb.hs1_peak_73193	93.44	93.44	93.44
3	cluster_2684	d0_fqComb.hs1_peak_102970,d0_fqComb.hs1_peak_102916,d0_fqComb.hs1_peak_106621	95.65	92.39	98.91
4	cluster_2687	homologousElement_889,d0_fqComb.hs1_peak_5820,d0_fqComb.hs1_peak_5930,homologousElement_1575	96.3	88.89	100
3	cluster_2688	d0_fqComb.hs1_peak_27226,d0_fqComb.hs1_peak_6038,d0_fqComb.hs1_peak_5995	96.7	93.4	100
3	cluster_2689	d0_fqComb.hs1_peak_40828,d0_fqComb.hs1_peak_40824,d0_fqComb.hs1_peak_40826	100	100	100
2	cluster_2691	d0_fqComb.hs1_peak_4291,d0_fqComb.hs1_peak_105629	99.04	99.04	99.04
4	cluster_2692	d0_fqComb.hs1_peak_41856,d0_fqComb.hs1_peak_41457,d0_fqComb.hs1_peak_41876,d0_fqComb.hs1_peak_14995	77.44	75	81.21
2	cluster_2694	d0_fqComb.hs1_peak_102567,d0_fqComb.hs1_peak_27916	78.11	78.11	78.11
2	cluster_2695	d0_fqComb.hs1_peak_96225,d0_fqComb.hs1_peak_96223	92.95	92.95	92.95
2	cluster_2696	d0_fqComb.hs1_peak_4617,d0_fqComb.hs1_peak_4600	89.09	89.09	89.09
11	cluster_2700	d0_fqComb.hs1_peak_11398,d0_fqComb.hs1_peak_12,d0_fqComb.hs1_peak_10371,homologousElement_3318,homologousElement_10129,homologousElement_17542,homologousElement_17550,homologousElement_17558,homologousElement_17565,homologousElement_24795,homologousElement_19147	90.65	78.9	100
2	cluster_2701	d0_fqComb.hs1_peak_12603,d0_fqComb.hs1_peak_12551	100	100	100
3	cluster_2702	homologousElement_16554,d0_fqComb.hs1_peak_83714,d0_fqComb.hs1_peak_30612	87.06	85.96	88.17
2	cluster_2703	d0_fqComb.hs1_peak_121474,d0_fqComb.hs1_peak_126137	100	100	100
2	cluster_2705	d0_fqComb.hs1_peak_24559,d0_fqComb.hs1_peak_24540	93.1	93.1	93.1
2	cluster_2707	d0_fqComb.hs1_peak_58308,d0_fqComb.hs1_peak_58325	100	100	100
2	cluster_2709	d0_fqComb.hs1_peak_104291,d0_fqComb.hs1_peak_104390	94.29	94.29	94.29
5	cluster_2712	homologousElement_501,d0_fqComb.hs1_peak_5735,homologousElement_507,d0_fqComb.hs1_peak_5737,d0_fqComb.hs1_peak_5739	92.31	87.01	100
2	cluster_2714	d0_fqComb.hs1_peak_46867,d0_fqComb.hs1_peak_47027	98.67	98.67	98.67
2	cluster_2716	d0_fqComb.hs1_peak_94245,d0_fqComb.hs1_peak_94141	100	100	100
4	cluster_2717	d0_fqComb.hs1_peak_6063,homologousElement_848,d0_fqComb.hs1_peak_6066,homologousElement_1262	87.44	86.67	88.03
3	cluster_2721	d0_fqComb.hs1_peak_105499,homologousElement_27882,d0_fqComb.hs1_peak_105248	93.98	93.33	94.64
6	cluster_2729	homologousElement_272,homologousElement_225,d0_fqComb.hs1_peak_838,d0_fqComb.hs1_peak_821,homologousElement_323,homologousElement_25177	98.67	97.32	100
2	cluster_2731	d0_fqComb.hs1_peak_66842,d0_fqComb.hs1_peak_66840	88.99	88.99	88.99
2	cluster_2733	d0_fqComb.hs1_peak_94140,d0_fqComb.hs1_peak_94246	100	100	100
2	cluster_2735	d0_fqComb.hs1_peak_121242,d0_fqComb.hs1_peak_121115	83.97	83.97	83.97
2	cluster_2737	d0_fqComb.hs1_peak_123646,d0_fqComb.hs1_peak_126183	100	100	100
2	cluster_2739	d0_fqComb.hs1_peak_5510,d0_fqComb.hs1_peak_5504	84.67	84.67	84.67
3	cluster_2741	d0_fqComb.hs1_peak_41878,d0_fqComb.hs1_peak_41860,d0_fqComb.hs1_peak_41872	100	100	100
4	cluster_2746	d0_fqComb.hs1_peak_6154,d0_fqComb.hs1_peak_5811,d0_fqComb.hs1_peak_5891,d0_fqComb.hs1_peak_5935	100	100	100
5	cluster_2748	d0_fqComb.hs1_peak_78395,d0_fqComb.hs1_peak_78286,homologousElement_25456,homologousElement_26220,homologousElement_26242	96.11	91.57	100
3	cluster_2751	d0_fqComb.hs1_peak_58266,d0_fqComb.hs1_peak_58304,d0_fqComb.hs1_peak_58333	100	100	100
2	cluster_2753	d0_fqComb.hs1_peak_12461,d0_fqComb.hs1_peak_12456	98.8	98.8	98.8
6	cluster_2754	homologousElement_26619,homologousElement_26575,d0_fqComb.hs1_peak_89000,homologousElement_26322,d0_fqComb.hs1_peak_88981,homologousElement_26680	98.84	97.26	100
2	cluster_2755	d0_fqComb.hs1_peak_109573,d0_fqComb.hs1_peak_109399	100	100	100
2	cluster_2762	d0_fqComb.hs1_peak_122666,d0_fqComb.hs1_peak_122684	98.27	98.27	98.27
2	cluster_2763	d0_fqComb.hs1_peak_297,d0_fqComb.hs1_peak_829	94.85	94.85	94.85
2	cluster_2765	d0_fqComb.hs1_peak_46329,d0_fqComb.hs1_peak_49294	79.3	79.3	79.3
2	cluster_2770	d0_fqComb.hs1_peak_126118,d0_fqComb.hs1_peak_121451	100	100	100
2	cluster_2771	d0_fqComb.hs1_peak_51694,d0_fqComb.hs1_peak_51692	91.24	91.24	91.24
2	cluster_2772	d0_fqComb.hs1_peak_87297,d0_fqComb.hs1_peak_89036	100	100	100
2	cluster_2774	d0_fqComb.hs1_peak_66415,d0_fqComb.hs1_peak_66422	99.07	99.07	99.07
2	cluster_2779	d0_fqComb.hs1_peak_52924,d0_fqComb.hs1_peak_52925	100	100	100
2	cluster_2780	d0_fqComb.hs1_peak_125455,d0_fqComb.hs1_peak_125453	87.56	87.56	87.56
8	cluster_2781	d0_fqComb.hs1_peak_68501,homologousElement_8476,d0_fqComb.hs1_peak_68306,homologousElement_24882,d0_fqComb.hs1_peak_65612,d0_fqComb.hs1_peak_68485,homologousElement_24887,homologousElement_24979	91.92	79.66	98.18
4	cluster_2784	d0_fqComb.hs1_peak_105543,d0_fqComb.hs1_peak_105391,d0_fqComb.hs1_peak_105636,d0_fqComb.hs1_peak_105635	89.34	86.8	94.43
2	cluster_2786	d0_fqComb.hs1_peak_12605,d0_fqComb.hs1_peak_12564	97.6	97.6	97.6
4	cluster_2789	d0_fqComb.hs1_peak_72197,d0_fqComb.hs1_peak_799,d0_fqComb.hs1_peak_812,d0_fqComb.hs1_peak_847	98.83	97.05	100
2	cluster_2791	d0_fqComb.hs1_peak_36372,d0_fqComb.hs1_peak_36373	98.77	98.77	98.77
2	cluster_2803	d0_fqComb.hs1_peak_118944,d0_fqComb.hs1_peak_16809	96.61	96.61	96.61
6	cluster_2804	d0_fqComb.hs1_peak_39037,d0_fqComb.hs1_peak_39124,d0_fqComb.hs1_peak_39229,homologousElement_16339,homologousElement_16372,homologousElement_16357	90.52	85.71	97.92
3	cluster_2812	d0_fqComb.hs1_peak_78284,d0_fqComb.hs1_peak_78397,d0_fqComb.hs1_peak_86454	99.28	98.56	100
3	cluster_2814	homologousElement_3145,d0_fqComb.hs1_peak_21627,d0_fqComb.hs1_peak_21633	89.94	88.96	90.91
2	cluster_2815	d0_fqComb.hs1_peak_109911,d0_fqComb.hs1_peak_109918	97.56	97.56	97.56
4	cluster_2816	d0_fqComb.hs1_peak_68541,homologousElement_24997,d0_fqComb.hs1_peak_68716,d0_fqComb.hs1_peak_68822	95.04	89.08	100
2	cluster_2821	d0_fqComb.hs1_peak_43033,d0_fqComb.hs1_peak_114952	84.5	84.5	84.5
2	cluster_2830	d0_fqComb.hs1_peak_105377,d0_fqComb.hs1_peak_105262	98.72	98.72	98.72
2	cluster_2831	d0_fqComb.hs1_peak_46873,d0_fqComb.hs1_peak_45956	98.9	98.9	98.9
5	cluster_2832	d0_fqComb.hs1_peak_118004,d0_fqComb.hs1_peak_58462,d0_fqComb.hs1_peak_116121,d0_fqComb.hs1_peak_117892,d0_fqComb.hs1_peak_117931	99.7	98.81	100
2	cluster_2839	d0_fqComb.hs1_peak_106816,d0_fqComb.hs1_peak_106814	87.13	87.13	87.13
3	cluster_2842	homologousElement_3381,d0_fqComb.hs1_peak_20599,d0_fqComb.hs1_peak_125743	85.09	82.13	88.05
4	cluster_2847	d0_fqComb.hs1_peak_9199,homologousElement_607,d0_fqComb.hs1_peak_5900,d0_fqComb.hs1_peak_5931	99.13	98.18	100
2	cluster_2851	d0_fqComb.hs1_peak_57747,d0_fqComb.hs1_peak_58394	100	100	100
2	cluster_2853	d0_fqComb.hs1_peak_89010,d0_fqComb.hs1_peak_88990	100	100	100
3	cluster_2854	d0_fqComb.hs1_peak_12998,d0_fqComb.hs1_peak_12932,d0_fqComb.hs1_peak_12978	99.4	99.22	99.58
2	cluster_2856	d0_fqComb.hs1_peak_43950,d0_fqComb.hs1_peak_41903	98.46	98.46	98.46
3	cluster_2863	d0_fqComb.hs1_peak_11894,d0_fqComb.hs1_peak_109362,d0_fqComb.hs1_peak_11893	76.75	76.72	76.79
2	cluster_2864	d0_fqComb.hs1_peak_105634,d0_fqComb.hs1_peak_105615	100	100	100
2	cluster_2871	d0_fqComb.hs1_peak_57851,d0_fqComb.hs1_peak_58455	92.41	92.41	92.41
4	cluster_2876	homologousElement_28860,d0_fqComb.hs1_peak_97072,d0_fqComb.hs1_peak_117924,homologousElement_29182	94.17	88.95	98.7
2	cluster_2879	d0_fqComb.hs1_peak_104789,d0_fqComb.hs1_peak_106946	98.63	98.63	98.63
2	cluster_2880	d0_fqComb.hs1_peak_46056,d0_fqComb.hs1_peak_45455	98.42	98.42	98.42
2	cluster_2884	d0_fqComb.hs1_peak_58369,d0_fqComb.hs1_peak_57769	99.59	99.59	99.59
2	cluster_2894	d0_fqComb.hs1_peak_58454,d0_fqComb.hs1_peak_57850	99.02	99.02	99.02
2	cluster_2895	d0_fqComb.hs1_peak_68193,d0_fqComb.hs1_peak_68255	94.38	94.38	94.38
3	cluster_2898	d0_fqComb.hs1_peak_41980,d0_fqComb.hs1_peak_41915,homologousElement_16692	100	100	100
2	cluster_2899	d0_fqComb.hs1_peak_40936,d0_fqComb.hs1_peak_40941	100	100	100
2	cluster_2904	d0_fqComb.hs1_peak_57760,d0_fqComb.hs1_peak_58379	100	100	100
2	cluster_2910	d0_fqComb.hs1_peak_123917,d0_fqComb.hs1_peak_123956	84.62	84.62	84.62
2	cluster_2915	d0_fqComb.hs1_peak_95036,d0_fqComb.hs1_peak_95034	76.45	76.45	76.45
3	cluster_2922	d0_fqComb.hs1_peak_95537,d0_fqComb.hs1_peak_47976,homologousElement_25171	81.75	74.62	88.89
2	cluster_2926	d0_fqComb.hs1_peak_123937,d0_fqComb.hs1_peak_124021	85.19	85.19	85.19
2	cluster_2935	d0_fqComb.hs1_peak_94251,d0_fqComb.hs1_peak_94126	100	100	100
2	cluster_2937	d0_fqComb.hs1_peak_37316,d0_fqComb.hs1_peak_37396	100	100	100
2	cluster_2940	d0_fqComb.hs1_peak_44900,d0_fqComb.hs1_peak_44889	98.57	98.57	98.57
3	cluster_2942	d0_fqComb.hs1_peak_69147,d0_fqComb.hs1_peak_69134,d0_fqComb.hs1_peak_69137	96.62	95.31	97.92
2	cluster_2944	d0_fqComb.hs1_peak_53945,d0_fqComb.hs1_peak_53946	78.75	78.75	78.75
4	cluster_2949	d0_fqComb.hs1_peak_9198,d0_fqComb.hs1_peak_5819,d0_fqComb.hs1_peak_5899,d0_fqComb.hs1_peak_5932	99.67	99.01	100
3	cluster_2953	d0_fqComb.hs1_peak_102056,d0_fqComb.hs1_peak_102072,d0_fqComb.hs1_peak_102063	76.27	75.36	77.17
3	cluster_2955	d0_fqComb.hs1_peak_86337,d0_fqComb.hs1_peak_86335,d0_fqComb.hs1_peak_86336	99.31	98.63	100
3	cluster_2957	d0_fqComb.hs1_peak_5822,d0_fqComb.hs1_peak_5927,d0_fqComb.hs1_peak_9203	100	100	100
2	cluster_2959	d0_fqComb.hs1_peak_87789,d0_fqComb.hs1_peak_87792	87.96	87.96	87.96
3	cluster_2960	d0_fqComb.hs1_peak_104632,d0_fqComb.hs1_peak_105155,homologousElement_27607	99.16	98.31	100
3	cluster_2962	d0_fqComb.hs1_peak_64539,d0_fqComb.hs1_peak_64538,homologousElement_19290	99.43	98.86	100
4	cluster_2963	d0_fqComb.hs1_peak_37146,homologousElement_16115,d0_fqComb.hs1_peak_37148,homologousElement_16117	98.88	98.23	100
2	cluster_2966	d0_fqComb.hs1_peak_78504,d0_fqComb.hs1_peak_88312	93.27	93.27	93.27
2	cluster_2976	d0_fqComb.hs1_peak_23004,d0_fqComb.hs1_peak_117539	98.36	98.36	98.36
3	cluster_2982	d0_fqComb.hs1_peak_37398,d0_fqComb.hs1_peak_8915,d0_fqComb.hs1_peak_37311	97.77	97.67	97.87
2	cluster_2984	d0_fqComb.hs1_peak_94,d0_fqComb.hs1_peak_90	96.88	96.88	96.88
2	cluster_2988	d0_fqComb.hs1_peak_95923,d0_fqComb.hs1_peak_95921	99.36	99.36	99.36
2	cluster_2995	d0_fqComb.hs1_peak_45952,d0_fqComb.hs1_peak_46869	92.39	92.39	92.39
2	cluster_2997	d0_fqComb.hs1_peak_96064,d0_fqComb.hs1_peak_1102	79.21	79.21	79.21
2	cluster_3005	d0_fqComb.hs1_peak_122664,d0_fqComb.hs1_peak_122611	86.61	86.61	86.61
2	cluster_3011	d0_fqComb.hs1_peak_100554,d0_fqComb.hs1_peak_109083	100	100	100
2	cluster_3013	d0_fqComb.hs1_peak_109337,d0_fqComb.hs1_peak_109340	81.86	81.86	81.86
2	cluster_3017	d0_fqComb.hs1_peak_126181,d0_fqComb.hs1_peak_123642	100	100	100
2	cluster_3022	d0_fqComb.hs1_peak_51825,d0_fqComb.hs1_peak_45177	80.67	80.67	80.67
2	cluster_3027	d0_fqComb.hs1_peak_126148,d0_fqComb.hs1_peak_121484	100	100	100
3	cluster_3029	homologousElement_25045,d0_fqComb.hs1_peak_68939,d0_fqComb.hs1_peak_68934	93.16	87.24	99.09
2	cluster_3030	d0_fqComb.hs1_peak_6446,d0_fqComb.hs1_peak_6455	84.79	84.79	84.79
2	cluster_3031	d0_fqComb.hs1_peak_94616,d0_fqComb.hs1_peak_94610	100	100	100
2	cluster_3032	d0_fqComb.hs1_peak_39384,d0_fqComb.hs1_peak_27546	78.02	78.02	78.02
4	cluster_3036	homologousElement_2432,homologousElement_360,d0_fqComb.hs1_peak_89736,d0_fqComb.hs1_peak_121235	88.15	84.27	95.51
2	cluster_3038	d0_fqComb.hs1_peak_89017,d0_fqComb.hs1_peak_88970	99.44	99.44	99.44
5	cluster_3039	d0_fqComb.hs1_peak_70161,d0_fqComb.hs1_peak_75009,d0_fqComb.hs1_peak_70319,d0_fqComb.hs1_peak_70320,d0_fqComb.hs1_peak_70175	83.2	75.51	92.47
2	cluster_3040	d0_fqComb.hs1_peak_44868,d0_fqComb.hs1_peak_44976	100	100	100
2	cluster_3041	d0_fqComb.hs1_peak_44151,d0_fqComb.hs1_peak_44150	100	100	100
3	cluster_3045	d0_fqComb.hs1_peak_57849,d0_fqComb.hs1_peak_58453,homologousElement_18913	89.26	83.33	95.19
4	cluster_3047	d0_fqComb.hs1_peak_25914,d0_fqComb.hs1_peak_104142,homologousElement_27436,homologousElement_28013	96.11	95.62	96.67
2	cluster_3056	d0_fqComb.hs1_peak_6125,d0_fqComb.hs1_peak_43105	100	100	100
4	cluster_3064	d0_fqComb.hs1_peak_5809,d0_fqComb.hs1_peak_5937,homologousElement_867,d0_fqComb.hs1_peak_6152	98.18	97.33	98.72
2	cluster_3065	d0_fqComb.hs1_peak_125874,d0_fqComb.hs1_peak_125870	100	100	100
4	cluster_3069	homologousElement_27032,d0_fqComb.hs1_peak_103534,homologousElement_27039,d0_fqComb.hs1_peak_96185	81.99	76.17	86.71
2	cluster_3084	d0_fqComb.hs1_peak_105644,d0_fqComb.hs1_peak_4301	100	100	100
2	cluster_3086	d0_fqComb.hs1_peak_93122,d0_fqComb.hs1_peak_110649	80.99	80.99	80.99
6	cluster_3092	d0_fqComb.hs1_peak_12981,d0_fqComb.hs1_peak_12807,d0_fqComb.hs1_peak_14243,d0_fqComb.hs1_peak_12950,d0_fqComb.hs1_peak_13111,d0_fqComb.hs1_peak_13970	87.42	84.14	89.94
2	cluster_3099	d0_fqComb.hs1_peak_110901,d0_fqComb.hs1_peak_110905	90.43	90.43	90.43
2	cluster_3100	d0_fqComb.hs1_peak_126182,d0_fqComb.hs1_peak_123644	100	100	100
2	cluster_3112	d0_fqComb.hs1_peak_39379,d0_fqComb.hs1_peak_39431	98.18	98.18	98.18
2	cluster_3118	d0_fqComb.hs1_peak_109744,d0_fqComb.hs1_peak_109743	98.82	98.82	98.82
3	cluster_3120	d0_fqComb.hs1_peak_42085,d0_fqComb.hs1_peak_42083,d0_fqComb.hs1_peak_42084	83.42	80.9	85.93
2	cluster_3122	d0_fqComb.hs1_peak_45227,d0_fqComb.hs1_peak_45182	98.91	98.91	98.91
2	cluster_3123	d0_fqComb.hs1_peak_749,d0_fqComb.hs1_peak_752	90.34	90.34	90.34
2	cluster_3131	d0_fqComb.hs1_peak_33816,d0_fqComb.hs1_peak_33819	100	100	100
3	cluster_3133	d0_fqComb.hs1_peak_11896,d0_fqComb.hs1_peak_39494,d0_fqComb.hs1_peak_109363	79.52	75.71	83.33
2	cluster_3136	d0_fqComb.hs1_peak_94122,d0_fqComb.hs1_peak_94253	100	100	100
2	cluster_3137	d0_fqComb.hs1_peak_124018,d0_fqComb.hs1_peak_124027	96	96	96
2	cluster_3139	d0_fqComb.hs1_peak_12614,d0_fqComb.hs1_peak_12554	96.71	96.71	96.71
2	cluster_3141	d0_fqComb.hs1_peak_20895,d0_fqComb.hs1_peak_20884	98.99	98.99	98.99
2	cluster_3145	d0_fqComb.hs1_peak_64186,d0_fqComb.hs1_peak_64199	98.08	98.08	98.08
8	cluster_3147	d0_fqComb.hs1_peak_17161,d0_fqComb.hs1_peak_78959,d0_fqComb.hs1_peak_78666,d0_fqComb.hs1_peak_110428,d0_fqComb.hs1_peak_78972,d0_fqComb.hs1_peak_110177,d0_fqComb.hs1_peak_110397,d0_fqComb.hs1_peak_110373	98.62	97.22	100
2	cluster_3149	d0_fqComb.hs1_peak_4426,d0_fqComb.hs1_peak_5954	97.69	97.69	97.69
2	cluster_3150	d0_fqComb.hs1_peak_109048,d0_fqComb.hs1_peak_109060	100	100	100
3	cluster_3154	d0_fqComb.hs1_peak_52759,d0_fqComb.hs1_peak_52757,d0_fqComb.hs1_peak_52758	98.5	96.99	100
5	cluster_3156	d0_fqComb.hs1_peak_29132,d0_fqComb.hs1_peak_37014,homologousElement_8753,homologousElement_19706,homologousElement_23314	98.33	96.72	99.12
6	cluster_3157	d0_fqComb.hs1_peak_6118,homologousElement_849,d0_fqComb.hs1_peak_6086,homologousElement_1040,d0_fqComb.hs1_peak_6062,homologousElement_1211	87.23	74.77	100
7	cluster_3158	homologousElement_29383,homologousElement_3290,d0_fqComb.hs1_peak_95792,homologousElement_17312,d0_fqComb.hs1_peak_65913,homologousElement_26405,homologousElement_29688	81.79	75.64	87.18
3	cluster_3160	d0_fqComb.hs1_peak_46691,d0_fqComb.hs1_peak_44091,homologousElement_17484	84.38	81.48	87.27
2	cluster_3171	d0_fqComb.hs1_peak_125291,d0_fqComb.hs1_peak_125297	74.1	74.1	74.1
2	cluster_3172	d0_fqComb.hs1_peak_54070,d0_fqComb.hs1_peak_54071	97.5	97.5	97.5
2	cluster_3173	d0_fqComb.hs1_peak_68442,d0_fqComb.hs1_peak_68547	100	100	100
2	cluster_3175	d0_fqComb.hs1_peak_80856,d0_fqComb.hs1_peak_80850	99.42	99.42	99.42
2	cluster_3177	d0_fqComb.hs1_peak_22325,d0_fqComb.hs1_peak_22323	91.12	91.12	91.12
2	cluster_3179	d0_fqComb.hs1_peak_39732,d0_fqComb.hs1_peak_10580	80.95	80.95	80.95
2	cluster_3181	d0_fqComb.hs1_peak_46428,d0_fqComb.hs1_peak_95961	91.25	91.25	91.25
2	cluster_3183	d0_fqComb.hs1_peak_41771,d0_fqComb.hs1_peak_41777	86.87	86.87	86.87
2	cluster_3185	d0_fqComb.hs1_peak_48579,d0_fqComb.hs1_peak_113832	95.39	95.39	95.39
2	cluster_3187	d0_fqComb.hs1_peak_68328,d0_fqComb.hs1_peak_68316	100	100	100
7	cluster_3189	d0_fqComb.hs1_peak_47937,d0_fqComb.hs1_peak_4,d0_fqComb.hs1_peak_102569,homologousElement_4,d0_fqComb.hs1_peak_47938,d0_fqComb.hs1_peak_94455,homologousElement_27312	97.8	95.24	100
2	cluster_3195	d0_fqComb.hs1_peak_126171,d0_fqComb.hs1_peak_121507	100	100	100
3	cluster_3196	d0_fqComb.hs1_peak_126122,d0_fqComb.hs1_peak_121456,d0_fqComb.hs1_peak_126121	100	100	100
4	cluster_3204	d0_fqComb.hs1_peak_23880,d0_fqComb.hs1_peak_23324,d0_fqComb.hs1_peak_67095,d0_fqComb.hs1_peak_23446	85.88	75	99.01
3	cluster_3214	d0_fqComb.hs1_peak_864,d0_fqComb.hs1_peak_781,d0_fqComb.hs1_peak_125467	93.78	93.15	94.41
4	cluster_3216	d0_fqComb.hs1_peak_6032,d0_fqComb.hs1_peak_5770,d0_fqComb.hs1_peak_6003,d0_fqComb.hs1_peak_5790	99.66	98.97	100
2	cluster_3226	d0_fqComb.hs1_peak_12054,d0_fqComb.hs1_peak_12903	94.55	94.55	94.55
2	cluster_3228	d0_fqComb.hs1_peak_53526,d0_fqComb.hs1_peak_53525	85.27	85.27	85.27
2	cluster_3229	d0_fqComb.hs1_peak_12995,d0_fqComb.hs1_peak_12935	99.03	99.03	99.03
2	cluster_3232	d0_fqComb.hs1_peak_9275,d0_fqComb.hs1_peak_9283	91.89	91.89	91.89
2	cluster_3237	d0_fqComb.hs1_peak_58376,d0_fqComb.hs1_peak_57762	99.19	99.19	99.19
2	cluster_3238	d0_fqComb.hs1_peak_6589,d0_fqComb.hs1_peak_6595	97.53	97.53	97.53
2	cluster_3241	d0_fqComb.hs1_peak_35292,d0_fqComb.hs1_peak_35281	97.29	97.29	97.29
5	cluster_3244	homologousElement_3354,d0_fqComb.hs1_peak_112934,homologousElement_2571,d0_fqComb.hs1_peak_20258,homologousElement_25248	87.42	84.05	95.71
3	cluster_3248	d0_fqComb.hs1_peak_64195,d0_fqComb.hs1_peak_64190,d0_fqComb.hs1_peak_64203	95.45	90.91	100
2	cluster_3250	d0_fqComb.hs1_peak_105218,d0_fqComb.hs1_peak_105165	80.95	80.95	80.95
2	cluster_3253	d0_fqComb.hs1_peak_29271,d0_fqComb.hs1_peak_29274	85.71	85.71	85.71
2	cluster_3256	d0_fqComb.hs1_peak_102917,d0_fqComb.hs1_peak_102969	98.31	98.31	98.31
2	cluster_3261	d0_fqComb.hs1_peak_91727,d0_fqComb.hs1_peak_55865	92	92	92
2	cluster_3262	d0_fqComb.hs1_peak_58370,d0_fqComb.hs1_peak_57768	98.86	98.86	98.86
2	cluster_3268	d0_fqComb.hs1_peak_5508,d0_fqComb.hs1_peak_5513	87.88	87.88	87.88
2	cluster_3273	d0_fqComb.hs1_peak_78008,d0_fqComb.hs1_peak_10258	85.71	85.71	85.71
2	cluster_3274	d0_fqComb.hs1_peak_12992,d0_fqComb.hs1_peak_12938	98.22	98.22	98.22
2	cluster_3275	d0_fqComb.hs1_peak_123999,d0_fqComb.hs1_peak_123996	100	100	100
2	cluster_3276	d0_fqComb.hs1_peak_126176,d0_fqComb.hs1_peak_123611	98.28	98.28	98.28
2	cluster_3277	d0_fqComb.hs1_peak_46750,d0_fqComb.hs1_peak_108283	100	100	100
3	cluster_3280	d0_fqComb.hs1_peak_17761,d0_fqComb.hs1_peak_17769,d0_fqComb.hs1_peak_17763	91.12	90.62	91.62
2	cluster_3283	d0_fqComb.hs1_peak_106818,d0_fqComb.hs1_peak_106815	72.76	72.76	72.76
2	cluster_3287	d0_fqComb.hs1_peak_41576,d0_fqComb.hs1_peak_41521	98.68	98.68	98.68
4	cluster_3288	d0_fqComb.hs1_peak_117800,d0_fqComb.hs1_peak_117871,d0_fqComb.hs1_peak_117963,homologousElement_28985	99.51	98.53	100
3	cluster_3289	d0_fqComb.hs1_peak_126080,d0_fqComb.hs1_peak_126098,d0_fqComb.hs1_peak_126096	99.75	99.51	100
2	cluster_3291	d0_fqComb.hs1_peak_46014,d0_fqComb.hs1_peak_46009	100	100	100
3	cluster_3293	d0_fqComb.hs1_peak_6064,homologousElement_847,d0_fqComb.hs1_peak_6065	88.74	88.68	88.79
2	cluster_3296	d0_fqComb.hs1_peak_95841,d0_fqComb.hs1_peak_95838	80.64	80.64	80.64
2	cluster_3297	d0_fqComb.hs1_peak_109801,d0_fqComb.hs1_peak_64666	99.14	99.14	99.14
5	cluster_3298	d0_fqComb.hs1_peak_44894,d0_fqComb.hs1_peak_44895,d0_fqComb.hs1_peak_44911,d0_fqComb.hs1_peak_44905,d0_fqComb.hs1_peak_44912	99.48	98.58	100
3	cluster_3304	d0_fqComb.hs1_peak_45175,d0_fqComb.hs1_peak_45234,d0_fqComb.hs1_peak_51826	98.94	98.76	99.11
2	cluster_3308	d0_fqComb.hs1_peak_12612,d0_fqComb.hs1_peak_12555	97.7	97.7	97.7
4	cluster_3315	d0_fqComb.hs1_peak_105395,d0_fqComb.hs1_peak_105538,d0_fqComb.hs1_peak_105396,d0_fqComb.hs1_peak_105408	99.35	98.82	100
2	cluster_3316	d0_fqComb.hs1_peak_2219,d0_fqComb.hs1_peak_2218	98.14	98.14	98.14
2	cluster_3319	d0_fqComb.hs1_peak_57761,d0_fqComb.hs1_peak_58378	100	100	100
5	cluster_3321	d0_fqComb.hs1_peak_121443,d0_fqComb.hs1_peak_126113,d0_fqComb.hs1_peak_121444,homologousElement_29958,homologousElement_29957	99.77	99.09	100
3	cluster_3323	homologousElement_27127,d0_fqComb.hs1_peak_95811,d0_fqComb.hs1_peak_95824	96.82	93.64	100
2	cluster_3325	d0_fqComb.hs1_peak_112671,d0_fqComb.hs1_peak_112665	86.8	86.8	86.8
2	cluster_3331	d0_fqComb.hs1_peak_5826,d0_fqComb.hs1_peak_88299	94.21	94.21	94.21
2	cluster_3333	d0_fqComb.hs1_peak_126170,d0_fqComb.hs1_peak_121506	100	100	100
2	cluster_3337	d0_fqComb.hs1_peak_74086,d0_fqComb.hs1_peak_7400	90.32	90.32	90.32
2	cluster_3339	d0_fqComb.hs1_peak_89037,d0_fqComb.hs1_peak_87298	99	99	99
2	cluster_3341	d0_fqComb.hs1_peak_105623,d0_fqComb.hs1_peak_105648	98.51	98.51	98.51
3	cluster_3343	d0_fqComb.hs1_peak_57857,d0_fqComb.hs1_peak_57847,d0_fqComb.hs1_peak_57922	84.78	84.47	85.09
2	cluster_3344	d0_fqComb.hs1_peak_57853,d0_fqComb.hs1_peak_58457	95.12	95.12	95.12
3	cluster_3347	homologousElement_26761,d0_fqComb.hs1_peak_92299,d0_fqComb.hs1_peak_92300	88.34	87.4	89.29
4	cluster_3348	d0_fqComb.hs1_peak_104288,d0_fqComb.hs1_peak_14246,d0_fqComb.hs1_peak_104171,d0_fqComb.hs1_peak_104141	82.5	78.02	87.13
2	cluster_3351	d0_fqComb.hs1_peak_80880,d0_fqComb.hs1_peak_80885	98.21	98.21	98.21
2	cluster_3352	d0_fqComb.hs1_peak_45059,d0_fqComb.hs1_peak_45830	82	82	82
2	cluster_3353	d0_fqComb.hs1_peak_33424,d0_fqComb.hs1_peak_33426	84.17	84.17	84.17
2	cluster_3354	d0_fqComb.hs1_peak_11235,d0_fqComb.hs1_peak_45361	85.21	85.21	85.21
2	cluster_3359	d0_fqComb.hs1_peak_126184,d0_fqComb.hs1_peak_123649	100	100	100
2	cluster_3360	d0_fqComb.hs1_peak_81510,d0_fqComb.hs1_peak_109093	98.64	98.64	98.64
2	cluster_3361	d0_fqComb.hs1_peak_53876,d0_fqComb.hs1_peak_53874	88.98	88.98	88.98
3	cluster_3364	d0_fqComb.hs1_peak_110415,d0_fqComb.hs1_peak_110161,homologousElement_28387	100	100	100
[truncated: 171 more rows]
