# Supplementary material for: Segmentally Duplicated Regulatory Elements Undergo Human-Specific Rewiring
Source: Mol Biol Evol. 2026 Jul 6;43(7):msag140. doi: 10.1093/molbev/msag140 (PMC13333887; doi:10.1093/molbev/msag140)
Supplement: msag140_Supplementary_Data [file msag140_supplementary_data.zip › suppTable3.xlsx]

## Sheet: iCM-diff OCR
Supplementary Table 3: clustered noncoding elements across iCM development
Chromatin accessability peaks used for clustering across 3 timepoints from in vitro cardiomyocyte differentiation. The '#' symbol reflects that the loci was accessable at multiple time points. Elements have been trimmed by 50%.
#chrom	start	end	name_timepoint
chr1	224	481	d4_peak1#d0_peak1
chr1	520	587	d30_peak1
chr1	816	890	d30_peak2#d0_peak2#d4_peak2
chr1	3593	3648	d0_peak3
chr1	29038	29090	d4_peak3
chr1	37003	37141	d0_peak4
chr1	58068	58175	d0_peak5
chr1	150892	150956	d0_peak6
chr1	205062	205531	d0_peak7#d30_peak3#d4_peak4
chr1	255954	256026	d30_peak4
chr1	256135	256923	d4_peak5#d0_peak8#d30_peak5#d0_peak9
chr1	261274	261375	d4_peak6#d30_peak6
chr1	273771	273823	d4_peak7
chr1	274751	274867	d30_peak7#d0_peak10#d4_peak8
chr1	287610	287818	d0_peak11													A
chr1	294717	294757	d30_peak8
chr1	298837	299008	d4_peak9#d30_peak9#d0_peak12
chr1	334679	334836	d0_peak13#d4_peak10#d30_peak10
chr1	342621	342707	d0_peak14
chr1	350777	350913	d4_peak11#d0_peak15#d30_peak11
chr1	353467	353658	d30_peak12
chr1	364683	364832	d30_peak13#d4_peak12#d0_peak16
chr1	370483	370680	d30_peak14#d4_peak13
chr1	380312	380385	d4_peak14#d0_peak17
chr1	388018	388224	d4_peak15#d0_peak18#d30_peak15
chr1	395091	395162	d0_peak19
chr1	395692	395757	d30_peak16
chr1	399351	399445	d0_peak20
chr1	404868	405100	d0_peak21#d4_peak16#d30_peak17
chr1	405211	405318	d30_peak18
chr1	414144	414218	d30_peak19#d0_peak22#d4_peak17
chr1	430296	430771	d0_peak23#d4_peak18#d30_peak20#d0_peak24
chr1	435244	435315	d4_peak19
chr1	435625	435795	d0_peak25#d30_peak21
chr1	443449	443551	d0_peak26
chr1	443554	443634	d30_peak22
chr1	443695	443981	d4_peak20
chr1	449622	449902	d30_peak23#d4_peak21
chr1	450232	450286	d30_peak24
chr1	454859	455052	d0_peak27#d30_peak25
chr1	455472	455527	d0_peak28
chr1	462623	462695	d0_peak29
chr1	463137	463394	d30_peak26#d0_peak30#d4_peak22
chr1	470874	471050	d0_peak31#d30_peak27#d4_peak23
chr1	471310	471406	d4_peak24
chr1	489042	489141	d0_peak32
chr1	489509	489793	d0_peak33#d30_peak28#d4_peak25
chr1	494173	494272	d0_peak34
chr1	499072	499127	d0_peak35
chr1	499295	499510	d4_peak26#d30_peak29
chr1	507895	508047	d4_peak27#d0_peak36
chr1	508184	508479	d30_peak30#d0_peak37
chr1	508525	508815	d4_peak28#d0_peak38
chr1	508846	508896	d30_peak31
chr1	544631	545022	d0_peak39#d30_peak32#d4_peak29
chr1	550854	551014	d4_peak30#d30_peak33#d0_peak40
chr1	565541	565600	d0_peak41
chr1	586112	586275	d0_peak42#d30_peak34#d4_peak31
chr1	586679	586744	d30_peak35
chr1	586848	587020	d4_peak32#d0_peak43
chr1	593323	593432	d0_peak44
chr1	602418	602611	d30_peak36#d0_peak45
chr1	604838	604893	d0_peak46
chr1	605124	605204	d0_peak47
chr1	613281	613392	d4_peak33#d0_peak48
chr1	629827	629904	d30_peak37
chr1	636627	636730	d4_peak34#d30_peak38
chr1	660354	660659	d30_peak39#d0_peak49#d4_peak35
chr1	679337	679418	d0_peak50
chr1	694124	694217	d30_peak40
chr1	702838	703327	d30_peak41#d0_peak51#d4_peak36
chr1	721788	721877	d4_peak37#d30_peak42
chr1	723532	723634	d0_peak52
chr1	725326	725366	d30_peak43
chr1	725517	725571	d30_peak44
chr1	730725	730811	d4_peak38
chr1	736362	736414	d4_peak39
chr1	739522	740031	d4_peak40#d30_peak45#d0_peak53#d0_peak54#d4_peak41
chr1	747107	747167	d0_peak55
chr1	747170	747225	d4_peak42
chr1	756249	756556	d30_peak46#d4_peak43#d0_peak56
chr1	766546	766739	d0_peak57#d30_peak47#d4_peak44
chr1	769533	769649	d0_peak58
chr1	781004	781241	d30_peak48
chr1	781504	781585	d4_peak45#d30_peak49
chr1	784390	784519	d0_peak59
chr1	784834	784910	d0_peak60
chr1	789186	789439	d30_peak50#d4_peak46
chr1	792668	792751	d0_peak61
chr1	802692	802835	d0_peak62#d4_peak47
chr1	805750	806061	d30_peak51#d4_peak48#d0_peak63
chr1	831173	831519	d0_peak64#d30_peak52#d4_peak49
chr1	839096	839338	d30_peak53#d0_peak65#d4_peak50
chr1	842201	842324	d0_peak66#d4_peak51
chr1	858874	859188	d4_peak52#d0_peak67#d30_peak54
chr1	864941	864996	d0_peak68
chr1	866437	866491	d4_peak53
chr1	867743	867817	d0_peak69
chr1	867822	867876	d4_peak54
chr1	869777	869847	d30_peak55
chr1	870039	870106	d30_peak56
chr1	875376	875448	d30_peak57
chr1	896789	896956	d0_peak70#d4_peak55
chr1	905946	906128	d0_peak71#d30_peak58#d4_peak56
chr1	930246	930331	d4_peak57
chr1	939420	940171	d4_peak58#d30_peak59#d0_peak72#d30_peak60#d4_peak59
chr1	945589	945690	d0_peak73
chr1	946342	946687	d30_peak61#d4_peak60#d0_peak74
chr1	974268	974333	d30_peak62
chr1	975095	975268	d30_peak63#d0_peak75#d4_peak61
chr1	975540	975641	d0_peak76
chr1	985641	985681	d30_peak64
chr1	989538	989657	d30_peak65
chr1	1008937	1009126	d30_peak66#d0_peak77
chr1	1009175	1009569	d4_peak62#d30_peak67#d0_peak78
chr1	1020762	1020835	d0_peak79
chr1	1020847	1020906	d4_peak63
chr1	1032057	1032097	d30_peak68
chr1	1032307	1032370	d0_peak80
chr1	1049868	1050262	d0_peak81#d30_peak69#d4_peak64
chr1	1050592	1050632	d30_peak70
chr1	1059738	1059810	d30_peak71
chr1	1064894	1065023	d0_peak82#d4_peak65#d30_peak72
chr1	1068113	1068153	d30_peak73
chr1	1079519	1079646	d4_peak66#d0_peak83
chr1	1093075	1093194	d0_peak84
chr1	1093212	1093261	d30_peak74
chr1	1093506	1093799	d4_peak67#d0_peak85#d30_peak75
chr1	1100190	1100309	d0_peak86
chr1	1100544	1100599	d0_peak87
chr1	1113419	1113474	d0_peak88
chr1	1118161	1118242	d0_peak89
chr1	1127135	1127725	d4_peak68#d30_peak76#d0_peak90
chr1	1135209	1135264	d0_peak91
chr1	1146557	1146790	d0_peak92#d4_peak69
chr1	1158659	1159027	d30_peak77#d0_peak93#d4_peak70
chr1	1180332	1180926	d30_peak78#d4_peak71#d0_peak94
chr1	1212599	1212899	d30_peak79#d4_peak72
chr1	1213198	1213258	d30_peak80
chr1	1213388	1213563	d0_peak95#d4_peak73
chr1	1214632	1214723	d0_peak96
chr1	1217450	1217533	d0_peak97
chr1	1272323	1272364	d30_peak81
chr1	1293687	1293842	d30_peak82
chr1	1318015	1318164	d4_peak74#d30_peak83
chr1	1325409	1325912	d4_peak75#d30_peak84#d0_peak98
chr1	1326033	1326131	d0_peak99
chr1	1333633	1333788	d0_peak100
chr1	1340751	1340902	d0_peak101#d4_peak76#d30_peak85
chr1	1343386	1343717	d30_peak86#d0_peak102#d4_peak77
chr1	1353619	1354129	d4_peak78#d30_peak87#d0_peak103
chr1	1363698	1363788	d0_peak104
chr1	1378556	1378635	d4_peak79
chr1	1378983	1379254	d4_peak80#d0_peak105#d30_peak88
chr1	1395030	1395325	d30_peak89#d4_peak81#d0_peak106
chr1	1410093	1410137	d30_peak90
chr1	1421769	1421887	d4_peak82
chr1	1430205	1430303	d0_peak107
chr1	1437328	1437382	d30_peak91
chr1	1439024	1439310	d30_peak92#d0_peak108#d4_peak83
chr1	1455086	1455179	d30_peak93
chr1	1482138	1482201	d0_peak109
chr1	1485056	1485172	d4_peak84#d30_peak94
chr1	1485226	1485667	d0_peak110
chr1	1485751	1485950	d30_peak95#d4_peak85
chr1	1509038	1509205	d30_peak96
chr1	1524095	1524160	d30_peak97
chr1	1527210	1527265	d0_peak111
chr1	1527281	1527337	d30_peak98
chr1	1540193	1540233	d30_peak99
chr1	1544023	1544216	d4_peak86#d0_peak112
chr1	1551115	1551249	d30_peak100
chr1	1551262	1551455	d4_peak87#d0_peak113
chr1	1557645	1557740	d0_peak114#d4_peak88#d30_peak101
chr1	1558221	1558371	d0_peak115#d4_peak89#d30_peak102
chr1	1567187	1567268	d0_peak116#d4_peak90
chr1	1568084	1568520	d4_peak91#d30_peak103#d0_peak117
chr1	1570375	1570502	d30_peak104
chr1	1574858	1574948	d0_peak118
chr1	1600731	1600891	d4_peak92#d0_peak119
chr1	1609338	1609609	d0_peak120#d30_peak105#d4_peak93
chr1	1614586	1614728	d30_peak106#d4_peak94
chr1	1624556	1624911	d4_peak95#d30_peak107#d0_peak121
chr1	1629842	1630354	d30_peak108#d4_peak96#d0_peak122
chr1	1634307	1634483	d30_peak109#d4_peak97#d0_peak123
chr1	1639624	1639829	d4_peak98#d30_peak110#d0_peak124
chr1	1640268	1640477	d30_peak111#d4_peak99
chr1	1647806	1648297	d0_peak125#d4_peak100#d30_peak112
chr1	1648315	1648385	d4_peak101
chr1	1663052	1663371	d4_peak102#d30_peak113#d0_peak126
chr1	1667401	1667453	d4_peak103
chr1	1667459	1667520	d30_peak114
chr1	1675719	1675792	d30_peak115
chr1	1683526	1683937	d4_peak104#d0_peak127
chr1	1691517	1691636	d0_peak128
chr1	1705830	1705924	d30_peak116
chr1	1706956	1707007	d30_peak117
chr1	1714639	1715037	d0_peak129#d4_peak105#d30_peak118
chr1	1747504	1747629	d0_peak130#d4_peak106
chr1	1750371	1750503	d4_peak107#d0_peak131#d30_peak119
chr1	1750871	1750940	d30_peak120
chr1	1758144	1758385	d30_peak121#d4_peak108
chr1	1758587	1758645	d30_peak122
chr1	1770154	1770347	d30_peak123
chr1	1787479	1787541	d0_peak132
chr1	1821172	1821361	d0_peak133#d4_peak109#d30_peak124
chr1	1830814	1831078	d4_peak110#d30_peak125#d0_peak134
chr1	1852045	1852446	d30_peak126#d4_peak111#d0_peak135
chr1	1854132	1854193	d0_peak136
chr1	1866211	1866263	d4_peak112
chr1	1870980	1871047	d30_peak127
chr1	1887699	1887847	d4_peak113
chr1	1893223	1893326	d30_peak128
chr1	1908351	1908482	d4_peak114
chr1	1909288	1909396	d0_peak137#d30_peak129
chr1	1967906	1968258	d0_peak138#d30_peak130#d4_peak115
chr1	1972041	1972096	d30_peak131
chr1	1981091	1981225	d4_peak116#d0_peak139
chr1	1987684	1987767	d0_peak140
chr1	1987786	1988045	d4_peak117#d30_peak132
chr1	1988515	1988825	d0_peak141#d4_peak118#d30_peak133
chr1	2003691	2003766	d0_peak142#d4_peak119
chr1	2009622	2009693	d4_peak120
chr1	2009896	2010068	d30_peak134#d4_peak121
chr1	2010299	2010351	d4_peak122
chr1	2019935	2020240	d30_peak135#d4_peak123#d0_peak143
chr1	2028119	2028558	d30_peak136#d0_peak144#d4_peak124
chr1	2039321	2039409	d4_peak125
chr1	2052833	2053140	d4_peak126#d30_peak137#d0_peak145
chr1	2083886	2083963	d30_peak138
chr1	2084306	2084639	d30_peak139#d0_peak146#d4_peak127
chr1	2194116	2194207	d4_peak128
chr1	2194533	2194603	d4_peak129
chr1	2221889	2222154	d4_peak130#d0_peak147
chr1	2222406	2222495	d4_peak131
chr1	2563156	2563217	d30_peak140
chr1	2568366	2568414	d30_peak141
chr1	2607574	2607874	d4_peak132#d30_peak142#d0_peak148
chr1	2637659	2637734	d30_peak143
chr1	2637866	2637977	d4_peak133
chr1	2673302	2673388	d30_peak144
chr1	2673391	2673480	d0_peak149
chr1	2673650	2673690	d30_peak145
chr1	2673890	2673955	d30_peak146
chr1	2689709	2689854	d30_peak147
chr1	2725567	2725745	d30_peak148#d0_peak150
chr1	2751069	2751222	d0_peak151
chr1	2751305	2751357	d4_peak134
chr1	2788327	2788382	d0_peak152#d4_peak135
chr1	2788386	2788426	d30_peak149
chr1	2796562	2796737	d30_peak150
chr1	2817533	2817697	d30_peak151#d4_peak136#d0_peak153
chr1	2818021	2818073	d30_peak152
chr1	2819328	2819382	d4_peak137
chr1	2824294	2824403	d0_peak154
chr1	2827569	2827623	d30_peak153
chr1	2827691	2827874	d4_peak138
chr1	2834986	2835103	d4_peak139
chr1	2853418	2853558	d30_peak154#d4_peak140
chr1	2854064	2854122	d4_peak141
chr1	2857326	2857416	d30_peak155#d4_peak142
chr1	2857695	2857795	d0_peak155
chr1	2885033	2885088	d0_peak156
chr1	2896695	2896841	d0_peak157
chr1	2898732	2898773	d30_peak156
chr1	2908118	2908170	d4_peak143
chr1	2908332	2908392	d30_peak157#d4_peak144
chr1	2915117	2915171	d30_peak158
chr1	2928212	2928401	d30_peak159
chr1	2929663	2929849	d4_peak145#d0_peak158
chr1	2936145	2936321	d4_peak146#d0_peak159
chr1	2958049	2958238	d0_peak160#d4_peak147#d30_peak160
chr1	2959103	2959707	d30_peak161#d0_peak161#d4_peak148#d30_peak162
chr1	2959728	2959768	d30_peak163
chr1	2965515	2965635	d4_peak149#d30_peak164
chr1	2976205	2976676	d0_peak162#d4_peak150#d30_peak165
chr1	2990974	2991099	d4_peak151#d0_peak163
chr1	2998327	2998700	d0_peak164#d4_peak152#d30_peak166
chr1	3010512	3010639	d0_peak165#d4_peak153#d30_peak167
chr1	3039232	3039284	d30_peak168
chr1	3039608	3039938	d30_peak169#d0_peak166#d4_peak154
chr1	3056672	3056815	d30_peak170
chr1	3073677	3073729	d4_peak155
chr1	3100731	3100777	d30_peak171
chr1	3101944	3102018	d0_peak167
chr1	3108944	3109009	d4_peak156
chr1	3121641	3121900	d4_peak157#d0_peak168#d30_peak172
chr1	3123720	3123766	d30_peak173
chr1	3123982	3124056	d0_peak169
chr1	3129244	3129342	d0_peak170
chr1	3131371	3131470	d0_peak171#d4_peak158
chr1	3134429	3134492	d30_peak174
chr1	3134827	3135071	d0_peak172#d4_peak159#d30_peak175
chr1	3135485	3135544	d30_peak176
chr1	3141998	3142089	d4_peak160
chr1	3159857	3160068	d30_peak177#d4_peak161#d0_peak173
chr1	3161314	3161460	d4_peak162
chr1	3161585	3161644	d0_peak174
chr1	3162693	3162781	d0_peak175
chr1	3168197	3168339	d4_peak163
chr1	3178715	3178910	d0_peak176#d30_peak178#d4_peak164
chr1	3184633	3185062	d0_peak177#d30_peak179
chr1	3188267	3188329	d0_peak178
chr1	3194076	3194166	d0_peak179
chr1	3195296	3195356	d30_peak180
chr1	3197469	3197577	d0_peak180
chr1	3198377	3198440	d4_peak165
chr1	3207301	3207425	d0_peak181#d4_peak166#d30_peak181
chr1	3218995	3219152	d0_peak182
chr1	3220524	3220686	d4_peak167#d0_peak183#d30_peak182
chr1	3229623	3229847	d0_peak184#d30_peak183#d4_peak168
chr1	3231750	3231876	d0_peak185
chr1	3238976	3239062	d0_peak186#d30_peak184
chr1	3244416	3244792	d4_peak169#d30_peak185#d0_peak187
chr1	3258134	3258329	d0_peak188
chr1	3258922	3259112	d4_peak170#d30_peak186#d0_peak189
chr1	3283859	3283974	d0_peak190
chr1	3284012	3284282	d30_peak187#d4_peak171
chr1	3284329	3284434	d0_peak191
chr1	3287213	3287326	d30_peak188#d4_peak172#d0_peak192
chr1	3287680	3287769	d0_peak193
chr1	3297193	3297259	d0_peak194
chr1	3305115	3305386	d0_peak195#d4_peak173
chr1	3307955	3308230	d30_peak189#d4_peak174#d0_peak196
chr1	3313157	3313268	d4_peak175#d0_peak197#d30_peak190
chr1	3323070	3323156	d4_peak176#d0_peak198
chr1	3333351	3333424	d0_peak199
chr1	3339519	3339658	d4_peak177#d0_peak200
chr1	3368807	3369198	d4_peak178#d30_peak191#d0_peak201
chr1	3381819	3381894	d4_peak179
chr1	3399272	3399354	d4_peak180
chr1	3412198	3412729	d0_peak202#d4_peak181#d30_peak192
chr1	3413182	3413348	d0_peak203#d4_peak182#d30_peak193
chr1	3422818	3423069	d30_peak194#d0_peak204#d4_peak183
chr1	3436545	3436613	d30_peak195
chr1	3511476	3511619	d0_peak205#d4_peak184
chr1	3545370	3545503	d0_peak206#d4_peak185
chr1	3545860	3545974	d0_peak207
chr1	3573153	3573208	d0_peak208
chr1	3589444	3589496	d4_peak186
chr1	3589696	3589748	d4_peak187
chr1	3612608	3612688	d4_peak188
chr1	3612692	3612760	d30_peak196
chr1	3620187	3620227	d30_peak197
chr1	3630839	3630906	d0_peak209
chr1	3644456	3644508	d4_peak189
chr1	3649773	3649873	d4_peak190
chr1	3663214	3663339	d4_peak191
chr1	3789400	3789482	d4_peak192
chr1	3811435	3811512	d4_peak193
chr1	3830315	3830413	d4_peak194#d0_peak210
chr1	3866385	3866435	d30_peak198
chr1	3880971	3881116	d30_peak199#d4_peak195
chr1	3939535	3939711	d0_peak211
chr1	4008178	4008254	d4_peak196
chr1	4075055	4075095	d30_peak200
chr1	4075182	4075239	d0_peak212
chr1	4099062	4099180	d0_peak213#d4_peak197
chr1	4108130	4108254	d0_peak214
chr1	4113943	4114139	d0_peak215
chr1	4119031	4119130	d30_peak201
chr1	4147195	4147270	d4_peak198
chr1	4164325	4164375	d30_peak202
chr1	4166416	4166580	d30_peak203#d0_peak216
chr1	4170138	4170230	d0_peak217#d30_peak204#d4_peak199
chr1	4198666	4198756	d4_peak200
chr1	4224739	4225096	d4_peak201#d30_peak205#d0_peak218
chr1	4225369	4225479	d0_peak219
chr1	4240561	4240614	d30_peak206
chr1	4269317	4269449	d4_peak202
chr1	4269456	4269602	d30_peak207#d0_peak220
chr1	4291977	4292071	d0_peak221
chr1	4292206	4292246	d30_peak208
chr1	4339996	4340153	d0_peak222
chr1	4351759	4351908	d30_peak209
chr1	4384569	4384622	d4_peak203
chr1	4394659	4394768	d4_peak204
chr1	4409669	4409727	d4_peak205
chr1	4449866	4449918	d4_peak206
chr1	4517344	4517384	d30_peak210
chr1	4615587	4615684	d4_peak207#d0_peak223
chr1	4631150	4631229	d4_peak208
chr1	4636001	4636116	d30_peak211#d4_peak209#d0_peak224
chr1	4678413	4678550	d0_peak225#d4_peak210
chr1	4743131	4743275	d4_peak211
chr1	4743283	4743486	d0_peak226
chr1	4752776	4752900	d0_peak227
chr1	4784679	4784893	d0_peak228#d4_peak212
chr1	4790687	4790739	d4_peak213
chr1	4828616	4828695	d4_peak214
chr1	4908841	4908952	d0_peak229
chr1	4916629	4916688	d0_peak230
chr1	4938140	4938221	d0_peak231
chr1	4945712	4945797	d4_peak215
chr1	4971064	4971129	d0_peak232
chr1	4977617	4977691	d4_peak216
chr1	5004451	5004605	d0_peak233#d4_peak217#d30_peak212
chr1	5032459	5032558	d0_peak234#d30_peak213
chr1	5037055	5037159	d0_peak235
chr1	5119907	5120131	d30_peak214
chr1	5143617	5143717	d4_peak218#d0_peak236#d30_peak215
chr1	5154763	5154815	d4_peak219
chr1	5154849	5154901	d30_peak216
chr1	5163535	5163633	d0_peak237
chr1	5166024	5166106	d0_peak238
chr1	5175094	5175178	d4_peak220#d0_peak239
chr1	5175560	5175660	d0_peak240
chr1	5182861	5182930	d30_peak217
chr1	5190530	5190601	d4_peak221
chr1	5193515	5193567	d4_peak222
chr1	5215363	5215525	d4_peak223
chr1	5220832	5220899	d4_peak224
chr1	5221546	5221614	d4_peak225
chr1	5240302	5240378	d30_peak218
chr1	5241834	5241904	d0_peak241
chr1	5248746	5248879	d4_peak226
chr1	5268167	5268369	d0_peak242#d30_peak219#d4_peak227
chr1	5289511	5289609	d0_peak243
chr1	5290459	5290628	d0_peak244#d4_peak228
chr1	5293628	5293738	d30_peak220
chr1	5293903	5294004	d4_peak229
chr1	5320663	5320824	d30_peak221#d0_peak245#d4_peak230
chr1	5354355	5354544	d4_peak231#d0_peak246#d30_peak222
chr1	5355627	5355706	d0_peak247
chr1	5371539	5371688	d4_peak232
chr1	5371698	5371766	d30_peak223
chr1	5374552	5374598	d30_peak224
chr1	5381999	5382043	d30_peak225
chr1	5418311	5418366	d0_peak248
chr1	5421490	5421885	d4_peak233
chr1	5421908	5421973	d0_peak249
chr1	5426460	5426620	d0_peak250
chr1	5440617	5440693	d0_peak251
chr1	5451739	5451791	d4_peak234
chr1	5491350	5491456	d4_peak235
chr1	5498462	5498514	d4_peak236
chr1	5499817	5499899	d0_peak252#d30_peak226
chr1	5506406	5506824	d30_peak227#d4_peak237#d0_peak253
chr1	5518154	5518477	d4_peak238#d30_peak228#d0_peak254
chr1	5518792	5518872	d4_peak239
chr1	5526472	5526626	d4_peak240
chr1	5551766	5551994	d0_peak255#d4_peak241#d30_peak229
chr1	5559843	5559968	d30_peak230#d0_peak256#d4_peak242
chr1	5560233	5560351	d30_peak231#d4_peak243#d0_peak257
chr1	5567275	5567327	d4_peak244
chr1	5578262	5578389	d4_peak245#d0_peak258#d30_peak232
chr1	5578735	5578827	d30_peak233#d0_peak259
chr1	5584483	5584603	d30_peak234
chr1	5625600	5625713	d0_peak260
chr1	5634695	5634820	d0_peak261
chr1	5635741	5635796	d0_peak262
chr1	5653382	5653735	d0_peak263#d30_peak235#d4_peak246
chr1	5667444	5667517	d4_peak247#d0_peak264
chr1	5674356	5674628	d0_peak265#d30_peak236#d4_peak248
chr1	5687368	5687483	d0_peak266#d4_peak249
chr1	5688529	5688587	d0_peak267
chr1	5697328	5697424	d4_peak250#d0_peak268
chr1	5705003	5705058	d0_peak269
chr1	5709333	5709397	d0_peak270
chr1	5725139	5725541	d30_peak237#d4_peak251#d0_peak271
chr1	5725637	5725694	d30_peak238
chr1	5730665	5730721	d0_peak272
chr1	5730765	5731046	d30_peak239#d4_peak252#d0_peak273
chr1	5731697	5731951	d30_peak240#d0_peak274#d4_peak253
chr1	5761543	5761749	d30_peak241#d4_peak254#d0_peak275
chr1	5764463	5764597	d0_peak276
chr1	5767822	5767920	d4_peak255
chr1	5770803	5770992	d0_peak277#d30_peak242#d4_peak256
chr1	5771441	5771738	d4_peak257#d0_peak278
chr1	5785776	5785900	d30_peak243
chr1	5786716	5786815	d4_peak258
chr1	5787123	5787407	d0_peak279
chr1	5787425	5787510	d4_peak259
chr1	5794198	5794262	d0_peak280
chr1	5798639	5798708	d0_peak281
chr1	5802112	5802273	d30_peak244
chr1	5806597	5806709	d4_peak260#d0_peak282
chr1	5825234	5825274	d30_peak245
chr1	5826539	5826616	d4_peak261
chr1	5864449	5864667	d4_peak262#d0_peak283
chr1	5869172	5869317	d0_peak284#d30_peak246#d4_peak263
chr1	5877972	5878184	d0_peak285
chr1	5883061	5883165	d0_peak286
chr1	5885346	5885487	d4_peak264
chr1	5885491	5885574	d30_peak247
chr1	5888827	5888902	d0_peak287#d30_peak248
chr1	5903918	5903997	d0_peak288
chr1	5911277	5911389	d4_peak265
chr1	5911442	5911732	d30_peak249#d0_peak289
chr1	5919115	5919540	d0_peak290#d30_peak250#d4_peak266
chr1	5930454	5930500	d30_peak251
chr1	5940113	5940243	d0_peak291#d30_peak252#d4_peak267
chr1	5949214	5949318	d0_peak292#d4_peak268
chr1	5963805	5963906	d0_peak293#d4_peak269
chr1	5966071	5966123	d4_peak270
chr1	5966177	5966517	d0_peak294#d30_peak253#d4_peak271
chr1	5970965	5971049	d0_peak295
chr1	5972808	5973100	d0_peak296#d4_peak272
chr1	5973497	5973843	d4_peak273#d0_peak297
chr1	5985591	5985729	d0_peak298#d4_peak274#d30_peak254
chr1	5986086	5986141	d0_peak299
chr1	5991528	5991665	d0_peak300
chr1	5991892	5991983	d0_peak301
chr1	6001240	6001345	d4_peak275
chr1	6001345	6001433	d0_peak302
chr1	6012081	6012329	d0_peak303#d4_peak276#d30_peak255
chr1	6015661	6015710	d30_peak256
chr1	6015718	6015785	d0_peak304
chr1	6016198	6016392	d0_peak305#d30_peak257#d4_peak277
chr1	6017279	6017346	d4_peak278
chr1	6023064	6023367	d4_peak279#d30_peak258#d0_peak306
chr1	6039153	6039205	d4_peak280
chr1	6045663	6045934	d4_peak281#d0_peak307#d30_peak259
chr1	6049369	6049465	d0_peak308#d4_peak282
chr1	6079961	6080303	d30_peak260#d4_peak283#d0_peak309
chr1	6080819	6080875	d0_peak310
chr1	6098454	6098510	d0_peak311
chr1	6105359	6105815	d4_peak284#d0_peak312#d30_peak261
chr1	6128295	6128834	d30_peak262#d0_peak313#d4_peak285
chr1	6128880	6128988	d0_peak314
chr1	6129687	6129752	d30_peak263
chr1	6129981	6130066	d4_peak286#d30_peak264#d0_peak315
chr1	6138977	6139453	d30_peak265#d0_peak316#d4_peak287
chr1	6140414	6140500	d30_peak266
chr1	6150567	6151111	d0_peak317#d4_peak288#d30_peak267
chr1	6151236	6151314	d0_peak318
chr1	6160422	6160548	d0_peak319#d30_peak268#d4_peak289
chr1	6172394	6172552	d0_peak320
chr1	6198400	6198491	d30_peak269
chr1	6219878	6220078	d0_peak321
chr1	6227389	6227726	d30_peak270#d0_peak322#d4_peak290
chr1	6245755	6245901	d0_peak323#d4_peak291
chr1	6250407	6250476	d30_peak271
chr1	6253202	6253268	d0_peak324
chr1	6256600	6256671	d0_peak325
chr1	6261120	6261254	d0_peak326
chr1	6270992	6271047	d0_peak327
chr1	6271250	6271341	d0_peak328
chr1	6298572	6298702	d4_peak292
chr1	6298785	6298870	d30_peak272
chr1	6312504	6313080	d0_peak329#d4_peak293#d30_peak273
chr1	6387392	6387432	d30_peak274
chr1	6417716	6417831	d4_peak294#d0_peak330
chr1	6450284	6450385	d4_peak295
chr1	6462086	6462141	d0_peak331
chr1	6478809	6478939	d4_peak296
chr1	6485473	6485673	d0_peak332#d4_peak297
chr1	6491072	6491870	d0_peak333#d30_peak275#d4_peak298
chr1	6492167	6492312	d0_peak334
chr1	6507709	6507764	d0_peak335
chr1	6507974	6508104	d4_peak299#d0_peak336
chr1	6514019	6514134	d4_peak300
chr1	6527252	6527360	d0_peak337#d30_peak276#d4_peak301
chr1	6531771	6531823	d4_peak302
chr1	6551283	6551338	d0_peak338
chr1	6555233	6555288	d4_peak303
chr1	6571686	6571754	d0_peak339
chr1	6571973	6572047	d0_peak340
chr1	6575422	6575529	d4_peak304#d0_peak341
chr1	6599089	6599256	d0_peak342#d4_peak305
chr1	6599528	6599708	d0_peak343#d4_peak306#d30_peak277
chr1	6604550	6604637	d30_peak278#d0_peak344
chr1	6613447	6613594	d4_peak307#d0_peak345
chr1	6622518	6622592	d4_peak308
chr1	6647005	6647337	d0_peak346#d30_peak279#d4_peak309
chr1	6678860	6679020	d30_peak280#d0_peak347
chr1	6682989	6683070	d4_peak310#d0_peak348
chr1	6707191	6707400	d30_peak281#d0_peak349
chr1	6728463	6728824	d4_peak311#d0_peak350
chr1	6737335	6737510	d0_peak351#d4_peak312
chr1	6752052	6752132	d4_peak313
chr1	6754241	6754328	d0_peak352
chr1	6775226	6775398	d4_peak314
chr1	6790894	6791034	d4_peak315#d0_peak353
chr1	6809457	6809538	d0_peak354
chr1	6827593	6827805	d0_peak355#d4_peak316
chr1	6828799	6828946	d30_peak282#d4_peak317
chr1	6847513	6847553	d30_peak283
chr1	6879445	6879554	d4_peak318
chr1	6899451	6899520	d30_peak284
chr1	6909004	6909255	d0_peak356#d4_peak319#d30_peak285
chr1	6918388	6918490	d4_peak320#d0_peak357
chr1	6918742	6918858	d0_peak358
chr1	6931341	6931545	d4_peak321#d30_peak286
chr1	6986247	6986373	d0_peak359#d4_peak322
chr1	7006480	7006555	d4_peak323
chr1	7012394	7012500	d0_peak360
chr1	7025409	7025503	d0_peak361
chr1	7030601	7030757	d4_peak324#d0_peak362
chr1	7045883	7046000	d0_peak363#d30_peak287#d4_peak325
chr1	7047694	7047752	d30_peak288
chr1	7067417	7067472	d4_peak326
chr1	7067553	7067619	d0_peak364
chr1	7067820	7067883	d0_peak365
chr1	7068562	7068636	d4_peak327
chr1	7070890	7070992	d0_peak366
chr1	7081560	7081811	d0_peak367
chr1	7089112	7089248	d4_peak328
chr1	7089286	7089326	d30_peak289
chr1	7092541	7092728	d0_peak368#d4_peak329#d30_peak290
chr1	7108455	7108514	d0_peak369
chr1	7114584	7114648	d0_peak370
chr1	7117415	7117468	d4_peak330
chr1	7125548	7125605	d4_peak331
chr1	7140002	7140157	d0_peak371#d4_peak332
chr1	7147496	7147607	d4_peak333#d0_peak372
chr1	7163938	7164024	d0_peak373
chr1	7174093	7174151	d0_peak374
chr1	7178436	7178544	d30_peak291#d0_peak375
chr1	7198705	7198873	d4_peak334#d0_peak376
chr1	7199677	7199726	d30_peak292
chr1	7200554	7200722	d0_peak377#d4_peak335#d30_peak293
chr1	7200885	7200965	d0_peak378
chr1	7211313	7211416	d0_peak379#d30_peak294
chr1	7211597	7211656	d30_peak295
chr1	7233566	7233624	d4_peak336
chr1	7235666	7235875	d0_peak380#d30_peak296#d4_peak337
chr1	7249209	7249293	d4_peak338
chr1	7283672	7283783	d0_peak381#d4_peak339
chr1	7302117	7302526	d0_peak382#d4_peak340#d30_peak297
chr1	7302730	7302799	d30_peak298
chr1	7314559	7314662	d30_peak299#d0_peak383
chr1	7314725	7315396	d4_peak341#d30_peak300#d0_peak384
chr1	7416611	7416857	d0_peak385#d4_peak342
chr1	7433870	7434136	d0_peak386#d30_peak301#d4_peak343
chr1	7444003	7444063	d4_peak344
chr1	7444064	7444123	d0_peak387
chr1	7463774	7463831	d4_peak345
chr1	7471711	7471792	d30_peak302
chr1	7473243	7473506	d0_peak388#d4_peak346
chr1	7492389	7492764	d4_peak347#d0_peak389#d30_peak303
chr1	7506284	7506446	d0_peak390#d4_peak348#d30_peak304
chr1	7513210	7513369	d0_peak391
chr1	7513373	7513431	d4_peak349
chr1	7522809	7522975	d0_peak392#d4_peak350
chr1	7535671	7535726	d0_peak393
chr1	7535742	7535920	d30_peak305#d4_peak351
chr1	7536187	7536301	d30_peak306
chr1	7557061	7557431	d4_peak352#d30_peak307#d0_peak394
chr1	7608413	7608493	d30_peak308
chr1	7615305	7615442	d4_peak353
chr1	7639111	7639209	d4_peak354
chr1	7646953	7647012	d4_peak355
chr1	7648169	7648209	d30_peak309
chr1	7649132	7649179	d30_peak310
chr1	7664463	7664541	d4_peak356
chr1	7685894	7685971	d30_peak311
chr1	7686799	7686854	d0_peak395
chr1	7696911	7697017	d0_peak396
chr1	7697271	7697326	d0_peak397
chr1	7698281	7698381	d4_peak357#d0_peak398
chr1	7732499	7732617	d0_peak399
chr1	7733309	7733396	d30_peak312
chr1	7743090	7743159	d30_peak313
chr1	7748108	7748524	d4_peak358#d0_peak400
chr1	7769848	7770005	d0_peak401
chr1	7770804	7770901	d30_peak314
chr1	7797481	7797629	d0_peak402
chr1	7798202	7798510	d0_peak403
chr1	7814112	7814183	d0_peak404
chr1	7846163	7846447	d30_peak315#d4_peak359#d0_peak405
chr1	7849714	7849913	d30_peak316#d0_peak406#d4_peak360
chr1	7876109	7876176	d30_peak317
chr1	7881831	7882037	d30_peak318#d4_peak361#d0_peak407
chr1	7884713	7884833	d4_peak362#d0_peak408
chr1	7907745	7907853	d0_peak409
chr1	7915017	7915099	d4_peak363
chr1	7929280	7929322	d30_peak319
chr1	7929870	7929922	d30_peak320
chr1	7942127	7942289	d0_peak410#d30_peak321#d4_peak364
chr1	7945224	7945264	d30_peak322
chr1	7956482	7957177	d30_peak323#d4_peak365#d0_peak411
chr1	7957553	7957699	d4_peak366#d0_peak412
chr1	7964903	7964958	d0_peak413
chr1	7971938	7972046	d30_peak324#d4_peak367
chr1	7976499	7976851	d0_peak414#d4_peak368
chr1	7993039	7993191	d4_peak369#d0_peak415
chr1	7995329	7995467	d4_peak370
chr1	7996347	7996394	d30_peak325
chr1	8011505	8011670	d0_peak416#d4_peak371
chr1	8013980	8014078	d0_peak417
chr1	8051577	8051644	d4_peak372
chr1	8051811	8051866	d0_peak418
chr1	8058945	8059072	d0_peak419#d4_peak373
chr1	8059470	8059746	d30_peak326#d0_peak420#d4_peak374
chr1	8085916	8085980	d4_peak375
chr1	8095075	8095159	d0_peak421
chr1	8114332	8114402	d30_peak327
chr1	8131809	8131849	d30_peak328
chr1	8132660	8132700	d30_peak329
chr1	8160192	8160319	d4_peak376#d30_peak330
chr1	8163259	8163360	d30_peak331
chr1	8180619	8180684	d0_peak422
chr1	8186153	8186242	d4_peak377
chr1	8187686	8187741	d0_peak423
chr1	8194636	8194754	d4_peak378
chr1	8194845	8194903	d0_peak424
chr1	8204143	8204195	d4_peak379
chr1	8229830	8229882	d4_peak380
chr1	8236600	8237020	d4_peak381#d30_peak332#d0_peak425
chr1	8240562	8240653	d30_peak333#d4_peak382
chr1	8245915	8246072	d30_peak334
chr1	8252612	8252730	d4_peak383#d0_peak426
chr1	8297527	8297657	d0_peak427
chr1	8323094	8323239	d30_peak335#d0_peak428
chr1	8328227	8328306	d0_peak429
chr1	8350709	8350803	d0_peak430
chr1	8351059	8351449	d30_peak336#d0_peak431#d4_peak384
chr1	8359736	8359791	d4_peak385
chr1	8382237	8382504	d0_peak432#d30_peak337#d4_peak386
chr1	8396122	8396283	d4_peak387#d0_peak433#d30_peak338
chr1	8407060	8407260	d0_peak434#d4_peak388#d30_peak339
chr1	8412268	8412674	d30_peak340#d4_peak389#d0_peak435
chr1	8444942	8445128	d4_peak390#d0_peak436
chr1	8477178	8477414	d30_peak341#d4_peak391#d0_peak437
chr1	8485069	8485229	d4_peak392#d0_peak438
chr1	8496761	8496883	d4_peak393#d0_peak439
chr1	8510816	8510868	d4_peak394
chr1	8523754	8523806	d4_peak395
chr1	8538887	8538965	d30_peak342#d4_peak396
chr1	8543146	8543303	d0_peak440
chr1	8543726	8543875	d0_peak441#d4_peak397
chr1	8567238	8567362	d0_peak442
chr1	8592028	8592102	d30_peak343
chr1	8603390	8603451	d4_peak398
chr1	8635757	8635860	d0_peak443#d30_peak344#d4_peak399
chr1	8644951	8645153	d30_peak345#d0_peak444#d4_peak400
chr1	8662575	8662692	d4_peak401
chr1	8663016	8663254	d4_peak402#d30_peak346#d0_peak445
chr1	8663438	8664123	d4_peak403#d30_peak347#d4_peak404#d0_peak446
chr1	8676689	8676832	d0_peak447#d4_peak405
chr1	8679658	8679726	d30_peak348
chr1	8716070	8716127	d4_peak406
chr1	8716889	8716944	d0_peak448
chr1	8733367	8733563	d0_peak449#d30_peak349
chr1	8736244	8736304	d4_peak407
chr1	8769225	8769694	d30_peak350#d0_peak450#d4_peak408
chr1	8784536	8784612	d30_peak351
chr1	8784781	8784938	d4_peak409#d0_peak451
chr1	8787758	8787840	d4_peak410#d30_peak352
chr1	8801722	8801985	d0_peak452#d4_peak411#d30_peak353
chr1	8805243	8805298	d0_peak453
chr1	8815129	8815199	d30_peak354
chr1	8827445	8827811	d0_peak454#d30_peak355#d4_peak412
chr1	8828622	8828713	d0_peak455
chr1	8838123	8838209	d30_peak356
chr1	8855222	8855278	d0_peak456
chr1	8873874	8874011	d30_peak357#d4_peak413
chr1	8906405	8906641	d30_peak358
chr1	8911786	8911833	d30_peak359
chr1	8933114	8933202	d30_peak360
chr1	8934927	8935058	d4_peak414#d30_peak361
chr1	8949471	8949787	d0_peak457#d30_peak362#d4_peak415
chr1	8965137	8965408	d30_peak363#d4_peak416#d0_peak458
chr1	8974428	8974535	d4_peak417
chr1	8980389	8980529	d30_peak364
chr1	8984990	8985058	d4_peak418
chr1	8985557	8985611	d30_peak365
chr1	8992187	8992339	d4_peak419#d0_peak459
chr1	9003485	9003544	d4_peak420
chr1	9009504	9009702	d4_peak421#d30_peak366
chr1	9027461	9027591	d4_peak422#d30_peak367
chr1	9031669	9031930	d0_peak460#d4_peak423
chr1	9039802	9039859	d0_peak461
chr1	9067638	9067698	d30_peak368
chr1	9069270	9069326	d30_peak369
chr1	9075557	9076055	d0_peak462#d4_peak424#d30_peak370
chr1	9076207	9076366	d0_peak463
chr1	9076455	9076509	d4_peak425
chr1	9083087	9083153	d0_peak464
chr1	9095693	9095740	d30_peak371
chr1	9097990	9098049	d30_peak372
chr1	9111123	9111163	d30_peak373
chr1	9124949	9125221	d0_peak465#d30_peak374#d4_peak426
chr1	9129811	9129958	d4_peak427#d30_peak375#d0_peak466
chr1	9151885	9152065	d0_peak467#d30_peak376
chr1	9169900	9170041	d0_peak468#d30_peak377#d4_peak428
chr1	9194532	9194892	d4_peak429#d30_peak378#d0_peak469
chr1	9200375	9200430	d0_peak470
chr1	9214757	9214834	d4_peak430
chr1	9218305	9218379	d0_peak471
chr1	9230246	9230451	d0_peak472#d30_peak379#d4_peak431
chr1	9232044	9232454	d0_peak473#d30_peak380#d4_peak432
chr1	9232736	9232795	d0_peak474
chr1	9245106	9245227	d0_peak475#d4_peak433#d30_peak381
chr1	9257188	9257299	d0_peak476
chr1	9260253	9260665	d4_peak434#d0_peak477
chr1	9264561	9264673	d0_peak478
chr1	9264673	9264770	d4_peak435
chr1	9267866	9268021	d0_peak479#d30_peak382
chr1	9298316	9298440	d30_peak383
chr1	9303743	9303854	d0_peak480#d4_peak436
chr1	9329469	9329579	d0_peak481
chr1	9335167	9335413	d4_peak437#d0_peak482
chr1	9347720	9347775	d30_peak384
chr1	9350461	9350514	d4_peak438
chr1	9351951	9352067	d30_peak385
chr1	9359735	9359841	d0_peak483
chr1	9366787	9367314	d30_peak386#d0_peak484#d4_peak439#d0_peak485
chr1	9368439	9368706	d0_peak486#d30_peak387#d4_peak440
chr1	9378727	9379017	d0_peak487#d4_peak441#d30_peak388
chr1	9395840	9396061	d4_peak442
chr1	9402396	9402515	d0_peak488
chr1	9410479	9410620	d4_peak443#d0_peak489#d30_peak389
chr1	9417949	9418181	d4_peak444#d0_peak490#d30_peak390
chr1	9433179	9433374	d0_peak491#d4_peak445
chr1	9443393	9443511	d30_peak391
chr1	9453171	9453724	d4_peak446#d30_peak392#d0_peak492
chr1	9465353	9465451	d30_peak393
chr1	9472426	9472549	d0_peak493#d4_peak447
chr1	9485881	9486361	d0_peak494#d30_peak394#d4_peak448#d0_peak495
chr1	9493409	9493576	d0_peak496#d30_peak395#d4_peak449
chr1	9504173	9504335	d0_peak497#d4_peak450#d30_peak396
chr1	9540109	9540203	d4_peak451#d30_peak397
chr1	9540212	9540307	d0_peak498
chr1	9540955	9541112	d0_peak499
chr1	9575828	9576297	d4_peak452#d0_peak500#d30_peak398
chr1	9651385	9651578	d30_peak399
chr1	9696002	9696165	d0_peak501#d4_peak453
chr1	9698311	9698377	d30_peak400
chr1	9722138	9722260	d0_peak502#d4_peak454
chr1	9748107	9748172	d4_peak455
chr1	9753665	9754210	d30_peak401#d0_peak503#d4_peak456
chr1	9826631	9826710	d4_peak457
chr1	9861896	9861994	d0_peak504
chr1	9863855	9863933	d4_peak458
chr1	9881802	9881911	d4_peak459#d0_peak505
chr1	9883518	9883630	d4_peak460#d30_peak402
chr1	9897032	9897144	d4_peak461#d0_peak506#d30_peak403
chr1	9921157	9921248	d0_peak507#d4_peak462
chr1	9931504	9931595	d4_peak463
chr1	9942310	9942911	d0_peak508#d4_peak464#d30_peak404
chr1	9973916	9974015	d4_peak465
chr1	9974060	9974526	d30_peak405#d0_peak509#d4_peak466
chr1	9999885	9999940	d0_peak510
chr1	10015977	10016224	d0_peak511#d4_peak467#d30_peak406
chr1	10018419	10018727	d4_peak468#d0_peak512#d30_peak407
chr1	10018906	10018978	d4_peak469
chr1	10038298	10038463	d0_peak513#d4_peak470#d30_peak408
chr1	10039741	10039807	d30_peak409
chr1	10051091	10051237	d0_peak514#d30_peak410#d4_peak471
chr1	10052290	10052548	d30_peak411#d0_peak515#d4_peak472
chr1	10062689	10062741	d4_peak473
chr1	10062874	10062943	d30_peak412
chr1	10062949	10063058	d0_peak516
chr1	10072059	10072138	d30_peak413
chr1	10073546	10073669	d0_peak517
chr1	10074071	10074230	d0_peak518#d30_peak414#d4_peak474
chr1	10085102	10085191	d0_peak519
chr1	10099703	10099826	d4_peak475
chr1	10099848	10099962	d30_peak415
chr1	10149889	10149994	d4_peak476
chr1	10192697	10192819	d4_peak477
chr1	10193035	10193166	d0_peak520
chr1	10195141	10195204	d0_peak521
chr1	10195588	10195674	d0_peak522
chr1	10207217	10207475	d30_peak416#d0_peak523#d4_peak478
chr1	10223271	10223473	d30_peak417#d0_peak524#d4_peak479
chr1	10237781	10237838	d0_peak525
chr1	10238214	10238616	d4_peak480#d30_peak418#d0_peak526
chr1	10248062	10248364	d4_peak481#d0_peak527#d30_peak419
chr1	10252590	10252696	d0_peak528
chr1	10258198	10258451	d30_peak420#d0_peak529#d4_peak482
chr1	10260441	10260564	d4_peak483
chr1	10265375	10265484	d0_peak530
chr1	10272331	10272566	d30_peak421#d4_peak484
chr1	10277725	10277777	d4_peak485
chr1	10278968	10279062	d30_peak422
chr1	10282124	10282240	d0_peak531
chr1	10297007	10297096	d0_peak532
chr1	10299741	10299823	d30_peak423
chr1	10326711	10326787	d30_peak424
chr1	10332585	10332719	d30_peak425#d4_peak486#d0_peak533
chr1	10337575	10337847	d0_peak534#d4_peak487#d30_peak426
chr1	10340231	10340491	d30_peak427#d4_peak488#d0_peak535
chr1	10359116	10359263	d0_peak536
chr1	10379809	10380078	d4_peak489#d0_peak537#d30_peak428
chr1	10380847	10380903	d0_peak538
chr1	10383409	10383559	d0_peak539
chr1	10410838	10410924	d30_peak429#d0_peak540
chr1	10411122	10411293	d30_peak430#d4_peak490#d0_peak541
chr1	10412063	10412147	d4_peak491
chr1	10432435	10432529	d30_peak431#d0_peak542
chr1	10433005	10433080	d4_peak492
chr1	10442223	10442408	d4_peak493
chr1	10452369	10452421	d4_peak494
chr1	10453978	10454178	d4_peak495#d0_peak543
chr1	10455198	10455267	d30_peak432
chr1	10481341	10481485	d0_peak544#d30_peak433
chr1	10498025	10498106	d0_peak545
chr1	10500404	10500631	d0_peak546#d30_peak434#d4_peak496
chr1	10509069	10509286	d4_peak497#d0_peak547
chr1	10514906	10515009	d0_peak548
chr1	10517143	10517214	d30_peak435
chr1	10521470	10521809	d30_peak436#d4_peak498#d0_peak549
chr1	10553590	10554186	d0_peak550#d30_peak437#d4_peak499
chr1	10554349	10554404	d0_peak551
chr1	10577821	10577888	d30_peak438
chr1	10579026	10579148	d4_peak500#d30_peak439#d0_peak552
chr1	10587115	10587320	d4_peak501#d0_peak553
chr1	10594723	10594906	d0_peak554
chr1	10595486	10595587	d0_peak555#d4_peak502
chr1	10601514	10601932	d0_peak556#d30_peak440#d4_peak503
chr1	10640934	10640996	d0_peak557
chr1	10641078	10641450	d30_peak441#d4_peak504#d0_peak558
chr1	10718002	10718108	d30_peak442
chr1	10719710	10719782	d30_peak443
chr1	10719782	10720016	d4_peak505
chr1	10789893	10789973	d4_peak506
chr1	10804061	10804399	d4_peak507#d0_peak559#d30_peak444
chr1	10814436	10814497	d0_peak560
chr1	10814554	10815113	d4_peak508#d30_peak445#d0_peak561
chr1	10815235	10815288	d30_peak446
chr1	10828254	10828597	d0_peak562#d4_peak509
chr1	10834397	10834476	d30_peak447
chr1	10834491	10834654	d4_peak510
chr1	10853863	10854012	d4_peak511#d0_peak563
chr1	10856867	10856926	d4_peak512
chr1	10861906	10862031	d0_peak564#d4_peak513
chr1	10879325	10879515	d0_peak565#d4_peak514
chr1	10881688	10881768	d4_peak515
chr1	10884511	10884551	d30_peak448
chr1	10896983	10897034	d30_peak449
chr1	10897343	10897439	d30_peak450
chr1	10897665	10898003	d0_peak566#d4_peak516
chr1	10914836	10914936	d0_peak567
chr1	10940192	10940294	d4_peak517
chr1	10940570	10940622	d4_peak518
chr1	10941548	10941626	d0_peak568
chr1	10956564	10956670	d4_peak519
chr1	10957220	10957342	d30_peak451#d0_peak569
chr1	11016674	11016729	d0_peak570
chr1	11021621	11021726	d0_peak571
chr1	11021814	11022212	d30_peak452#d4_peak520#d0_peak572
chr1	11023214	11023281	d30_peak453
chr1	11042429	11042661	d0_peak573
chr1	11043038	11043175	d4_peak521
chr1	11075770	11075810	d30_peak454
chr1	11084301	11084391	d4_peak522
chr1	11095097	11095228	d4_peak523#d30_peak455#d0_peak574
chr1	11102754	11102968	d0_peak575#d4_peak524
chr1	11107884	11108210	d0_peak576#d4_peak525#d30_peak456
chr1	11116562	11116772	d0_peak577#d4_peak526
chr1	11134854	11134959	d0_peak578#d4_peak527
chr1	11138691	11138802	d4_peak528#d30_peak457
chr1	11146685	11146725	d30_peak458
chr1	11146928	11147052	d0_peak579
chr1	11156388	11156453	d0_peak580
chr1	11173906	11174037	d4_peak529
chr1	11179971	11180084	d4_peak530#d30_peak459#d0_peak581
chr1	11186613	11186668	d0_peak582
chr1	11192963	11193141	d4_peak531#d0_peak583#d30_peak460
chr1	11194668	11194720	d30_peak461
chr1	11198358	11198477	d4_peak532
chr1	11198714	11198986	d0_peak584#d4_peak533#d30_peak462
chr1	11208145	11208640	d4_peak534#d0_peak585#d30_peak463
chr1	11225163	11225626	d0_peak586#d30_peak464#d4_peak535
chr1	11225686	11225777	d0_peak587
chr1	11226573	11226675	d4_peak536#d0_peak588
chr1	11235556	11235907	d4_peak537#d30_peak465#d0_peak589
chr1	11236326	11236444	d0_peak590
chr1	11248347	11248551	d4_peak538#d30_peak466#d0_peak591
chr1	11251894	11251946	d4_peak539#d30_peak467
chr1	11255300	11255377	d0_peak592
chr1	11263601	11263879	d0_peak593#d4_peak540
chr1	11263940	11263990	d30_peak468
chr1	11273961	11274049	d30_peak469
chr1	11275987	11276095	d30_peak470#d4_peak541#d0_peak594
chr1	11280075	11280598	d30_peak471#d4_peak542#d0_peak595#d30_peak472
chr1	11280615	11280690	d4_peak543
chr1	11280980	11281032	d4_peak544
chr1	11293369	11293459	d0_peak596#d4_peak545
chr1	11297822	11297888	d0_peak597
chr1	11306156	11306343	d30_peak473#d0_peak598
chr1	11329193	11329387	d0_peak599#d4_peak546#d30_peak474
chr1	11335089	11335191	d30_peak475
chr1	11336786	11336836	d30_peak476
chr1	11347637	11347846	d0_peak600#d4_peak547#d30_peak477
chr1	11349868	11350326	d4_peak548#d0_peak601#d30_peak478
chr1	11382821	11382952	d0_peak602#d4_peak549
chr1	11391798	11391896	d4_peak550
chr1	11392115	11392229	d30_peak479
chr1	11403117	11403159	d30_peak480
chr1	11403455	11403577	d4_peak551#d30_peak481
chr1	11409763	11409860	d0_peak603
chr1	11425343	11425416	d30_peak482
chr1	11427078	11427249	d4_peak552#d30_peak483#d0_peak604
chr1	11427453	11427599	d30_peak484#d0_peak605#d4_peak553
chr1	11438181	11438252	d0_peak606
chr1	11443075	11443258	d30_peak485#d0_peak607#d4_peak554
chr1	11451943	11452042	d4_peak555#d30_peak486
chr1	11452478	11453021	d30_peak487#d4_peak556#d0_peak608
chr1	11453503	11453700	d4_peak557
chr1	11453786	11453829	d30_peak488
chr1	11470501	11470754	d30_peak489#d4_peak558#d0_peak609
chr1	11478636	11478957	d0_peak610#d4_peak559#d30_peak490
chr1	11488557	11489067	d30_peak491#d4_peak560#d0_peak611
chr1	11511304	11511520	d0_peak612#d4_peak561#d30_peak492
chr1	11524125	11524572	d30_peak493#d0_peak613#d4_peak562
chr1	11534914	11535122	d30_peak494
chr1	11558970	11559012	d30_peak495
chr1	11563333	11563768	d4_peak563#d0_peak614#d30_peak496
chr1	11581796	11581848	d4_peak564
chr1	11583199	11583275	d30_peak497
chr1	11594059	11594145	d4_peak565
chr1	11596285	11596417	d30_peak498#d4_peak566
chr1	11597329	11597403	d0_peak615
chr1	11612042	11612203	d0_peak616#d4_peak567#d30_peak499
chr1	11620000	11620105	d30_peak500
chr1	11623065	11623236	d4_peak568#d0_peak617
chr1	11623598	11623923	d4_peak569#d0_peak618#d30_peak501
chr1	11662871	11662954	d0_peak619
chr1	11686480	11686592	d4_peak570
chr1	11702728	11702869	d0_peak620
chr1	11706119	11706169	d30_peak502
chr1	11710892	11710974	d30_peak503
chr1	11711017	11711132	d4_peak571#d0_peak621
chr1	11711314	11711425	d30_peak504
chr1	11711814	11711907	d0_peak622
chr1	11719313	11719506	d30_peak505#d4_peak572
chr1	11722169	11722224	d0_peak623
chr1	11728468	11728665	d30_peak506
chr1	11728680	11728800	d4_peak573
chr1	11732476	11732554	d0_peak624
chr1	11740978	11741078	d0_peak625
chr1	11743779	11743875	d0_peak626
chr1	11752973	11753320	d30_peak507#d0_peak627#d4_peak574
chr1	11773936	11774367	d0_peak628#d4_peak575#d30_peak508
chr1	11775278	11775370	d30_peak509#d4_peak576
chr1	11794048	11794136	d0_peak629
chr1	11820542	11820629	d0_peak630#d4_peak577
chr1	11824176	11824216	d30_peak510
chr1	11886642	11886682	d30_peak511
chr1	11977734	11978021	d0_peak631#d4_peak578#d30_peak512
chr1	11978029	11978087	d0_peak632
chr1	11993052	11993134	d4_peak579
chr1	11998274	11998315	d30_peak513
chr1	11998347	11998399	d4_peak580
chr1	12017176	12017257	d30_peak514
chr1	12022400	12022605	d30_peak515
chr1	12030727	12030790	d30_peak516
chr1	12039329	12039387	d4_peak581#d30_peak517
chr1	12039979	12040107	d30_peak518#d4_peak582
chr1	12040986	12041046	d4_peak583
chr1	12055231	12055490	d0_peak633
chr1	12063677	12063743	d4_peak584
chr1	12084337	12084698	d4_peak585#d30_peak519#d0_peak634
chr1	12097521	12097573	d30_peak520
chr1	12100708	12100791	d30_peak521#d0_peak635
chr1	12139134	12139203	d4_peak586
chr1	12139329	12139743	d0_peak636#d30_peak522#d4_peak587
chr1	12139783	12139876	d30_peak523
chr1	12140089	12140260	d0_peak637#d30_peak524#d4_peak588
chr1	12140734	12140774	d30_peak525
chr1	12145621	12145714	d4_peak589
chr1	12148443	12148508	d4_peak590
chr1	12148664	12148772	d30_peak526#d4_peak591
chr1	12160215	12160502	d0_peak638#d4_peak592#d30_peak527
chr1	12160731	12160797	d4_peak593
chr1	12162225	12162277	d4_peak594
chr1	12162482	12162603	d30_peak528#d4_peak595
chr1	12164100	12164192	d30_peak529#d4_peak596
chr1	12173667	12173918	d0_peak639#d4_peak597
chr1	12180696	12180766	d30_peak530
chr1	12180826	12180912	d0_peak640#d4_peak598
chr1	12203296	12203356	d0_peak641#d30_peak531
chr1	12304592	12304755	d30_peak532#d4_peak599#d0_peak642
chr1	12417826	12417901	d0_peak643
chr1	12419759	12419811	d4_peak600
chr1	12740334	12740406	d4_peak601
chr1	12851178	12851219	d30_peak533
chr1	12910788	12910842	d30_peak534
chr1	12929538	12929658	d30_peak535
chr1	12934766	12934878	d30_peak536
chr1	12940710	12940790	d4_peak602
chr1	12955899	12955945	d30_peak537
chr1	12965969	12966024	d0_peak644
chr1	12977427	12977518	d30_peak538
chr1	12983136	12983176	d30_peak539
chr1	12986051	12986142	d30_peak540
chr1	12992825	12992867	d30_peak541
chr1	13012682	13012768	d0_peak645
chr1	13013068	13013136	d0_peak646
chr1	13025684	13026107	d4_peak603#d0_peak647#d30_peak542
chr1	13026170	13026239	d4_peak604
chr1	13027654	13027753	d4_peak605
chr1	13029354	13029433	d30_peak543
chr1	13035590	13035763	d4_peak606#d0_peak648#d30_peak544
chr1	13107705	13107811	d0_peak649
chr1	13142178	13142424	d0_peak650#d30_peak545#d4_peak607
chr1	13142673	13142739	d30_peak546
chr1	13166115	13166221	d4_peak608#d0_peak651
chr1	13167910	13167956	d30_peak547
chr1	13168022	13168077	d0_peak652
chr1	13191199	13191686	d30_peak548#d0_peak653#d4_peak609
chr1	13191987	13192062	d4_peak610
chr1	13201380	13201466	d30_peak549
chr1	13206766	13206844	d0_peak654
chr1	13207186	13207285	d0_peak655#d30_peak550
chr1	13243246	13243300	d30_peak551
chr1	13243488	13243554	d30_peak552
chr1	13249470	13249525	d0_peak656
chr1	13255906	13255991	d4_peak611#d0_peak657#d30_peak553
chr1	13271050	13271208	d4_peak612#d0_peak658#d30_peak554
chr1	13311215	13311267	d4_peak613
chr1	13334977	13335034	d4_peak614
chr1	13335060	13335328	d0_peak659#d4_peak615#d30_peak555
chr1	13372509	13372573	d0_peak660
chr1	13393004	13393077	d0_peak661
chr1	13402651	13402747	d0_peak662
chr1	13402770	13402920	d4_peak616
chr1	13408112	13408316	d4_peak617#d30_peak556#d0_peak663
chr1	13459983	13460027	d30_peak557
chr1	13509464	13509516	d4_peak618
chr1	13537333	13537408	d0_peak664#d30_peak558
chr1	13556109	13556279	d0_peak665#d4_peak619
chr1	13578495	13578760	d0_peak666
chr1	13607578	13607663	d0_peak667
chr1	13625695	13625750	d0_peak668
chr1	13632778	13632898	d30_peak559
chr1	13724911	13724968	d4_peak620
chr1	13725003	13725058	d0_peak669
chr1	13733251	13733334	d4_peak621
chr1	13733495	13733612	d0_peak670#d4_peak622
chr1	13739090	13739174	d30_peak560
chr1	13743779	13743884	d30_peak561
chr1	13746944	13747009	d30_peak562
chr1	13776726	13776778	d4_peak623
chr1	13788519	13788594	d4_peak624
chr1	13808590	13808826	d0_peak671#d30_peak563#d4_peak625
chr1	13837929	13837992	d0_peak672
chr1	13857696	13857796	d0_peak673
chr1	13877566	13877734	d0_peak674#d4_peak626
chr1	13885520	13885685	d4_peak627
chr1	13959119	13959217	d4_peak628
chr1	14015706	14015910	d0_peak675#d4_peak629#d30_peak564
chr1	14041549	14041611	d4_peak630
chr1	14041852	14041959	d4_peak631#d30_peak565
chr1	14042160	14042672	d0_peak676#d30_peak566#d4_peak632#d30_peak567#d0_peak677
chr1	14043228	14043369	d0_peak678
chr1	14061792	14061912	d30_peak568
chr1	14071181	14071337	d4_peak633#d30_peak569
chr1	14130843	14130999	d4_peak634
chr1	14169895	14170120	d0_peak679#d4_peak635
chr1	14175980	14176050	d4_peak636
chr1	14176052	14176178	d30_peak570#d0_peak680
chr1	14177221	14177278	d30_peak571
chr1	14177583	14177635	d4_peak637
chr1	14184157	14184244	d4_peak638
chr1	14211269	14211380	d4_peak639
chr1	14223355	14223429	d0_peak681
chr1	14226885	14227031	d30_peak572
chr1	14227044	14227096	d4_peak640
chr1	14248792	14248868	d0_peak682
chr1	14332139	14332187	d30_peak573
chr1	14339181	14339236	d0_peak683
chr1	14339338	14339485	d4_peak641
chr1	14357673	14357761	d4_peak642
chr1	14359375	14359618	d0_peak684#d30_peak574#d4_peak643
chr1	14368009	14368156	d0_peak685#d4_peak644#d30_peak575
chr1	14373609	14373743	d30_peak576
chr1	14384017	14384090	d30_peak577
chr1	14387095	14387142	d30_peak578
chr1	14389302	14389527	d0_peak686#d4_peak645#d30_peak579
chr1	14402733	14402831	d0_peak687
chr1	14412378	14412506	d4_peak646
chr1	14412518	14412648	d30_peak580
chr1	14414224	14414323	d0_peak688
chr1	14424854	14424998	d30_peak581#d4_peak647
chr1	14432210	14432388	d30_peak582#d4_peak648
chr1	14440223	14440360	d30_peak583
chr1	14452865	14452917	d30_peak584
chr1	14471692	14471738	d30_peak585
chr1	14472164	14472285	d30_peak586
chr1	14482296	14482366	d4_peak649
chr1	14490645	14490751	d0_peak689
chr1	14497404	14497537	d0_peak690
chr1	14520091	14520179	d30_peak587
chr1	14532802	14532906	d30_peak588
chr1	14534539	14534682	d30_peak589#d0_peak691#d4_peak650
chr1	14544420	14544623	d0_peak692#d4_peak651#d30_peak590
chr1	14550834	14550874	d30_peak591
chr1	14555065	14555153	d0_peak693
chr1	14556346	14556621	d30_peak592#d4_peak652#d0_peak694
chr1	14572750	14572864	d4_peak653#d0_peak695#d30_peak593
chr1	14573099	14573218	d4_peak654
chr1	14583972	14584299	d30_peak594#d4_peak655#d0_peak696
chr1	14596621	14596861	d30_peak595#d0_peak697
chr1	14597343	14597417	d0_peak698
chr1	14597682	14597874	d30_peak596#d4_peak656#d0_peak699
chr1	14598106	14598163	d4_peak657
chr1	14598174	14598229	d0_peak700
chr1	14615591	14615755	d0_peak701
chr1	14623368	14623424	d0_peak702
chr1	14630883	14631089	d0_peak703#d4_peak658
chr1	14631482	14631522	d30_peak597
chr1	14631755	14631813	d4_peak659
chr1	14632416	14632502	d4_peak660
chr1	14641175	14641466	d0_peak704#d4_peak661
chr1	14651126	14651438	d0_peak705#d4_peak662
chr1	14658699	14658867	d4_peak663#d30_peak598
chr1	14665305	14665357	d4_peak664
chr1	14691565	14691844	d4_peak665#d30_peak599#d0_peak706
chr1	14705921	14706014	d4_peak666
chr1	14716923	14717075	d4_peak667#d0_peak707#d30_peak600
chr1	14724064	14724198	d0_peak708
chr1	14749245	14749297	d4_peak668
chr1	14767868	14767954	d4_peak669
chr1	14768352	14768394	d30_peak601
chr1	14769381	14769471	d0_peak709
chr1	14771425	14771501	d30_peak602
chr1	14782465	14782532	d30_peak603
chr1	14785196	14785251	d0_peak710
chr1	14824065	14824130	d30_peak604
chr1	14829123	14829426	d4_peak670#d0_peak711
chr1	14854296	14854666	d4_peak671#d30_peak605#d0_peak712
chr1	14875847	14876023	d0_peak713
chr1	14876045	14876097	d4_peak672
chr1	14937446	14937529	d30_peak606
chr1	14946258	14946354	d0_peak714#d30_peak607
chr1	14953662	14953919	d0_peak715
chr1	14968874	14969606	d0_peak716#d4_peak673#d30_peak608
chr1	14971318	14971774	d30_peak609#d4_peak674#d0_peak717
chr1	15029350	15029801	d4_peak675#d30_peak610#d0_peak718
chr1	15047908	15048069	d4_peak676#d30_peak611
chr1	15048143	15048504	d0_peak719#d30_peak612#d4_peak677
chr1	15061588	15061649	d4_peak678
chr1	15062011	15062425	d4_peak679#d0_peak720#d30_peak613
chr1	15128946	15129032	d0_peak721
chr1	15129560	15129711	d4_peak680
chr1	15147944	15148044	d4_peak681#d0_peak722
chr1	15148470	15148542	d30_peak614
chr1	15170512	15170562	d30_peak615
chr1	15186268	15186411	d0_peak723#d4_peak682#d30_peak616
chr1	15194456	15194511	d0_peak724
chr1	15202514	15202609	d0_peak725
chr1	15203017	15203112	d4_peak683#d0_peak726
chr1	15236879	15236988	d0_peak727#d4_peak684#d30_peak617
chr1	15243966	15244015	d30_peak618
chr1	15245075	15245319	d0_peak728#d4_peak685
chr1	15248985	15249032	d30_peak619
chr1	15260348	15260453	d0_peak729#d4_peak686
chr1	15266554	15266624	d0_peak730
chr1	15275712	15276427	d0_peak731#d30_peak620#d4_peak687#d30_peak621#d0_peak732
chr1	15276719	15276889	d30_peak622
chr1	15277120	15277334	d4_peak688#d30_peak623#d0_peak733
chr1	15288695	15289066	d4_peak689#d30_peak624#d0_peak734
chr1	15290758	15290990	d30_peak625#d4_peak690#d0_peak735
chr1	15291337	15291408	d0_peak736
chr1	15291424	15291478	d30_peak626
chr1	15317764	15317891	d0_peak737#d4_peak691
chr1	15327596	15327899	d0_peak738#d30_peak627#d4_peak692
chr1	15341274	15341329	d0_peak739
chr1	15366044	15366170	d0_peak740
chr1	15379106	15379235	d0_peak741
chr1	15391022	15391245	d30_peak628
chr1	15398876	15398935	d4_peak693
chr1	15402924	15403028	d0_peak742#d4_peak694
chr1	15416798	15417461	d0_peak743#d4_peak695#d30_peak629#d0_peak744
chr1	15445417	15445661	d30_peak630#d0_peak745#d4_peak696
chr1	15450485	15450585	d0_peak746#d4_peak697#d30_peak631
chr1	15454283	15454615	d30_peak632#d0_peak747#d4_peak698
chr1	15459379	15459537	d30_peak633
chr1	15461117	15461157	d30_peak634
chr1	15467895	15468296	d0_peak748#d4_peak699#d30_peak635
chr1	15474257	15474391	d30_peak636#d4_peak700#d0_peak749
chr1	15489912	15490188	d4_peak701#d30_peak637#d0_peak750
chr1	15491801	15491872	d0_peak751
chr1	15497567	15497711	d0_peak752#d4_peak702#d30_peak638
chr1	15508646	15508733	d30_peak639
chr1	15515009	15515099	d30_peak640
chr1	15520380	15520556	d0_peak753#d4_peak703#d30_peak641
chr1	15523849	15523958	d0_peak754#d4_peak704
chr1	15553231	15553279	d30_peak642
chr1	15554491	15554585	d0_peak755#d30_peak643
chr1	15557316	15557682	d4_peak705#d30_peak644#d0_peak756
chr1	15560336	15560420	d4_peak706
chr1	15585353	15585458	d30_peak645
chr1	15586665	15586774	d0_peak757
chr1	15587596	15587959	d30_peak646#d4_peak707#d0_peak758
chr1	15597306	15597633	d0_peak759#d30_peak647#d4_peak708
chr1	15603896	15604098	d4_peak709#d30_peak648#d0_peak760
chr1	15608835	15608900	d0_peak761
chr1	15608958	15609420	d4_peak710#d0_peak762#d30_peak649
chr1	15614958	15615049	d30_peak650#d4_peak711
chr1	15615898	15615985	d4_peak712
chr1	15617306	15617419	d30_peak651
chr1	15623315	15623517	d30_peak652#d4_peak713#d0_peak763
chr1	15629150	15629290	d30_peak653#d4_peak714#d0_peak764
chr1	15647974	15648403	d30_peak654#d4_peak715#d0_peak765
chr1	15653806	15653858	d4_peak716
chr1	15653995	15654141	d0_peak766#d30_peak655
chr1	15657435	15657761	d0_peak767#d30_peak656#d4_peak717
chr1	15658748	15658956	d30_peak657#d0_peak768#d4_peak718
chr1	15668174	15668412	d0_peak769#d30_peak658#d4_peak719
chr1	15668733	15668788	d0_peak770
chr1	15678277	15678576	d30_peak659#d0_peak771#d4_peak720
chr1	15685766	15685925	d0_peak772#d4_peak721#d30_peak660
chr1	15707980	15708086	d30_peak661
chr1	15793526	15793585	d4_peak722
chr1	15793693	15794245	d30_peak662#d0_peak773#d4_peak723
chr1	15808651	15809121	d0_peak774#d30_peak663#d4_peak724
chr1	15817422	15817476	d30_peak664
chr1	15827347	15827439	d0_peak775
chr1	15839115	15839155	d30_peak665
chr1	15851543	15851598	d0_peak776
chr1	15872460	15872549	d0_peak777
chr1	15882092	15882581	d0_peak778#d4_peak725#d30_peak666
chr1	15916730	15916814	d0_peak779
chr1	15925357	15925526	d0_peak780
chr1	15932991	15933196	d4_peak726#d0_peak781
chr1	15940651	15941124	d30_peak667#d0_peak782#d4_peak727
chr1	15941294	15941368	d4_peak728
chr1	15955162	15955235	d0_peak783#d4_peak729
chr1	15955557	15956246	d30_peak668#d4_peak730#d0_peak784#d30_peak669
chr1	15962353	15962412	d30_peak670
chr1	15962438	15962753	d0_peak785#d4_peak731#d30_peak671
chr1	15974396	15974569	d0_peak786#d4_peak732
chr1	15976566	15976625	d0_peak787
chr1	15976648	15977277	d30_peak672#d4_peak733#d0_peak788
chr1	15982358	15982637	d30_peak673#d0_peak789#d4_peak734
chr1	15986185	15986271	d4_peak735#d0_peak790
chr1	15987605	15987691	d0_peak791
chr1	15990262	15990367	d0_peak792
chr1	16001493	16001597	d0_peak793#d4_peak736
chr1	16008824	16008895	d4_peak737
chr1	16023050	16023102	d4_peak738
chr1	16041382	16041487	d0_peak794#d30_peak674
chr1	16053999	16054135	d30_peak675#d4_peak739#d0_peak795
chr1	16075033	16075108	d0_peak796
chr1	16075490	16075860	d30_peak676#d0_peak797#d4_peak740
chr1	16081036	16081107	d4_peak741
chr1	16081116	16081448	d0_peak798#d4_peak742
chr1	16081454	16081560	d30_peak677
chr1	16085320	16085375	d4_peak743
chr1	16099651	16099851	d4_peak744
chr1	16104841	16105225	d0_peak799#d30_peak678#d4_peak745
chr1	16107716	16107965	d4_peak746#d0_peak800
chr1	16116964	16117394	d4_peak747#d0_peak801#d30_peak679#d4_peak748
chr1	16126234	16126315	d4_peak749
chr1	16126693	16127329	d0_peak802#d4_peak750#d30_peak680
chr1	16135123	16135179	d30_peak681
chr1	16135258	16135448	d0_peak803#d4_peak751
chr1	16140359	16140468	d0_peak804
chr1	16142624	16143052	d0_peak805#d30_peak682#d4_peak752
chr1	16154296	16154406	d4_peak753#d0_peak806
chr1	16213007	16213107	d0_peak807#d30_peak683
chr1	16219342	16219419	d0_peak808
chr1	16240787	16241246	d0_peak809#d4_peak754#d30_peak684
chr1	16248618	16248831	d4_peak755#d0_peak810#d30_peak685
chr1	16252571	16252648	d0_peak811
chr1	16266895	16267052	d4_peak756
chr1	16271893	16272417	d30_peak686#d0_peak812#d4_peak757
chr1	16274848	16274911	d4_peak758
chr1	16275109	16275178	d0_peak813
chr1	16284247	16284635	d30_peak687#d0_peak814#d4_peak759
chr1	16286723	16286815	d30_peak688
chr1	16293770	16293879	d30_peak689
chr1	16293973	16294664	d0_peak815#d4_peak760#d30_peak690
chr1	16301484	16301670	d0_peak816#d4_peak761
chr1	16303180	16303344	d4_peak762#d30_peak691
chr1	16303474	16303577	d0_peak817#d4_peak763
chr1	16303618	16303704	d30_peak692
chr1	16303926	16304083	d0_peak818#d4_peak764#d30_peak693
chr1	16309693	16309761	d30_peak694
chr1	16313472	16313550	d4_peak765
chr1	16325889	16326096	d0_peak819
chr1	16356045	16356146	d30_peak695
chr1	16363068	16363214	d4_peak766#d0_peak820
chr1	16365193	16365288	d0_peak821
chr1	16372372	16372730	d0_peak822#d4_peak767
chr1	16374819	16375072	d30_peak696
chr1	16382145	16382789	d4_peak768#d0_peak823#d30_peak697
chr1	16390766	16390806	d30_peak698
chr1	16391088	16391145	d0_peak824
chr1	16395932	16395987	d0_peak825
chr1	16396437	16396590	d0_peak826
chr1	16401756	16401815	d30_peak699
chr1	16409557	16409726	d4_peak769#d0_peak827
chr1	16410005	16410146	d4_peak770#d0_peak828
chr1	16415940	16416015	d4_peak771
chr1	16416213	16416348	d0_peak829
chr1	16418894	16418985	d4_peak772#d0_peak830
chr1	16423115	16423400	d4_peak773#d30_peak700#d0_peak831
chr1	16425481	16425641	d4_peak774#d30_peak701#d0_peak832
chr1	16454466	16454547	d0_peak833#d4_peak775
chr1	16456138	16456207	d0_peak834
chr1	16456371	16456428	d4_peak776
chr1	16456719	16456843	d4_peak777#d0_peak835
chr1	16463268	16463778	d30_peak702#d4_peak778#d0_peak836
chr1	16469319	16469415	d30_peak703
chr1	16471698	16472044	d0_peak837#d4_peak779#d30_peak704
chr1	16478974	16479078	d0_peak838#d4_peak780
chr1	16480884	16481005	d0_peak839
chr1	16481078	16481226	d30_peak705
chr1	16481246	16481343	d0_peak840#d4_peak781
chr1	16534514	16534589	d30_peak706
chr1	16540094	16540146	d4_peak782
chr1	16542642	16542872	d4_peak783#d0_peak841#d30_peak707
chr1	16549622	16550244	d30_peak708#d4_peak784#d0_peak842
chr1	16550479	16550519	d30_peak709
chr1	16557440	16557493	d30_peak710
chr1	16559799	16559974	d4_peak785#d0_peak843
chr1	16560197	16560286	d0_peak844
chr1	16569045	16569245	d0_peak845
chr1	16569341	16569408	d4_peak786
chr1	16571738	16572026	d0_peak846#d4_peak787
chr1	16572042	16572159	d0_peak847#d30_peak711
chr1	16577186	16577343	d4_peak788
chr1	16578065	16578123	d0_peak848
chr1	16591681	16591771	d4_peak789#d0_peak849
chr1	16595594	16595729	d30_peak712#d0_peak850#d4_peak790
chr1	16596877	16596932	d0_peak851
chr1	16602998	16603370	d4_peak791#d0_peak852#d30_peak713
chr1	16619445	16619502	d4_peak792
chr1	16624768	16624883	d0_peak853#d4_peak793#d30_peak714
chr1	16651137	16651189	d4_peak794
chr1	16664092	16664147	d0_peak854
chr1	16669774	16670088	d0_peak855#d4_peak795#d30_peak715
chr1	16677386	16677513	d4_peak796#d0_peak856
chr1	16677663	16677756	d30_peak716
chr1	16682780	16682823	d30_peak717
chr1	16682868	16683275	d0_peak857#d4_peak797#d30_peak718
chr1	16683445	16683488	d30_peak719
chr1	16685520	16685629	d0_peak858#d4_peak798
chr1	16699772	16700012	d0_peak859#d4_peak799#d30_peak720
chr1	16706068	16706202	d0_peak860
chr1	16706213	16706916	d30_peak721#d4_peak800#d0_peak861
chr1	16715324	16715854	d30_peak722#d4_peak801#d0_peak862
chr1	16724349	16724667	d30_peak723#d0_peak863#d4_peak802
chr1	16732102	16732378	d0_peak864#d4_peak803#d30_peak724
chr1	16737193	16737291	d4_peak804#d30_peak725
chr1	16740766	16740854	d0_peak865
chr1	16749384	16749566	d0_peak866#d4_peak805
chr1	16749937	16750097	d4_peak806#d0_peak867#d30_peak726
chr1	16758087	16758188	d0_peak868
chr1	16762220	16762339	d0_peak869#d30_peak727#d4_peak807
chr1	16771237	16771515	d4_peak808#d0_peak870#d30_peak728
chr1	16774004	16774150	d0_peak871#d30_peak729#d4_peak809
chr1	16782395	16782580	d0_peak872#d4_peak810
chr1	16791104	16791184	d0_peak873
chr1	16797388	16797642	d0_peak874#d4_peak811
chr1	16817671	16817762	d4_peak812
chr1	16822274	16822555	d0_peak875#d30_peak730#d4_peak813
chr1	16864387	16864707	d30_peak731#d4_peak814#d0_peak876
chr1	16870213	16870485	d4_peak815#d0_peak877#d30_peak732
chr1	16886088	16886153	d0_peak878
chr1	16901502	16901568	d4_peak816
chr1	16920456	16920548	d4_peak817
chr1	16929891	16930130	d0_peak879#d30_peak733
chr1	16930717	16930823	d0_peak880
chr1	16932066	16932135	d4_peak818
chr1	16936355	16936502	d4_peak819#d30_peak734#d0_peak881
chr1	16939046	16939089	d30_peak735
chr1	16978444	16978596	d0_peak882#d4_peak820
chr1	17001400	17001503	d30_peak736#d0_peak883
chr1	17011364	17011436	d4_peak821
chr1	17012969	17013024	d0_peak884
chr1	17023498	17023593	d4_peak822
chr1	17024259	17024400	d30_peak737#d4_peak823
chr1	17048590	17048684	d0_peak885#d30_peak738
chr1	17050912	17051016	d4_peak824#d30_peak739#d0_peak886
chr1	17060219	17060482	d4_peak825#d0_peak887
chr1	17085576	17085648	d0_peak888#d4_peak826
chr1	17103770	17103882	d30_peak740
chr1	17130005	17130083	d4_peak827
chr1	17150162	17150348	d0_peak889#d4_peak828
chr1	17173097	17173212	d4_peak829#d0_peak890
chr1	17187182	17187251	d0_peak891
chr1	17191385	17191555	d0_peak892#d30_peak741
chr1	17218869	17218981	d0_peak893
chr1	17220168	17220350	d0_peak894#d4_peak830#d30_peak742
chr1	17226341	17226381	d30_peak743
chr1	17233958	17234128	d30_peak744#d0_peak895#d4_peak831
chr1	17248157	17248271	d0_peak896
chr1	17251648	17251868	d30_peak745#d4_peak832
chr1	17253768	17253920	d30_peak746
chr1	17266030	17266085	d0_peak897
chr1	17266298	17266400	d4_peak833#d0_peak898
chr1	17284079	17284329	d0_peak899#d4_peak834
chr1	17289915	17289955	d30_peak747
chr1	17291550	17291607	d4_peak835
chr1	17299499	17299554	d0_peak900
chr1	17308298	17308500	d0_peak901#d4_peak836#d30_peak748
chr1	17316397	17316574	d0_peak902#d4_peak837#d30_peak749
chr1	17322075	17322139	d0_peak903
chr1	17323856	17323980	d4_peak838
chr1	17330424	17330534	d0_peak904#d4_peak839
chr1	17334332	17334377	d30_peak750
chr1	17346251	17346425	d4_peak840
chr1	17352564	17352643	d4_peak841#d30_peak751
chr1	17353905	17353945	d30_peak752
chr1	17354444	17354560	d4_peak842
chr1	17354820	17355058	d0_peak905#d4_peak843
chr1	17361418	17361504	d0_peak906#d4_peak844
chr1	17365072	17365129	d30_peak753
chr1	17366059	17366114	d0_peak907
chr1	17368223	17368263	d30_peak754
chr1	17379536	17379679	d4_peak845#d0_peak908
chr1	17383299	17383364	d4_peak846
chr1	17383761	17383884	d30_peak755
chr1	17386770	17386886	d0_peak909#d4_peak847
chr1	17387657	17387892	d4_peak848
chr1	17388663	17388741	d0_peak910
chr1	17400672	17400769	d0_peak911
chr1	17401745	17401806	d4_peak849
chr1	17401826	17402043	d0_peak912
chr1	17402076	17402384	d4_peak850#d30_peak756
chr1	17411215	17411296	d4_peak851
chr1	17415795	17415855	d0_peak913
chr1	17420857	17420980	d0_peak914
chr1	17427000	17427080	d0_peak915
chr1	17432240	17432323	d30_peak757
chr1	17443573	17443678	d0_peak916
chr1	17457877	17457968	d0_peak917
chr1	17461019	17461075	d0_peak918
chr1	17467915	17468023	d0_peak919
chr1	17475707	17475818	d30_peak758#d4_peak852
chr1	17485494	17485583	d0_peak920
chr1	17485853	17485983	d0_peak921
chr1	17498916	17499052	d0_peak922#d30_peak759#d4_peak853
chr1	17511825	17511958	d0_peak923#d4_peak854
chr1	17516807	17516952	d4_peak855
chr1	17521003	17521087	d4_peak856
chr1	17539116	17539202	d0_peak924
chr1	17545383	17545441	d4_peak857
chr1	17554516	17554617	d4_peak858
chr1	17634598	17634834	d4_peak859
chr1	17641545	17641686	d0_peak925#d4_peak860
chr1	17658282	17658334	d4_peak861
chr1	17685251	17685342	d4_peak862
chr1	17690477	17690529	d4_peak863
chr1	17691735	17691787	d30_peak760
chr1	17725477	17725635	d4_peak864#d0_peak926
chr1	17749855	17749910	d4_peak865
chr1	17771784	17771876	d4_peak866
chr1	17800340	17800401	d0_peak927
chr1	17825187	17825250	d0_peak928
chr1	17908471	17908561	d4_peak867
chr1	17910944	17911152	d4_peak868#d0_peak929
chr1	17912333	17912421	d30_peak761
chr1	17913398	17913507	d4_peak869
chr1	17927538	17927631	d0_peak930
chr1	17930380	17930573	d4_peak870#d0_peak931
chr1	17948653	17948709	d0_peak932
chr1	17969288	17969384	d0_peak933#d4_peak871
chr1	17996268	17996370	d0_peak934
chr1	18010778	18010954	d4_peak872
chr1	18019666	18019872	d0_peak935#d4_peak873
chr1	18051008	18051130	d4_peak874
chr1	18055032	18055162	d0_peak936
chr1	18076613	18076779	d4_peak875#d30_peak762#d0_peak937
chr1	18099217	18099295	d0_peak938#d4_peak876
chr1	18108982	18109036	d4_peak877
chr1	18110598	18110670	d4_peak878
chr1	18111046	18111122	d4_peak879
chr1	18115046	18115327	d4_peak880#d0_peak939
chr1	18118480	18118719	d0_peak940#d4_peak881
chr1	18134713	18134773	d0_peak941
chr1	18142826	18142881	d0_peak942
chr1	18152890	18152948	d4_peak882
chr1	18165007	18165130	d4_peak883
chr1	18172058	18172177	d4_peak884
chr1	18182330	18182389	d0_peak943
chr1	18194071	18194211	d0_peak944#d4_peak885
chr1	18204699	18204760	d4_peak886
chr1	18205682	18205875	d0_peak945#d30_peak763#d4_peak887
chr1	18219182	18219401	d0_peak946#d4_peak888
chr1	18230688	18230761	d0_peak947
chr1	18240060	18240119	d0_peak948
chr1	18264929	18264984	d0_peak949
chr1	18272709	18272783	d0_peak950
chr1	18284283	18284335	d4_peak889
chr1	18300888	18301173	d30_peak764#d0_peak951#d4_peak890
chr1	18306483	18306523	d30_peak765
chr1	18351153	18351264	d0_peak952
chr1	18362668	18362732	d4_peak891
chr1	18367809	18367864	d0_peak953
chr1	18377732	18377857	d30_peak766
chr1	18377858	18378237	d0_peak954#d4_peak892
chr1	18395790	18395977	d0_peak955#d4_peak893
chr1	18401542	18401639	d0_peak956
chr1	18417598	18417765	d0_peak957#d30_peak767#d4_peak894
chr1	18419587	18419639	d4_peak895
chr1	18451296	18451559	d30_peak768#d0_peak958#d4_peak896
chr1	18462939	18463019	d0_peak959
chr1	18463606	18463672	d4_peak897
chr1	18463672	18463779	d30_peak769
chr1	18472007	18472179	d0_peak960
chr1	18474161	18474213	d4_peak898
chr1	18477644	18477723	d4_peak899#d0_peak961
chr1	18496771	18496839	d0_peak962
chr1	18502572	18502716	d0_peak963#d4_peak900
chr1	18513790	18514014	d30_peak770#d0_peak964#d4_peak901
chr1	18523093	18523348	d0_peak965#d4_peak902
chr1	18523577	18523645	d0_peak966
chr1	18544191	18544279	d30_peak771
chr1	18563461	18563559	d0_peak967
chr1	18598529	18598660	d4_peak903
chr1	18605158	18605220	d0_peak968
chr1	18614735	18615002	d0_peak969#d4_peak904
chr1	18640931	18641053	d0_peak970#d30_peak772#d4_peak905
chr1	18656632	18656724	d0_peak971
chr1	18695132	18695227	d30_peak773#d4_peak906#d0_peak972
chr1	18704021	18704165	d0_peak973#d4_peak907#d30_peak774
chr1	18722307	18722414	d30_peak775#d0_peak974
chr1	18722465	18722902	d4_peak908#d30_peak776#d0_peak975
chr1	18727122	18727178	d0_peak976
chr1	18733008	18733258	d4_peak909#d30_peak777#d0_peak977
chr1	18742254	18742391	d30_peak778
chr1	18758494	18758768	d4_peak910
chr1	18761698	18761753	d0_peak978
chr1	18761940	18762020	d0_peak979
chr1	18765464	18765514	d30_peak779
chr1	18769222	18769300	d0_peak980
chr1	18769794	18770007	d0_peak981
chr1	18776135	18776808	d0_peak982#d30_peak780#d4_peak911
chr1	18777172	18777227	d4_peak912
chr1	18785877	18786023	d30_peak781
chr1	18809344	18809513	d4_peak913
chr1	18825976	18826104	d0_peak983
chr1	18827716	18827804	d4_peak914
chr1	18829954	18830034	d30_peak782
chr1	18831079	18831205	d30_peak783
chr1	18832351	18832414	d0_peak984#d30_peak784
chr1	18848139	18848261	d0_peak985#d4_peak915
chr1	18854102	18854142	d30_peak785
chr1	18872502	18872587	d30_peak786
chr1	18890670	18890848	d4_peak916#d0_peak986
chr1	18919939	18919996	d4_peak917
chr1	18937392	18937455	d4_peak918
chr1	18963275	18963441	d4_peak919
chr1	19033251	19033333	d30_peak787#d4_peak920
chr1	19033651	19033996	d0_peak987#d30_peak788#d4_peak921
chr1	19064934	19065037	d0_peak988#d30_peak789
chr1	19075048	19075317	d0_peak989#d30_peak790#d4_peak922
chr1	19093084	19093146	d4_peak923
chr1	19112157	19112438	d4_peak924#d0_peak990#d30_peak791
chr1	19112567	19112637	d4_peak925
chr1	19135470	19135909	d30_peak792#d0_peak991#d4_peak926
chr1	19136221	19136388	d30_peak793#d0_peak992
chr1	19141171	19141313	d4_peak927#d0_peak993
chr1	19161895	19162161	d0_peak994#d4_peak928
chr1	19165095	19165225	d0_peak995#d4_peak929
chr1	19168027	19168167	d30_peak794#d0_peak996
chr1	19177141	19177389	d4_peak930#d0_peak997
chr1	19198024	19198116	d0_peak998#d30_peak795#d4_peak931
chr1	19213802	19213973	d30_peak796
chr1	19219527	19219653	d4_peak932
chr1	19223911	19223980	d30_peak797
chr1	19228868	19228923	d0_peak999
chr1	19229554	19229747	d30_peak798
chr1	19234080	19234152	d0_peak1000
chr1	19253365	19253411	d30_peak799
chr1	19269482	19269640	d0_peak1001#d4_peak933#d30_peak800
chr1	19278547	19278617	d4_peak934
chr1	19280726	19280899	d0_peak1002#d30_peak801
chr1	19284891	19284949	d0_peak1003
chr1	19291424	19291479	d0_peak1004
chr1	19305433	19305512	d0_peak1005
chr1	19308391	19308500	d4_peak935
chr1	19308987	19309396	d4_peak936#d0_peak1006#d30_peak802
chr1	19311282	19311350	d0_peak1007#d4_peak937
chr1	19382017	19382069	d4_peak938
chr1	19405840	19405961	d0_peak1008
chr1	19420316	19420741	d0_peak1009#d4_peak939#d30_peak803
chr1	19464065	19464274	d4_peak940#d0_peak1010#d30_peak804
chr1	19472217	19472338	d0_peak1011
chr1	19474644	19474713	d0_peak1012
chr1	19477187	19477448	d0_peak1013#d30_peak805#d4_peak941
chr1	19483175	19483352	d0_peak1014#d4_peak942#d30_peak806
chr1	19499945	19500076	d4_peak943#d0_peak1015
chr1	19527843	19528193	d0_peak1016#d4_peak944#d30_peak807
chr1	19539056	19539270	d0_peak1017#d4_peak945#d30_peak808
chr1	19564442	19564494	d4_peak946
chr1	19575593	19575653	d30_peak809
chr1	19581931	19581974	d30_peak810
chr1	19585783	19585841	d0_peak1018#d4_peak947
chr1	19592670	19592782	d0_peak1019
chr1	19595584	19595643	d0_peak1020
chr1	19603766	19603888	d4_peak948
chr1	19609235	19609291	d0_peak1021
chr1	19610528	19610703	d0_peak1022
chr1	19623374	19623477	d30_peak811
chr1	19625827	19625915	d0_peak1023
chr1	19634791	19634857	d0_peak1024
chr1	19638380	19638447	d4_peak949
chr1	19639364	19639428	d0_peak1025
chr1	19640221	19640306	d0_peak1026
chr1	19648796	19649015	d4_peak950#d0_peak1027
chr1	19705639	19705961	d0_peak1028#d4_peak951#d30_peak812
chr1	19741528	19741606	d30_peak813
chr1	19781623	19781715	d0_peak1029
chr1	19784472	19784576	d0_peak1030
chr1	19798595	19798695	d0_peak1031#d4_peak952
chr1	19798730	19798770	d30_peak814
chr1	19813921	19814100	d4_peak953#d0_peak1032
chr1	19814970	19815033	d0_peak1033
chr1	19893736	19893808	d30_peak815
chr1	19913123	19913215	d0_peak1034
chr1	19924667	19924795	d0_peak1035#d4_peak954#d30_peak816
chr1	19976098	19976264	d4_peak955#d30_peak817#d0_peak1036
chr1	19976820	19976875	d0_peak1037
chr1	19976884	19976943	d4_peak956
chr1	20009600	20009799	d4_peak957#d0_peak1038#d30_peak818
chr1	20010082	20010138	d4_peak958
chr1	20010155	20010213	d0_peak1039
chr1	20018993	20019053	d0_peak1040
chr1	20028577	20028631	d4_peak959
chr1	20036720	20036886	d30_peak819#d0_peak1041#d4_peak960
chr1	20047450	20047560	d0_peak1042#d4_peak961
chr1	20102421	20102597	d0_peak1043#d4_peak962
chr1	20114212	20114490	d4_peak963#d0_peak1044#d30_peak820
chr1	20115210	20115404	d4_peak964
chr1	20115460	20115519	d0_peak1045
chr1	20132207	20132315	d4_peak965
chr1	20167019	20167501	d4_peak966#d30_peak821#d0_peak1046
chr1	20167622	20167712	d0_peak1047
chr1	20168481	20168568	d0_peak1048
chr1	20182454	20182523	d30_peak822
chr1	20185521	20185627	d4_peak967#d0_peak1049
chr1	20190739	20190952	d0_peak1050#d4_peak968#d30_peak823
chr1	20200613	20200691	d4_peak969#d0_peak1051#d30_peak824
chr1	20209811	20209888	d0_peak1052
chr1	20226957	20227071	d4_peak970
chr1	20235338	20235378	d30_peak825
chr1	20254496	20254671	d0_peak1053#d4_peak971
chr1	20263494	20263592	d4_peak972
chr1	20264972	20265039	d0_peak1054#d30_peak826
chr1	20272838	20272948	d4_peak973
chr1	20273010	20273066	d0_peak1055
chr1	20298246	20298381	d30_peak827#d0_peak1056#d4_peak974
chr1	20309332	20309387	d0_peak1057
chr1	20310548	20310602	d30_peak828
chr1	20311718	20311939	d30_peak829#d4_peak975#d0_peak1058
chr1	20312129	20312184	d0_peak1059
chr1	20318804	20318955	d0_peak1060#d4_peak976
chr1	20319337	20319441	d0_peak1061#d4_peak977
chr1	20332719	20332776	d4_peak978
chr1	20332962	20333173	d0_peak1062#d4_peak979#d30_peak830
chr1	20347408	20347647	d0_peak1063#d4_peak980
chr1	20377172	20377538	d30_peak831#d4_peak981#d0_peak1064
chr1	20378377	20378444	d0_peak1065
chr1	20400287	20400466	d0_peak1066#d4_peak982#d30_peak832
chr1	20405961	20406022	d0_peak1067
chr1	20413963	20414054	d0_peak1068
chr1	20438939	20439030	d30_peak833
chr1	20451597	20451668	d0_peak1069
chr1	20459487	20459682	d0_peak1070#d4_peak983
chr1	20459744	20460204	d30_peak834#d4_peak984#d0_peak1071
chr1	20460833	20460946	d4_peak985#d0_peak1072
chr1	20468255	20468377	d0_peak1073
chr1	20487648	20487983	d30_peak835#d4_peak986#d0_peak1074
chr1	20522849	20523316	d0_peak1075#d30_peak836#d4_peak987
chr1	20544190	20544251	d30_peak837
chr1	20544555	20544683	d30_peak838#d4_peak988
chr1	20549115	20549275	d4_peak989#d0_peak1076
chr1	20554704	20554767	d0_peak1077
chr1	20558759	20558910	d4_peak990#d30_peak839#d0_peak1078
chr1	20559654	20559821	d4_peak991#d0_peak1079#d30_peak840
chr1	20612907	20612947	d30_peak841
chr1	20613231	20613909	d4_peak992#d0_peak1080#d30_peak842
chr1	20646713	20646792	d4_peak993
chr1	20791599	20791654	d0_peak1081
chr1	20839748	20839820	d30_peak843
chr1	20849032	20849130	d30_peak844
chr1	20862526	20862580	d4_peak994
chr1	20917886	20917950	d0_peak1082
chr1	20928159	20928276	d0_peak1083#d4_peak995
chr1	20953169	20953245	d0_peak1084
chr1	21002539	21002702	d4_peak996#d0_peak1085
chr1	21003410	21003912	d0_peak1086#d30_peak845#d4_peak997
chr1	21017994	21018071	d4_peak998
chr1	21022324	21022445	d4_peak999#d0_peak1087#d30_peak846
chr1	21044978	21045208	d0_peak1088#d4_peak1000
chr1	21059173	21059236	d30_peak847
chr1	21065528	21065695	d4_peak1001
chr1	21072214	21072286	d0_peak1089
chr1	21082391	21082547	d30_peak848#d4_peak1002#d0_peak1090
chr1	21088963	21089065	d30_peak849
chr1	21089112	21089296	d0_peak1091
chr1	21089351	21089417	d30_peak850
chr1	21097340	21097518	d0_peak1092#d4_peak1003
chr1	21116728	21117190	d0_peak1093#d4_peak1004#d30_peak851
chr1	21117193	21117233	d30_peak852
chr1	21117437	21117489	d30_peak853
chr1	21129925	21130051	d4_peak1005
chr1	21134751	21134920	d4_peak1006#d0_peak1094
chr1	21135934	21136164	d4_peak1007
chr1	21137476	21137566	d0_peak1095
chr1	21141645	21141707	d0_peak1096
chr1	21148300	21148404	d4_peak1008
chr1	21151632	21151815	d4_peak1009#d30_peak854
chr1	21161820	21161973	d0_peak1097#d4_peak1010
chr1	21165872	21165994	d4_peak1011
chr1	21172478	21172813	d30_peak855#d4_peak1012#d0_peak1098
chr1	21177656	21177784	d4_peak1013#d0_peak1099#d30_peak856
chr1	21183263	21183321	d4_peak1014
chr1	21191723	21191778	d0_peak1100
chr1	21195583	21195754	d4_peak1015#d0_peak1101#d30_peak857
chr1	21224724	21224830	d0_peak1102#d4_peak1016
chr1	21238222	21238307	d4_peak1017
chr1	21255346	21255421	d30_peak858
chr1	21255434	21255580	d0_peak1103
chr1	21255784	21255839	d0_peak1104
chr1	21260854	21260970	d0_peak1105
chr1	21260999	21261051	d4_peak1018
chr1	21261334	21261540	d4_peak1019#d0_peak1106
chr1	21264192	21264449	d30_peak859#d0_peak1107#d4_peak1020
chr1	21272880	21272932	d4_peak1021
chr1	21292652	21292740	d0_peak1108
chr1	21314923	21314978	d0_peak1109
chr1	21316221	21316305	d4_peak1022
chr1	21321769	21321986	d4_peak1023#d0_peak1110
chr1	21333026	21333470	d0_peak1111#d4_peak1024#d30_peak860#d30_peak861
chr1	21333738	21333804	d4_peak1025
chr1	21333900	21334332	d0_peak1112#d4_peak1026
chr1	21342856	21343038	d0_peak1113#d4_peak1027
chr1	21348751	21348870	d4_peak1028#d30_peak862
chr1	21361604	21361662	d4_peak1029
chr1	21363916	21364016	d0_peak1114
chr1	21392638	21392869	d4_peak1030
chr1	21398077	21398182	d0_peak1115
chr1	21398236	21398347	d30_peak863
chr1	21398683	21398975	d4_peak1031#d0_peak1116#d30_peak864
chr1	21410928	21411020	d30_peak865
chr1	21431646	21432037	d0_peak1117#d4_peak1032#d30_peak866
chr1	21442982	21443077	d0_peak1118#d4_peak1033
chr1	21455022	21455074	d4_peak1034
chr1	21463705	21463770	d4_peak1035
chr1	21471935	21472096	d30_peak867#d4_peak1036#d0_peak1119
chr1	21475719	21475809	d30_peak868#d4_peak1037
chr1	21479764	21479844	d0_peak1120
chr1	21483189	21483422	d0_peak1121#d4_peak1038#d30_peak869
chr1	21488053	21488162	d0_peak1122#d4_peak1039
chr1	21493234	21493327	d0_peak1123
chr1	21493695	21493768	d0_peak1124
chr1	21493905	21493971	d4_peak1040
chr1	21500206	21500266	d30_peak870
chr1	21501305	21501357	d4_peak1041
chr1	21527435	21527496	d0_peak1125
chr1	21530605	21530716	d0_peak1126#d4_peak1042
chr1	21606761	21607753	d0_peak1127#d4_peak1043#d30_peak871#d30_peak872#d0_peak1128
chr1	21638368	21638671	d0_peak1129#d4_peak1044
chr1	21646293	21646441	d0_peak1130#d4_peak1045
chr1	21689897	21690139	d0_peak1131
chr1	21720650	21720809	d4_peak1046#d30_peak873
chr1	21724049	21724134	d0_peak1132
chr1	21725458	21725537	d30_peak874
chr1	21730842	21730894	d4_peak1047
chr1	21733833	21733960	d30_peak875#d0_peak1133
chr1	21735191	21735255	d30_peak876
chr1	21735279	21735465	d4_peak1048
chr1	21737196	21737300	d0_peak1134
chr1	21744486	21744582	d30_peak877
chr1	21746381	21746623	d0_peak1135#d4_peak1049
chr1	21755064	21755126	d30_peak878
chr1	21757619	21757688	d0_peak1136
chr1	21761142	21761399	d4_peak1050#d30_peak879
chr1	21766443	21766483	d30_peak880
chr1	21768362	21768584	d30_peak881#d0_peak1137#d4_peak1051
chr1	21780782	21780869	d30_peak882
chr1	21787805	21787946	d0_peak1138#d4_peak1052#d30_peak883
chr1	21798708	21798796	d30_peak884#d4_peak1053
chr1	21804542	21804634	d0_peak1139
chr1	21810466	21810552	d0_peak1140
chr1	21823584	21823650	d30_peak885
chr1	21823808	21823860	d4_peak1054
chr1	21829133	21829327	d0_peak1141#d4_peak1055
chr1	21839282	21839334	d4_peak1056
chr1	21846789	21846865	d0_peak1142
chr1	21848894	21849282	d4_peak1057#d30_peak886#d0_peak1143
chr1	21849683	21849759	d30_peak887
chr1	21855445	21855547	d4_peak1058#d30_peak888
chr1	21863750	21863850	d0_peak1144#d30_peak889
chr1	21876375	21877022	d0_peak1145#d4_peak1059#d30_peak890
chr1	21877084	21877213	d4_peak1060
chr1	21913657	21913761	d0_peak1146
chr1	21916255	21916378	d0_peak1147
chr1	21929537	21929598	d0_peak1148
chr1	21938361	21938417	d4_peak1061
chr1	21938672	21938774	d30_peak891
chr1	21945358	21945548	d4_peak1062
chr1	21955752	21955893	d4_peak1063#d0_peak1149#d30_peak892
chr1	21966419	21966571	d30_peak893
chr1	21966630	21966686	d4_peak1064
chr1	21967034	21967259	d30_peak894#d0_peak1150#d4_peak1065
chr1	21978519	21978627	d4_peak1066
chr1	21996263	21996357	d0_peak1151
chr1	22009136	22009276	d30_peak895#d0_peak1152
chr1	22032477	22032675	d4_peak1067#d30_peak896
chr1	22040093	22040162	d4_peak1068
chr1	22045882	22046078	d30_peak897
chr1	22057906	22057955	d30_peak898
chr1	22058057	22058140	d0_peak1153
chr1	22069577	22069637	d0_peak1154
chr1	22069718	22069819	d4_peak1069
chr1	22074681	22074733	d4_peak1070
chr1	22077788	22077854	d30_peak899
chr1	22083424	22083484	d4_peak1071
chr1	22086288	22086474	d4_peak1072
chr1	22088349	22088427	d0_peak1155
chr1	22096340	22096425	d0_peak1156
chr1	22099039	22099115	d30_peak900
chr1	22099698	22099793	d4_peak1073#d0_peak1157#d30_peak901
chr1	22141082	22141261	d4_peak1074#d0_peak1158#d30_peak902
chr1	22142272	22142457	d0_peak1159#d30_peak903
chr1	22149901	22149993	d4_peak1075
chr1	22165804	22165990	d4_peak1076
chr1	22174038	22174183	d0_peak1160
chr1	22174189	22174295	d4_peak1077
chr1	22174457	22174584	d0_peak1161
chr1	22188574	22188700	d0_peak1162#d4_peak1078
chr1	22193970	22194025	d0_peak1163
chr1	22231927	22231982	d0_peak1164
chr1	22236391	22236467	d30_peak904
chr1	22240376	22240499	d0_peak1165#d30_peak905
chr1	22244222	22244373	d0_peak1166#d30_peak906#d4_peak1079
chr1	22266098	22266178	d0_peak1167
chr1	22275476	22276055	d30_peak907#d4_peak1080#d0_peak1168#d30_peak908
chr1	22288851	22288903	d4_peak1081
chr1	22294946	22295050	d4_peak1082
chr1	22312223	22312263	d30_peak909
chr1	22314068	22314238	d4_peak1083#d0_peak1169
chr1	22324393	22324456	d4_peak1084
chr1	22331389	22331527	d4_peak1085
chr1	22350950	22351002	d4_peak1086
chr1	22351784	22351876	d0_peak1170
chr1	22366703	22366758	d0_peak1171
chr1	22378563	22378699	d0_peak1172
chr1	22380052	22380469	d4_peak1087#d0_peak1173
chr1	22418222	22418465	d0_peak1174#d4_peak1088
chr1	22425763	22425848	d0_peak1175
chr1	22432316	22432405	d30_peak910#d4_peak1089
chr1	22436605	22436712	d0_peak1176#d4_peak1090#d30_peak911
chr1	22455133	22455195	d0_peak1177
chr1	22464432	22464500	d0_peak1178
chr1	22467207	22467280	d0_peak1179
chr1	22487435	22487630	d0_peak1180#d4_peak1091#d30_peak912
chr1	22498563	22498660	d4_peak1092#d30_peak913
chr1	22498994	22499138	d0_peak1181
chr1	22510555	22510611	d4_peak1093
chr1	22529434	22529606	d4_peak1094#d0_peak1182#d30_peak914
chr1	22535285	22535448	d30_peak915#d0_peak1183#d4_peak1095
chr1	22535623	22535680	d4_peak1096
chr1	22535688	22535830	d30_peak916#d0_peak1184
chr1	22561640	22561705	d30_peak917
chr1	22561762	22561907	d4_peak1097#d0_peak1185
chr1	22564705	22564774	d30_peak918
chr1	22566057	22566216	d4_peak1098
chr1	22575373	22575497	d30_peak919#d4_peak1099
chr1	22604062	22604125	d0_peak1186
chr1	22606400	22606531	d30_peak920#d0_peak1187#d4_peak1100
chr1	22612160	22612215	d0_peak1188
chr1	22615091	22615133	d30_peak921
chr1	22618452	22618589	d4_peak1101#d0_peak1189
chr1	22627319	22627561	d0_peak1190#d4_peak1102#d30_peak922
chr1	22630204	22630313	d0_peak1191
chr1	22652533	22652645	d0_peak1192
chr1	22654760	22654832	d4_peak1103
chr1	22663279	22663349	d0_peak1193
chr1	22687612	22687764	d0_peak1194#d30_peak923
chr1	22695832	22695900	d0_peak1195
chr1	22700933	22700990	d30_peak924
chr1	22702411	22702544	d30_peak925
chr1	22740452	22740628	d0_peak1196#d4_peak1104
chr1	22755862	22756065	d4_peak1105#d0_peak1197#d30_peak926
chr1	22790157	22790321	d30_peak927#d4_peak1106#d0_peak1198
chr1	22798703	22798758	d4_peak1107
chr1	22802281	22802440	d4_peak1108#d30_peak928#d0_peak1199
chr1	22839639	22839743	d4_peak1109
chr1	22844954	22845297	d0_peak1200#d4_peak1110#d30_peak929
chr1	22845464	22845542	d0_peak1201
chr1	22845598	22845704	d4_peak1111
chr1	22873483	22873576	d4_peak1112#d0_peak1202
chr1	22907207	22907293	d0_peak1203
chr1	22924574	22924679	d0_peak1204
chr1	22972530	22972631	d4_peak1113
chr1	22993357	22993515	d4_peak1114
chr1	22993599	22993891	d30_peak930#d0_peak1205#d4_peak1115
chr1	22994284	22994701	d4_peak1116#d0_peak1206#d30_peak931
chr1	23003359	23003590	d0_peak1207#d30_peak932#d4_peak1117
chr1	23010355	23010479	d0_peak1208
chr1	23022672	23022794	d30_peak933
chr1	23036061	23036166	d0_peak1209#d4_peak1118
chr1	23041584	23041734	d4_peak1119
chr1	23042454	23042590	d0_peak1210#d30_peak934#d4_peak1120
chr1	23042815	23042873	d4_peak1121
chr1	23043193	23043320	d0_peak1211#d4_peak1122
chr1	23080193	23080253	d4_peak1123
chr1	23089199	23089517	d0_peak1212#d4_peak1124
chr1	23106740	23106885	d4_peak1125#d0_peak1213
chr1	23109469	23109527	d0_peak1214
chr1	23177123	23177200	d30_peak935
chr1	23177492	23177870	d4_peak1126#d30_peak936#d0_peak1215
chr1	23189856	23189953	d30_peak937
chr1	23190797	23190942	d0_peak1216#d4_peak1127
[truncated: 303,366+ more rows]

## Sheet: iCM clustered elements
Supplementary Table 3: clustered noncoding elements across iCM development
Elements from all clusters across iCM development
#chrom	start	end	elementName	clusterName
chr20	23728095	23728405	d30_peak43884#d0_peak65598#d4_peak52727	cluster_3851
chr1	128545921	128545973	homologousElement_1097	cluster_101
chr9	77054156	77054930	homologousElement_51180	cluster_224
chr15	9140526	9140609	homologousElement_26578	cluster_5
chr19	56240012	56240146	d4_peak43813	cluster_271
chr21	3269230	3269430	homologousElement_36164	cluster_10
chr22	9499767	9499899	homologousElement_43127	cluster_21
chr11	89705761	89705826	homologousElement_4513	cluster_3613
chr22	22708329	22708594	homologousElement_43733	cluster_276
chr10	134682967	134683224	homologousElement_3791	cluster_21
chr13	6635384	6635926	homologousElement_6675	cluster_124
chr16	28644948	28645381	d30_peak27567#d4_peak32947#d0_peak41856	cluster_1217
chr4	122653111	122653166	d0_peak83110	cluster_5986
chr13	13717047	13717104	homologousElement_11840	cluster_977
chr4	9351123	9351206	homologousElement_44889	cluster_681
chr15	2872203	2872400	homologousElement_15987	cluster_10
chr8	42755094	42755157	d0_peak111639	cluster_4616
chr17	22756533	22756780	homologousElement_31563	cluster_443
chr13	9404757	9404956	homologousElement_11411	cluster_107
chr2	89723451	89723533	homologousElement_34130	cluster_2223
chr17	84251595	84251700	homologousElement_32160	cluster_2431
chr21	4079849	4079912	homologousElement_37555	cluster_44
chr11	71526136	71526203	homologousElement_4396	cluster_142
chr21	4946469	4946655	homologousElement_38969	cluster_141
chr13	8861791	8861843	homologousElement_10593	cluster_69
chrY	18995510	18995578	homologousElement_53066	cluster_196
chr15	6360535	6360618	homologousElement_19452	cluster_5
chr15	6639896	6639979	homologousElement_20208	cluster_5
chr22	4006	4067	d4_peak55366	cluster_4485
chr13	5995537	5995626	homologousElement_5560	cluster_1
chr19	60900576	60901178	d30_peak36938#d4_peak44057#d0_peak53905	cluster_2505
chrX	9482325	9482410	d30_peak78157	cluster_2329
chr22	4976249	4976339	homologousElement_41387	cluster_360
chr9	41961847	41961913	homologousElement_50811	cluster_493
chr15	5048178	5048238	homologousElement_19234	cluster_21
chr15	7187616	7187788	homologousElement_21285	cluster_5
chr15	2615542	2615600	homologousElement_15552	cluster_131
chr15	4273260	4273555	homologousElement_18387	cluster_10
chr15	6645213	6645291	homologousElement_20225	cluster_5
chr15	8635570	8635645	homologousElement_24969	cluster_5
chr9	39624538	39624599	homologousElement_50651	cluster_4364
chr13	7616760	7616947	homologousElement_8401	cluster_153
chr15	3576442	3576506	homologousElement_17192	cluster_127
chr21	4257165	4257223	homologousElement_37847	cluster_10
chr17	28370571	28370652	homologousElement_31700	cluster_1673
chr11	19019462	19019726	d4_peak14166	cluster_1997
chr10	46105330	46105770	homologousElement_3293	cluster_6317
chr15	2835054	2835109	homologousElement_15936	cluster_37
chr15	9678840	9678956	homologousElement_28057	cluster_5
chr19	60883081	60883439	homologousElement_33831	cluster_5180
chr15	2715552	2715666	homologousElement_15730	cluster_24
chr21	5287559	5287625	homologousElement_39537	cluster_83
chr13	5921095	5921938	homologousElement_5418	cluster_133
chr15	7764857	7764950	homologousElement_22957	cluster_5
chr2	87324697	87324787	homologousElement_34027	cluster_2563
chr5	17570993	17571089	homologousElement_46153	cluster_41
chr15	7842668	7842725	homologousElement_23166	cluster_5
chr4	119995601	119995672	homologousElement_45227	cluster_4980
chr6	143248887	143249008	d0_peak101063	cluster_1109
chr21	3954984	3955095	homologousElement_37343	cluster_24
chr5	178215034	178215976	d4_peak74481#d0_peak94244,d30_peak61406#d4_peak74482#d0_peak94245	cluster_2390
chr8	2083031	2083083	d4_peak85973	cluster_5899
chr8	12349954	12350502	d0_peak110411#d4_peak86346#d30_peak70997	cluster_169
chr13	7714736	7714798	homologousElement_8573	cluster_3
chr19	9918915	9919055	d0_peak51518	cluster_475
chr15	9172535	9172593	homologousElement_26656	cluster_5
chr21	5440521	5440742	homologousElement_39783	cluster_124
chr15	4379368	4379434	homologousElement_18580	cluster_83
chr4	154600853	154601077	d30_peak55977#d4_peak67584#d0_peak84523	cluster_1937
chr13	5784256	5784403	homologousElement_5177	cluster_56
chr13	7354875	7354934	homologousElement_7951	cluster_10
chr2	154019960	154020019	d0_peak60113	cluster_3096
chr22	5385367	5385539	homologousElement_42067	cluster_183
chr15	4258156	4258260	homologousElement_18363	cluster_49
chr9	5115223	5115276	homologousElement_50495	cluster_1387
chr15	4599166	4599354	homologousElement_18968	cluster_347
chr15	75777747	75777798	homologousElement_29878	cluster_249
chr1	155792	155893	homologousElement_29	cluster_1141
chr14	4257355	4257407	homologousElement_13990	cluster_101
chr15	7079358	7079415	homologousElement_20959	cluster_5
chr13	9022313	9022472	homologousElement_10864	cluster_227
chr1	143249315	143249374	homologousElement_1299	cluster_331
chr21	3344681	3344837	homologousElement_36294	cluster_136
chr4	135043491	135044420	homologousElement_45312	cluster_57
chr13	8388686	8388730	homologousElement_9763	cluster_10
chr14	5292228	5292280	homologousElement_14328	cluster_39
chr21	3138909	3139099	homologousElement_35948	cluster_10
chr5	17561043	17561138	homologousElement_46142	cluster_41
chr7	7055939	7056071	d30_peak66522	cluster_119
chr9	40895590	40895644	homologousElement_50725	cluster_1577
chr1	148770575	148771135	d4_peak5148#d0_peak6151	cluster_866
chr8	12383545	12383597	homologousElement_49792	cluster_787
chr21	3246905	3248499	homologousElement_36127	cluster_104
chr2	132173930	132173990	d4_peak48352	cluster_6391
chr20	31370742	31371858	homologousElement_35472	cluster_104
chr4	193406241	193406688	homologousElement_45621	cluster_1245
chr1	121342475	121342788	d4_peak4673#d30_peak3970	cluster_4666
chr16	16322778	16322925	homologousElement_30402	cluster_2637
chrX	98381961	98382015	homologousElement_52209	cluster_326
chr17	18358151	18358360	d4_peak35676#d30_peak29938#d0_peak44869	cluster_2425
chr14	4156110	4156183	homologousElement_13915	cluster_63
chr15	3746517	3746575	homologousElement_17488	cluster_4
chr13	9022575	9022678	homologousElement_10865	cluster_49
chr13	6181141	6181289	homologousElement_5887	cluster_10
chr21	5048359	5048512	homologousElement_39132	cluster_183
chr13	6385353	6386948	d0_peak29154	cluster_104
chr15	8757316	8757373	homologousElement_25369	cluster_5
chr7	56598733	56598978	homologousElement_48201	cluster_67
chr15	6995720	6995896	homologousElement_20676	cluster_5
chr22	1908740	1908870	homologousElement_40860	cluster_21
chr14	5017598	5017730	homologousElement_14109	cluster_21
chr13	62962634	62962707	homologousElement_12054	cluster_224
chr21	5451415	5451473	homologousElement_39803	cluster_10
chrY	8028061	8028105	homologousElement_52786	cluster_1096
chr21	2762969	2763021	homologousElement_35859	cluster_309
chr11	89970076	89970129	homologousElement_4535	cluster_632
chr8	54568965	54569031	homologousElement_50014	cluster_2164
chr7	153608603	153608658	d0_peak109536	cluster_3463
chrY	11695144	11695196	homologousElement_52898	cluster_91
chr14	2740785	2740861	homologousElement_13502	cluster_114
chr15	4589889	4589951	homologousElement_18944	cluster_10
chr15	4639233	4639278	homologousElement_19037	cluster_10
chr22	21009171	21009240	homologousElement_43661	cluster_253
chr5	71695789	71695936	homologousElement_46723	cluster_144
chr15	7872170	7872253	homologousElement_23267	cluster_5
chr22	22783188	22783259	d4_peak55770	cluster_1241
chr15	2775274	2775412	homologousElement_15827	cluster_56
chr15	7074290	7074373	homologousElement_20941	cluster_5
chr20	34316	34374	homologousElement_35122	cluster_1072
chr15	3894730	3894847	homologousElement_17733	cluster_51
chr15	7783694	7783772	homologousElement_22992	cluster_5
chr15	3793388	3793575	homologousElement_17569	cluster_347
chrY	24517753	24517989	homologousElement_53137	cluster_2265
chr15	8207499	8207605	homologousElement_24258	cluster_5
chr7	103451493	103451543	d30_peak68931	cluster_3437
chr21	4431240	4431411	homologousElement_38128	cluster_183
chr22	4799976	4800093	homologousElement_41095	cluster_51
chr3	172493604	172493656	homologousElement_44481	cluster_1567
chr21	4921065	4921186	homologousElement_38931	cluster_10
chr13	6487512	6487677	homologousElement_6415	cluster_136
chr14	9665306	9665378	homologousElement_14697	cluster_100
chr19	56185307	56185638	d30_peak36715	cluster_378
chr21	4697550	4697721	homologousElement_38562	cluster_183
chr18	148597	148801	homologousElement_32196	cluster_77
chr1	205793491	205793719	homologousElement_2127	cluster_120
chr2	87342030	87342137	homologousElement_34029	cluster_1848
chr15	7393936	7393993	homologousElement_21964	cluster_5
chr15	8117243	8117320	homologousElement_23993	cluster_5
chr1	150681383	150681529	d4_peak5257,d30_peak4486	cluster_703
chr14	63920196	63920319	homologousElement_15023	cluster_4920
chr15	4689436	4689508	homologousElement_19120	cluster_100
chr13	7865252	7865314	homologousElement_8835	cluster_10
chrX	56101253	56101911	d30_peak79003	cluster_175
chr9	37103400	37103944	d30_peak75426#d0_peak117735#d4_peak91625	cluster_5826
chr14	2246649	2246935	homologousElement_12656	cluster_12
chr14	2504326	2504443	homologousElement_13099	cluster_51
chr15	4216743	4217366	homologousElement_18292	cluster_288
chr15	3433218	3433388	homologousElement_16942	cluster_183
chr15	8160184	8160289	homologousElement_24113	cluster_5
chr9	150077441	150077481	d30_peak77954	cluster_1995
chr15	4012760	4012861	homologousElement_17947	cluster_103
chr14	2626490	2626554	homologousElement_13315	cluster_127
chr15	7625113	7625206	homologousElement_22740	cluster_5
chr14	2380709	2382217	d4_peak25911	cluster_312
chr4	125236495	125236550	d0_peak83248	cluster_6066
chr7	57047136	57047194	homologousElement_48264	cluster_67
chr20	46874748	46874892	d0_peak66267#d4_peak53404	cluster_174
chr15	7332116	7332288	homologousElement_21759	cluster_5
chr1	227868017	227868077	homologousElement_2503	cluster_322
chr13	7564175	7564261	homologousElement_8305	cluster_274
chr21	3305174	3305240	homologousElement_36226	cluster_124
chr5	100572427	100572505	homologousElement_46823	cluster_4039
chr21	3720607	3720709	homologousElement_36946	cluster_244
chr6	172079083	172079135	homologousElement_47712	cluster_1192
chr13	8655793	8655862	homologousElement_10222	cluster_124
chr21	4760305	4760560	homologousElement_38663	cluster_248
chr15	4152676	4152740	homologousElement_18186	cluster_127
chr5	100883229	100883342	d0_peak90345	cluster_911
chr8	7328248	7328301	homologousElement_49425	cluster_787
chr1	146360283	146360335	homologousElement_1643	cluster_3897
chr19	55722123	55723357	d4_peak43769,d30_peak36689#d0_peak53645#d4_peak43770	cluster_378
chr21	4782964	4783021	homologousElement_38698	cluster_131
chr21	5054220	5054341	homologousElement_39148	cluster_10
chr22	5053944	5053996	homologousElement_41521	cluster_278
chr14	45957662	45957798	d0_peak34368	cluster_224
chr15	9113578	9113661	homologousElement_26494	cluster_5
chr1	143546654	143546832	d0_peak5910#d30_peak4131	cluster_2992
chr15	935364	935436	homologousElement_15174	cluster_63
chr3	75658222	75658274	homologousElement_44166	cluster_805
chr1	128573820	128573893	homologousElement_1126	cluster_63
chr21	5154404	5154470	homologousElement_39316	cluster_83
chr13	12364123	12364175	homologousElement_11750	cluster_78
chr14	2559811	2560032	homologousElement_13193	cluster_124
chr15	7585961	7586039	homologousElement_22608	cluster_5
chr5	17560147	17560348	homologousElement_46139	cluster_491
chr15	3612731	3612776	homologousElement_17257	cluster_10
chr1	227445665	227445717	homologousElement_2230	cluster_2316
chr14	952496	952562	homologousElement_12309	cluster_530
chr15	3022863	3022980	homologousElement_16240	cluster_51
chr21	325266	325363	homologousElement_35620	cluster_73
chrY	2878915	2878957	homologousElement_52653	cluster_4880
chr1	120923704	120923759	homologousElement_659	cluster_284
chr15	9181608	9181686	homologousElement_26684	cluster_5
chr13	7188415	7188501	homologousElement_7648	cluster_274
chr15	71937217	71937498	homologousElement_29810	cluster_249
chr22	5149656	5149742	homologousElement_41676	cluster_274
chr5	34416992	34417239	d4_peak69701	cluster_611
chr7	59262422	59262976	homologousElement_48460	cluster_497
chr13	6056004	6056375	homologousElement_5656	cluster_14
chr15	81945752	81945878	d30_peak26154	cluster_653
chr10	48341124	48341230	homologousElement_3379	cluster_4587
chr14	2516561	2516623	homologousElement_13121	cluster_3
chr15	3390173	3390231	homologousElement_16869	cluster_131
chr15	9710918	9711018	homologousElement_28138	cluster_5
chr13	9134034	9134097	homologousElement_11061	cluster_44
chr15	9334371	9334428	homologousElement_27188	cluster_5
chr7	64240125	64240329	homologousElement_48477	cluster_2531
chr11	17145096	17145162	homologousElement_4042	cluster_64
chr15	70481349	70481821	d4_peak30702#d0_peak39042	cluster_626
chr21	5538113	5538177	homologousElement_39942	cluster_10
chr15	3788643	3788719	homologousElement_17561	cluster_10
chr15	7991065	7991170	homologousElement_23572	cluster_5
chr14	2400009	2400110	homologousElement_12930	cluster_103
chr18	80106716	80106795	homologousElement_32427	cluster_5397
chrX	631236	631461	d4_peak94675#d0_peak121467	cluster_5819
chr11	71838670	71838930	d0_peak20028	cluster_2025
chr15	2725370	2725472	homologousElement_15742	cluster_145
chr15	7467843	7467921	homologousElement_22212	cluster_5
chr13	6737031	6737334	homologousElement_6851	cluster_10
chr7	58040626	58040670	homologousElement_48419	cluster_1555
chr2	155765334	155765387	homologousElement_34935	cluster_1387
chr15	7987421	7987478	homologousElement_23559	cluster_5
chr5	23410216	23410357	d0_peak87334	cluster_3245
chr14	2546695	2548287	homologousElement_13171	cluster_104
chr2	97566928	97566981	homologousElement_34401	cluster_91
chr15	3841159	3841273	homologousElement_17647	cluster_24
chr22	5153295	5153457	homologousElement_41685	cluster_136
chr10	47409689	47409772	d4_peak10291	cluster_3203
chr15	6554471	6554588	homologousElement_20090	cluster_5
chr15	7351210	7351391	homologousElement_21823	cluster_5
chr15	14929519	14929608	homologousElement_28919	cluster_260
chr2	87633277	87633331	homologousElement_34044	cluster_5700
chr22	9563041	9563113	homologousElement_43153	cluster_63
chr17	63342267	63342319	d4_peak37488	cluster_4580
chr13	6462445	6462504	homologousElement_6379	cluster_10
chr13	7357286	7357344	homologousElement_7957	cluster_4
chr21	3607299	3607401	homologousElement_36745	cluster_145
chr13	6478734	6479105	homologousElement_6400	cluster_14
chr15	8435152	8435209	homologousElement_24879	cluster_5
chr17	20481330	20481371	homologousElement_31450	cluster_2432
chr19	39712049	39712192	homologousElement_33094	cluster_1090
chr20	52901780	52902001	homologousElement_35558	cluster_319
chr14	5050866	5050997	homologousElement_14139	cluster_21
chr15	3900112	3900298	homologousElement_17742	cluster_141
chr15	2323320	2323395	homologousElement_15364	cluster_499
chr15	7527154	7527236	homologousElement_22411	cluster_5
chr22	21592827	21592869	homologousElement_43692	cluster_1240
chr13	6850571	6850623	homologousElement_7058	cluster_278
chr15	5001289	5001505	homologousElement_19197	cluster_138
chr6	162163242	162163339	homologousElement_47653	cluster_3944
chr13	9258095	9259592	d30_peak19532#d4_peak23109#d0_peak29233	cluster_312
chr15	9137761	9137878	homologousElement_26570	cluster_5
chr3	75725884	75725928	homologousElement_44187	cluster_565
chr15	3343464	3343768	homologousElement_16786	cluster_10
chr15	6366117	6366218	homologousElement_19469	cluster_5
chr22	30060	30164	homologousElement_40816	cluster_3520
chr13	9317999	9318140	homologousElement_11355	cluster_10
chr10	35907806	35908031	d30_peak8508#d4_peak10051	cluster_1703
chr19	55613166	55613248	homologousElement_33738	cluster_271
chrY	11663277	11663329	homologousElement_52897	cluster_1156
chr1	27048496	27048572	homologousElement_343	cluster_382
chr15	8946937	8947054	homologousElement_25956	cluster_5
chr7	151292954	151292994	d30_peak70218	cluster_4876
chr10	51588093	51588705	d0_peak13111#d4_peak10459#d30_peak8875	cluster_2995
chrX	2081311	2082587	homologousElement_51832	cluster_3966
chr21	4523939	4523994	homologousElement_38287	cluster_37
chr13	7214801	7214864	homologousElement_7708	cluster_44
chr7	12791602	12791760	d0_peak103254#d30_peak66641#d4_peak81087	cluster_5613
chr7	992927	994176	homologousElement_47772	cluster_1886
chr19	40053658	40053800	homologousElement_33317	cluster_281
chr9	41647530	41647639	homologousElement_50794	cluster_78
chr7	101584529	101584764	d0_peak106754#d4_peak83805#d30_peak68808	cluster_1665
chrX	133636403	133636502	homologousElement_52428	cluster_5694
chr22	5605754	5605820	homologousElement_42436	cluster_10
chr15	7343480	7343586	homologousElement_21798	cluster_5
chr18	15105689	15105745	homologousElement_32321	cluster_4783
chr9	102379184	102379250	homologousElement_51517	cluster_64
chr13	7397447	7397625	homologousElement_8016	cluster_183
chr19	53213909	53214094	d4_peak43625	cluster_264
chr13	17918096	17918178	homologousElement_11876	cluster_949
chr13	7307526	7307587	homologousElement_7867	cluster_10
chr21	3666354	3666399	homologousElement_36849	cluster_20
chr15	7014446	7014503	homologousElement_20740	cluster_5
chr15	30808524	30808633	homologousElement_29643	cluster_389
chr19	22190694	22191318	homologousElement_32657	cluster_72
chr6	27762667	27762707	homologousElement_47282	cluster_1900
chr13	9091949	9092009	homologousElement_10994	cluster_10
chr1	128569336	128569468	homologousElement_1121	cluster_21
chr22	4978474	4978577	homologousElement_41392	cluster_49
chr13	9215586	9216209	homologousElement_11194	cluster_124
chr7	99106947	99107022	homologousElement_48895	cluster_418
chrX	118389890	118389980	homologousElement_52375	cluster_1745
chr19	21707438	21707902	homologousElement_32646	cluster_72
chr15	7072184	7072241	homologousElement_20932	cluster_5
chr7	64954702	64954759	homologousElement_48531	cluster_67
chr15	9014689	9014746	homologousElement_26164	cluster_5
chr21	4105350	4105494	homologousElement_37588	cluster_56
chr22	5775621	5775705	homologousElement_42619	cluster_743
chr6	88653513	88653580	homologousElement_47512	cluster_1424
chr13	8185965	8186027	homologousElement_9399	cluster_3
chr19	53186967	53187023	homologousElement_33694	cluster_149
chr4	4088172	4088224	homologousElement_44689	cluster_1710
chr5	115801997	115802162	homologousElement_46855	cluster_1022
chr1	16550700	16550782	homologousElement_257	cluster_928
chr15	4057689	4057790	homologousElement_18026	cluster_103
chr15	7449657	7449714	homologousElement_22150	cluster_5
chr7	45987167	45987269	d4_peak82222	cluster_3451
chr15	7845416	7845592	homologousElement_23177	cluster_5
chr15	7165494	7165665	homologousElement_21213	cluster_5
chr1	140629336	140629388	homologousElement_1172	cluster_2613
chr8	12873992	12874540	d0_peak110435#d30_peak71012#d4_peak86363	cluster_169
chr1	63718961	63719046	d0_peak3369	cluster_1823
chr15	9113280	9113337	homologousElement_26491	cluster_5
chr15	7996411	7996468	homologousElement_23589	cluster_5
chr21	5485967	5486029	homologousElement_39860	cluster_3
chr1	227785267	227785327	homologousElement_2325	cluster_322
chr14	6978103	6978175	d4_peak25957	cluster_1668
chr13	6033422	6033484	homologousElement_5614	cluster_10
chr1	227981552	227981964	d0_peak10455	cluster_481
chr15	3912437	3912500	homologousElement_17759	cluster_160
chr7	7097545	7097608	homologousElement_47852	cluster_308
chr13	7100325	7100959	homologousElement_7495	cluster_288
chr5	71928628	71928789	d4_peak70854#d30_peak58627#d0_peak89040	cluster_4139
chr15	6627284	6627367	homologousElement_20167	cluster_5
chr15	9770464	9770610	homologousElement_28186	cluster_5
chr2	115863508	115863832	homologousElement_34560	cluster_3779
chr4	9346377	9346460	homologousElement_44887	cluster_681
chr2	110358035	110358075	homologousElement_34472	cluster_857
chr13	9120745	9122248	d30_peak19523#d0_peak29217	cluster_312
chr15	9943763	9943880	homologousElement_28763	cluster_5
chr1	227874612	227874685	homologousElement_2515	cluster_552
chr15	83012850	83012994	d0_peak39768	cluster_696
chr7	57794293	57794388	homologousElement_48380	cluster_1691
chr1	16673785	16673876	homologousElement_281	cluster_4845
chr7	33146869	33146947	d0_peak104307	cluster_2627
chr17	33057317	33057395	d0_peak45235	cluster_1959
chr22	36996958	36997082	d0_peak68959	cluster_2821
chr12	121123509	121124038	d4_peak22370#d0_peak28521#d4_peak22371	cluster_4195
chr13	7202480	7202556	homologousElement_7673	cluster_114
chr15	8644194	8644251	homologousElement_24996	cluster_5
chr21	4726257	4726335	homologousElement_38608	cluster_19
chr22	16811570	16811739	homologousElement_43534	cluster_272
chr11	49063229	49063289	homologousElement_4094	cluster_380
chr13	7363017	7363081	homologousElement_7963	cluster_127
chr14	858723	858938	homologousElement_12249	cluster_138
chr15	6976642	6976727	homologousElement_20612	cluster_5
chr21	4124474	4124529	homologousElement_37629	cluster_37
chr7	56599608	56599773	homologousElement_48202	cluster_16
chr15	8375750	8375835	homologousElement_24789	cluster_5
chr4	9336527	9336616	homologousElement_44882	cluster_435
chr13	7474693	7474771	homologousElement_8149	cluster_19
chr13	6373886	6374035	homologousElement_6226	cluster_347
chr13	7987407	7987757	homologousElement_9051	cluster_26
chr22	5630768	5630927	homologousElement_42470	cluster_227
chr15	4434042	4434489	homologousElement_18668	cluster_775
chr22	19301915	19301966	homologousElement_43639	cluster_1660
chr15	8829353	8829436	homologousElement_25610	cluster_5
chr15	6559277	6559358	homologousElement_20105	cluster_5
chr8	33283041	33283132	homologousElement_49951	cluster_139
chr1	160650622	160651538	d30_peak5003#d0_peak6799#d4_peak5792	cluster_1293
chr13	5569321	5569393	homologousElement_5143	cluster_675
chr6	5651804	5651863	d4_peak74935	cluster_4573
chr11	67889316	67889370	homologousElement_4345	cluster_539
chr21	3813394	3813449	homologousElement_37113	cluster_37
chr15	9186133	9186284	homologousElement_26699	cluster_5
chr21	3526723	3528227	d4_peak54260	cluster_312
chr15	32302020	32302101	d0_peak37481	cluster_2378
chr17	28617803	28617925	homologousElement_31710	cluster_252
chr9	78831182	78831564	d4_peak91927#d30_peak75675#d0_peak117960	cluster_726
chr14	2622206	2622258	homologousElement_13312	cluster_69
chr15	8667674	8667826	homologousElement_25074	cluster_5
chr21	5042117	5042179	homologousElement_39126	cluster_3
chrX	151672437	151672520	homologousElement_52554	cluster_2320
chr17	37112512	37112604	homologousElement_31769	cluster_1122
chr6	57710438	57710570	homologousElement_47449	cluster_1330
chr14	2133786	2133844	homologousElement_12472	cluster_4
chrY	27129266	27129379	homologousElement_53303	cluster_5263
chr22	12557826	12557889	d4_peak55489	cluster_133
chr9	100013286	100013364	homologousElement_51484	cluster_3201
chr15	8444619	8444671	homologousElement_24890	cluster_5
chr2	73643853	73643989	d0_peak57296#d4_peak46604#d30_peak38914	cluster_920
chr15	8791568	8791646	homologousElement_25485	cluster_5
chr22	5094103	5094215	homologousElement_41589	cluster_24
chr13	6830379	6830481	homologousElement_7015	cluster_244
chr1	148406712	148406881	d4_peak5134#d30_peak4360	cluster_55
chr7	129963831	129963902	homologousElement_49012	cluster_863
chr15	7150597	7150714	homologousElement_21182	cluster_5
chr15	9878968	9879119	homologousElement_28547	cluster_5
chr15	2857730	2857833	homologousElement_15964	cluster_49
chr13	5276922	5276970	homologousElement_5113	cluster_1732
chr19	1849158	1849239	homologousElement_32482	cluster_1021
chr22	6183287	6183340	homologousElement_42777	cluster_39
chr13	7517544	7517607	homologousElement_8224	cluster_46
chr15	6654690	6654791	homologousElement_20256	cluster_5
chr15	7683846	7683903	homologousElement_22872	cluster_5
chr8	28293228	28293384	homologousElement_49947	cluster_2123
chr13	6416551	6416606	homologousElement_6302	cluster_37
chr15	4360750	4360817	homologousElement_18538	cluster_160
chr10	38138123	38138708	d4_peak10077#d0_peak12781#d30_peak8536	cluster_652
chr5	158122	158291	homologousElement_45915	cluster_593
chr15	3812414	3812481	homologousElement_17593	cluster_307
chr22	4846121	4846211	homologousElement_41171	cluster_360
chr15	26089346	26089447	homologousElement_29400	cluster_75
chr22	4866608	4866656	homologousElement_41211	cluster_10
chr22	43051820	43051955	homologousElement_43910	cluster_4543
chr8	139417819	139417891	d4_peak90112	cluster_5366
chr15	7012701	7012873	homologousElement_20735	cluster_5
chr2	100563141	100563276	d30_peak39529	cluster_3906
chr13	8318025	8318128	homologousElement_9629	cluster_49
chr17	65678114	65678184	homologousElement_32100	cluster_6416
chr22	2372345	2372397	homologousElement_40980	cluster_101
chr13	7813090	7813166	homologousElement_8743	cluster_114
chr13	11999412	11999507	homologousElement_11703	cluster_1691
chr15	7034960	7035141	homologousElement_20810	cluster_5
chr13	8555861	8556147	homologousElement_10045	cluster_12
chr6	15063535	15063576	homologousElement_47157	cluster_1681
chr14	4124552	4124605	homologousElement_13883	cluster_101
chr15	7254402	7254479	homologousElement_21507	cluster_5
chr15	8927054	8927171	homologousElement_25914	cluster_5
chr22	22783036	22783103	homologousElement_43741	cluster_3233
chr11	74411775	74411827	homologousElement_4479	cluster_193
chr16	16709670	16709729	d30_peak27274	cluster_5670
chr14	7627203	7627358	homologousElement_14596	cluster_347
chr1	148831309	148831399	homologousElement_1846	cluster_4845
chr21	4654060	4654118	homologousElement_38492	cluster_131
chr11	118708972	118709631	d0_peak22325#d4_peak17588#d30_peak14997	cluster_3019
chr9	149298605	149298661	homologousElement_51733	cluster_3960
chr1	144160807	144160958	d30_peak4158	cluster_2476
chr1	227769473	227769546	homologousElement_2291	cluster_552
chr21	2175095	2175166	homologousElement_35811	cluster_219
chr21	5486791	5486860	homologousElement_39863	cluster_124
chr15	968044	968295	homologousElement_15201	cluster_21
chr15	4482801	4482905	homologousElement_18752	cluster_49
chr15	9122230	9122287	homologousElement_26521	cluster_5
chr15	8931948	8932049	homologousElement_25925	cluster_5
chr2	92140459	92140585	homologousElement_34284	cluster_1196
chr1	1127125	1127731	d4_peak68#d30_peak76#d0_peak90	cluster_3927
chr15	2785486	2785559	homologousElement_15839	cluster_23
chr21	4695758	4695822	homologousElement_38557	cluster_10
chr15	4478026	4478128	homologousElement_18745	cluster_145
chr19	30466056	30466192	homologousElement_32728	cluster_1307
chr9	48143550	48143632	homologousElement_51070	cluster_173
chr21	3677688	3677743	homologousElement_36875	cluster_10
chr22	21704871	21705039	d30_peak46336	cluster_3503
chr15	19841484	19841597	homologousElement_29182	cluster_30
chr15	8824798	8824979	homologousElement_25594	cluster_5
chr15	9224446	9224598	homologousElement_26826	cluster_5
chr10	76207671	76207723	homologousElement_3489	cluster_180
chr22	7551865	7552585	homologousElement_42863	cluster_107
chr15	2768842	2769289	homologousElement_15816	cluster_775
chr5	70507537	70507592	homologousElement_46576	cluster_548
chr21	2208663	2209165	homologousElement_35813	cluster_948
chr15	8045666	8045772	homologousElement_23755	cluster_5
chr15	7330323	7330495	homologousElement_21753	cluster_5
chrX	114169897	114170339	homologousElement_52281	cluster_80
chr1	120916325	120916442	d4_peak4651	cluster_2075
chr4	147318250	147318302	homologousElement_45436	cluster_2593
chr22	9555541	9555672	homologousElement_43145	cluster_21
chr22	19033878	19034059	homologousElement_43607	cluster_2166
chr15	56488421	56488582	d0_peak38373#d4_peak30139	cluster_3867
chr13	5779315	5779401	homologousElement_5166	cluster_274
chr15	6548019	6548171	homologousElement_20068	cluster_5
chr21	12147314	12147391	homologousElement_40668	cluster_4399
chr15	3072963	3073101	homologousElement_16325	cluster_56
chr20	31370335	31370447	homologousElement_35470	cluster_51
chr5	71812305	71812360	d0_peak89033	cluster_774
chr4	4054162	4054299	homologousElement_44688	cluster_1260
chr8	57800850	57801044	d4_peak87717	cluster_4122
chr17	21624803	21624882	homologousElement_31500	cluster_339
chr21	3251801	3251864	homologousElement_36135	cluster_46
chr15	99523931	99524253	homologousElement_30179	cluster_1034
chrY	4421235	4421454	homologousElement_52690	cluster_5348
chr1	144577328	144577387	homologousElement_1466	cluster_5452
chr9	42219913	42220392	d30_peak75587#d4_peak91808	cluster_1281
chr2	100541209	100541399	d30_peak39527	cluster_3698
chr22	5121573	5121631	homologousElement_41627	cluster_131
chr15	9059436	9059493	homologousElement_26312	cluster_5
chr15	9696211	9696317	homologousElement_28108	cluster_5
chr21	3760939	3761041	homologousElement_37009	cluster_244
chr20	29712810	29712936	homologousElement_35271	cluster_183
chr13	8179726	8179873	homologousElement_9387	cluster_56
chr14	2218975	2219031	homologousElement_12614	cluster_10
chr21	3610260	3610602	homologousElement_36750	cluster_26
chr21	5171496	5172127	homologousElement_39341	cluster_288
chr10	26967597	26967697	homologousElement_3074	cluster_4478
chr2	91875779	91876153	d30_peak39315,d4_peak47067#d0_peak57820	cluster_2682
chr21	2859091	2859339	d30_peak45145	cluster_499
chr22	2370849	2370897	homologousElement_40977	cluster_59
chr22	5682539	5682760	homologousElement_42551	cluster_124
chr13	7921307	7921396	homologousElement_8946	cluster_1
chr22	4935507	4935693	homologousElement_41321	cluster_141
chr15	3110665	3110755	homologousElement_16387	cluster_360
chr7	6961889	6962041	homologousElement_47813	cluster_935
chr11	97006753	97006808	d0_peak21236	cluster_4642
chr13	7160702	7160764	homologousElement_7599	cluster_10
chr18	80106623	80106702	d4_peak40803	cluster_5397
chr1	146241130	146241306	homologousElement_1615	cluster_192
chr15	3874559	3874763	homologousElement_17705	cluster_10
chr15	4136883	4137022	homologousElement_18148	cluster_183
chr17	21298454	21298567	d4_peak35820	cluster_804
chr4	8610427	8610740	d0_peak78936#d30_peak52902#d4_peak63863	cluster_1136
chr13	6020015	6020649	homologousElement_5594	cluster_288
chr13	7447281	7447347	homologousElement_8106	cluster_10
chr10	80733010	80733099	homologousElement_3509	cluster_3206
chr8	86254167	86254280	homologousElement_50136	cluster_340
chr22	5484487	5484599	homologousElement_42235	cluster_24
chr15	7599166	7599249	homologousElement_22653	cluster_5
chr21	3223387	3223445	homologousElement_36084	cluster_131
chr21	4887756	4887809	homologousElement_38877	cluster_128
chr7	75990052	75990157	homologousElement_48783	cluster_4737
chr13	5807918	5808019	homologousElement_5230	cluster_103
chr15	6535406	6535578	homologousElement_20026	cluster_5
chr15	4368250	4368306	homologousElement_18561	cluster_10
chr15	8046890	8047062	homologousElement_23758	cluster_5
chr16	5146464	5146585	homologousElement_30289	cluster_735
chr15	9374286	9374392	homologousElement_27317	cluster_5
chr21	3141115	3141177	homologousElement_35958	cluster_10
chr20	52539454	52539575	d4_peak53694#d0_peak66568	cluster_4994
chr13	113213982	113214039	d30_peak21620	cluster_562
chr14	13149313	13149872	homologousElement_14774	cluster_1591
chr15	2584149	2584336	homologousElement_15514	cluster_347
chr11	154126	154287	homologousElement_3925	cluster_16
chr13	6625114	6625177	homologousElement_6655	cluster_46
chr8	12263009	12263140	homologousElement_49750	cluster_1151
chr5	17634889	17634984	homologousElement_46216	cluster_41
chr7	128202287	128202328	homologousElement_48997	cluster_3073
chr17	38990935	38990987	homologousElement_31844	cluster_1043
chr21	4450383	4450754	d4_peak54319#d0_peak67161,d30_peak45187	cluster_14
chr21	5440061	5440508	homologousElement_39782	cluster_36
chr13	6152205	6152360	homologousElement_5824	cluster_15
chr4	191793602	191793656	homologousElement_45552	cluster_535
chr19	38942197	38942262	homologousElement_33003	cluster_57
chr22	4981082	4981226	homologousElement_41397	cluster_56
chr21	4816181	4816368	homologousElement_38756	cluster_153
chr13	7801764	7801950	homologousElement_8725	cluster_141
chr15	7546559	7546616	homologousElement_22474	cluster_5
chr3	13210812	13210993	homologousElement_44004	cluster_564
chr9	99977893	99978009	d0_peak118774	cluster_1718
chr13	6390264	6390327	homologousElement_6243	cluster_46
chr7	145828178	145828231	homologousElement_49123	cluster_1187
chr15	2412242	2412874	d30_peak24250#d4_peak28776#d0_peak37029	cluster_2905
chr15	3431086	3431150	homologousElement_16934	cluster_10
chr21	3925814	3925881	homologousElement_37291	cluster_307
chr11	23644783	23644905	homologousElement_4056	cluster_1535
chr13	8811416	8811460	homologousElement_10504	cluster_10
chr14	7254623	7254751	homologousElement_14576	cluster_5283
chr6	57512272	57512390	d4_peak77122#d0_peak97451	cluster_4361
chr8	107825075	107825161	homologousElement_50378	cluster_3359
chr22	4723318	4723407	homologousElement_41085	cluster_1064
chr1	128130128	128130204	homologousElement_789	cluster_38
chr22	24721051	24721510	d30_peak46456,d0_peak68487#d4_peak55888#d30_peak46457	cluster_1010
chr7	14323905	14323957	homologousElement_47868	cluster_1187
chr22	10655400	10655600	homologousElement_43309	cluster_107
chr9	141641732	141641781	homologousElement_51704	cluster_6052
chrX	100571089	100571145	homologousElement_52220	cluster_2159
chr2	130492714	130492813	homologousElement_34610	cluster_73
chr15	9208316	9208401	homologousElement_26773	cluster_5
chr15	9884367	9884518	homologousElement_28565	cluster_5
chr15	4665805	4665992	homologousElement_19073	cluster_153
chr13	22157486	22157695	d4_peak23268#d0_peak29338	cluster_2840
chr10	80628039	80628129	d4_peak11360	cluster_3777
chr15	7914050	7914156	homologousElement_23404	cluster_5
chr21	7889472	7889735	homologousElement_40421	cluster_2657
chr2	131043215	131043312	homologousElement_34710	cluster_3355
chr21	3177710	3177849	homologousElement_36007	cluster_183
chr2	131709232	131709345	homologousElement_34776	cluster_30
chr19	40018997	40019106	homologousElement_33249	cluster_339
chr16	94332042	94332437	d0_peak43953#d4_peak34725#d30_peak29105	cluster_6279
chr10	134721376	134721428	homologousElement_3882	cluster_39
chr15	7064553	7064725	homologousElement_20908	cluster_5
chr15	14785735	14785794	homologousElement_28895	cluster_4
chr4	101635481	101635554	homologousElement_45199	cluster_2906
chr15	9464717	9464834	homologousElement_27614	cluster_5
chr1	143654242	143654433	d4_peak4912#d0_peak5917	cluster_1492
chr15	8908268	8908351	homologousElement_25864	cluster_5
chr21	4014584	4014651	homologousElement_37437	cluster_307
chr19	12413258	12413381	d4_peak41629	cluster_1535
chr1	147843725	147843780	homologousElement_1743	cluster_409
chr13	9123005	9123067	homologousElement_11040	cluster_3
chr15	9765717	9765774	homologousElement_28169	cluster_5
chr21	3567908	3567975	homologousElement_36676	cluster_307
chr21	3848734	3848801	homologousElement_37159	cluster_160
chr22	5079741	5079819	homologousElement_41558	cluster_10
chr1	227923852	227923925	homologousElement_2619	cluster_552
chr21	4563380	4563513	homologousElement_38341	cluster_10
chr21	5544460	5544515	homologousElement_39965	cluster_37
chr19	20081324	20081374	homologousElement_32571	cluster_785
chr7	77813864	77813921	homologousElement_48850	cluster_282
chr14	13997756	13997808	homologousElement_14954	cluster_2790
chr16	80441804	80441886	homologousElement_31153	cluster_998
chr2	73655417	73655547	homologousElement_33991	cluster_4090
chr4	135031980	135032045	homologousElement_45291	cluster_57
chr22	5300162	5300352	homologousElement_41930	cluster_10
chr13	7738777	7738841	homologousElement_8622	cluster_127
chr22	18997882	18997931	homologousElement_43599	cluster_2728
chr13	9778099	9778230	homologousElement_11574	cluster_21
chr13	113214041	113214096	d4_peak25831	cluster_562
chrY	2048255	2048328	homologousElement_52635	cluster_1076
chr20	30479715	30479948	homologousElement_35395	cluster_3789
chr13	6895034	6895087	homologousElement_7138	cluster_128
chr15	9800090	9800167	homologousElement_28285	cluster_5
chr2	242656437	242656494	homologousElement_35107	cluster_1072
chr15	3986262	3986348	homologousElement_17887	cluster_274
chr5	17474650	17474744	homologousElement_46018	cluster_788
chr21	4480887	4480945	homologousElement_38215	cluster_4
chr15	9902338	9902519	homologousElement_28625	cluster_5
chr19	9392267	9392359	homologousElement_32526	cluster_283
chr1	120354177	120354920	d0_peak5774#d30_peak3919#d4_peak4622	cluster_2457
chr13	6255575	6257078	d4_peak22932,d4_peak22933	cluster_312
chr13	8059425	8059484	homologousElement_9187	cluster_10
chr3	129388380	129388457	homologousElement_44372	cluster_4099
chr16	30831741	30831843	d4_peak33076#d0_peak41993	cluster_6023
chr15	3848876	3850470	homologousElement_17655	cluster_104
chr4	72753858	72753928	d4_peak65308	cluster_3370
chr10	88123170	88123265	homologousElement_3539	cluster_806
chr21	3856836	3856891	homologousElement_37183	cluster_10
chr1	128361770	128361846	homologousElement_963	cluster_38
chr21	3464742	3464819	homologousElement_36506	cluster_125
chr3	128422903	128422955	homologousElement_44293	cluster_1686
chr15	20820521	20820766	homologousElement_29288	cluster_596
chr2	96032899	96033655	homologousElement_34379	cluster_2345
chr5	178597378	178597455	d4_peak74499	cluster_2999
chr3	31271511	31271598	homologousElement_44027	cluster_633
chr8	86254387	86254442	homologousElement_50137	cluster_245
chr15	8390607	8390669	homologousElement_24820	cluster_5
chr7	134491232	134491301	homologousElement_49037	cluster_1424
chr15	4407347	4407405	homologousElement_18619	cluster_131
chrX	114147263	114147351	homologousElement_52272	cluster_470
chr11	56689321	56689401	homologousElement_4234	cluster_2257
chr15	4073166	4073229	homologousElement_18040	cluster_48
chr14	3262788	3262865	homologousElement_13808	cluster_38
chr15	4222684	4222749	homologousElement_18301	cluster_20
chr2	159331919	159332026	homologousElement_34950	cluster_935
chr1	227765370	227765675	homologousElement_2283	cluster_256
chr15	8773888	8773963	homologousElement_25426	cluster_5
chr15	9392607	9392788	homologousElement_27376	cluster_5
chr5	70623611	70623776	d30_peak58607#d4_peak70819	cluster_931
chr13	8061836	8061894	homologousElement_9194	cluster_4
chr21	5210141	5210231	homologousElement_39402	cluster_360
chr1	121222986	121223070	homologousElement_690	cluster_5122
chr14	2701514	2701578	homologousElement_13436	cluster_10
chr15	2602306	2602465	homologousElement_15534	cluster_227
chr15	5067924	5067975	homologousElement_19250	cluster_530
chr15	8181728	8181833	homologousElement_24171	cluster_5
chr22	32604955	32605148	d0_peak68822#d30_peak46711#d4_peak56241	cluster_3190
chr14	28752939	28753015	homologousElement_14969	cluster_6491
chr15	7831214	7831266	homologousElement_23134	cluster_5
chr5	181887939	181888041	homologousElement_47012	cluster_1141
chr15	8805705	8805857	homologousElement_25531	cluster_5
chr4	133206785	133206962	homologousElement_45281	cluster_3683
chr8	12553962	12554032	homologousElement_49835	cluster_1711
chr12	131963840	131963942	homologousElement_5076	cluster_803
chr10	26677685	26678043	homologousElement_3069	cluster_553
chr14	2333526	2333691	homologousElement_12804	cluster_136
chrX	152470613	152470672	homologousElement_52560	cluster_1473
chr15	7509118	7509196	homologousElement_22350	cluster_5
chr22	5807512	5807567	homologousElement_42627	cluster_482
chr15	3044272	3044330	homologousElement_16279	cluster_131
chr15	70483272	70483325	homologousElement_29782	cluster_249
chr6	162104879	162104987	d30_peak65936	cluster_4260
chr15	6421943	6422000	homologousElement_19649	cluster_5
chr4	193463957	193464212	homologousElement_45707	cluster_21
chr14	2804385	2804500	d4_peak25942	cluster_24
chr15	8365231	8365314	homologousElement_24764	cluster_5
chr14	2243403	2243562	homologousElement_12649	cluster_227
chr15	8356560	8356666	homologousElement_24740	cluster_5
chr15	4280165	4280228	homologousElement_18413	cluster_44
chr15	7870112	7870264	homologousElement_23259	cluster_5
chr16	94212072	94212379	d30_peak29100,d4_peak34720	cluster_5320
chr1	128351719	128351792	homologousElement_952	cluster_63
chr9	43214573	43214662	d0_peak117904	cluster_1169
chr9	67106	67333	d0_peak116117#d4_peak90477#d30_peak74469	cluster_3479
chr17	47440702	47440821	homologousElement_32017	cluster_5351
chr21	3717703	3717765	homologousElement_36936	cluster_10
chr13	7021687	7021865	homologousElement_7357	cluster_183
chr15	7482333	7482392	homologousElement_22261	cluster_5
chr16	79758487	79758554	homologousElement_31118	cluster_225
chr15	7418437	7418588	homologousElement_22047	cluster_5
chr15	8030607	8030664	homologousElement_23703	cluster_5
chr21	5108994	5109105	homologousElement_39240	cluster_24
chr19	45445753	45445806	homologousElement_33476	cluster_2730
chr8	11586897	11586952	homologousElement_49556	cluster_2201
chr8	12266252	12266306	homologousElement_49752	cluster_539
chr15	4503603	4503656	homologousElement_18797	cluster_10
chr15	4695637	4695709	homologousElement_19126	cluster_125
chr7	57059445	57059538	homologousElement_48287	cluster_1153
chr17	21792139	21792191	homologousElement_31527	cluster_4386
chr13	7049835	7049938	homologousElement_7405	cluster_49
chr15	8259560	8259666	homologousElement_24432	cluster_5
chr21	4538380	4538635	homologousElement_38300	cluster_248
chr17	45831524	45831593	d0_peak45911	cluster_202
chr15	3496725	3497096	homologousElement_17047	cluster_14
chr15	82332035	82332083	homologousElement_30067	cluster_477
chr9	44593307	44593465	homologousElement_51002	cluster_1963
chr15	6418673	6418756	homologousElement_19640	cluster_5
chr13	7865641	7865692	homologousElement_8836	cluster_10
chr13	9742503	9742755	homologousElement_11544	cluster_21
chr15	9821996	9822168	homologousElement_28357	cluster_5
chr3	91699720	91699849	homologousElement_44211	cluster_5813
chr1	128460715	128460847	homologousElement_1038	cluster_21
chr14	49210385	49210604	homologousElement_15004	cluster_319
chr15	3524158	3524217	homologousElement_17102	cluster_10
chr20	31381261	31381317	homologousElement_35483	cluster_37
chr13	8011058	8011295	homologousElement_9099	cluster_10
chr1	128462771	128462985	homologousElement_1039	cluster_138
chr1	148865078	148865200	d0_peak6155	cluster_1561
chr15	8276920	8277072	homologousElement_24489	cluster_5
chr22	5493689	5493752	homologousElement_42244	cluster_48
chr11	59216427	59216479	d4_peak15228	cluster_6436
chr2	97963891	97963979	homologousElement_34416	cluster_3946
chr21	3573058	3573505	homologousElement_36683	cluster_36
chr4	9270091	9270180	homologousElement_44854	cluster_435
chr21	5562306	5562408	homologousElement_39984	cluster_145
chr15	8232600	8232701	homologousElement_24342	cluster_5
chr1	148864787	148865048	homologousElement_1851	cluster_2927
chr13	8992921	8992972	homologousElement_10812	cluster_10
chr14	2374501	2374564	homologousElement_12874	cluster_46
chr15	3536732	3536784	homologousElement_17120	cluster_278
chr9	41049913	41050050	homologousElement_50741	cluster_2786
chr15	9843542	9843599	homologousElement_28428	cluster_5
chr15	4547966	4548022	homologousElement_18874	cluster_10
chr15	9253132	9253189	homologousElement_26921	cluster_5
chr19	53099155	53099340	homologousElement_33638	cluster_264
chr22	24381784	24382090	d30_peak46441#d0_peak68466#d4_peak55867	cluster_3286
chr1	166857	166899	homologousElement_40	cluster_293
chr21	5072332	5073926	d4_peak54371	cluster_104
chr13	112935649	112935762	d30_peak21607	cluster_6130
chrX	56290143	56290252	homologousElement_52103	cluster_3320
chr13	7217841	7217893	homologousElement_7713	cluster_69
chr22	5689837	5689910	homologousElement_42560	cluster_23
chr5	34399527	34399578	homologousElement_46446	cluster_129
chr13	9296230	9297822	d30_peak19534#d0_peak29234#d4_peak23114	cluster_104
chrX	51340829	51341170	d30_peak78899#d0_peak123003#d4_peak95907	cluster_3826
chr2	120649192	120649359	homologousElement_34572	cluster_292
chr21	21747733	21747785	homologousElement_40701	cluster_1187
chr19	30370238	30370436	homologousElement_32725	cluster_3337
chr21	3802095	3802171	homologousElement_37081	cluster_114
chr15	9681424	9681502	homologousElement_28066	cluster_5
chr13	44600397	44600619	homologousElement_11998	cluster_304
chr2	73816729	73816904	d0_peak57308	cluster_1739
chr9	92721707	92721783	homologousElement_51453	cluster_507
chr16	16377332	16377399	homologousElement_30414	cluster_1062
chr15	19887960	19888019	homologousElement_29203	cluster_550
chr13	96151010	96151102	homologousElement_12126	cluster_3321
chr22	5250025	5250100	homologousElement_41839	cluster_160
chrX	123639272	123639341	homologousElement_52395	cluster_877
chr21	5259360	5259504	homologousElement_39486	cluster_56
chr16	18502181	18502553	d30_peak27303#d0_peak41575#d4_peak32629	cluster_4096
chr13	12357716	12357768	homologousElement_11749	cluster_3787
chr15	27927032	27927144	homologousElement_29489	cluster_510
chr15	7700004	7700061	homologousElement_22892	cluster_5
chr13	17623515	17623571	homologousElement_11855	cluster_1016
chr18	14498470	14498650	homologousElement_32262	cluster_43
chr22	5617112	5617165	homologousElement_42453	cluster_128
chr15	3037282	3037358	homologousElement_16263	cluster_114
chr15	3638607	3638745	homologousElement_17292	cluster_56
chr19	50923117	50923172	homologousElement_33600	cluster_149
chr4	193525267	193525319	homologousElement_45853	cluster_39
chr5	34417280	34417347	homologousElement_46460	cluster_317
chr2	131104388	131104487	homologousElement_34741	cluster_73
chr15	2923610	2923682	homologousElement_16084	cluster_100
chr15	7353989	7354072	homologousElement_21833	cluster_5
chr15	2998285	2998343	homologousElement_16196	cluster_131
chr21	4343365	4343423	homologousElement_37984	cluster_131
chr4	72455780	72455849	d0_peak80868	cluster_3696
chr1	228024728	228024788	homologousElement_2831	cluster_322
chr15	3172700	3172748	homologousElement_16497	cluster_10
chr15	9646296	9646448	homologousElement_28004	cluster_5
chr13	7533157	7533220	homologousElement_8248	cluster_160
chrX	1236442	1236539	d4_peak94688	cluster_2217
chr15	9868871	9868976	homologousElement_28513	cluster_5
chr7	67912594	67912650	d30_peak67932	cluster_5573
chr13	5788263	5788937	homologousElement_5184	cluster_124
chr13	6079451	6079754	homologousElement_5693	cluster_10
chr14	2303066	2303130	homologousElement_12749	cluster_10
chr1	154366084	154366424	d30_peak4682#d4_peak5457#d0_peak6431	cluster_1940
chr2	155717015	155717114	d0_peak60207#d4_peak48940#d30_peak40885	cluster_711
chr15	8822999	8823180	homologousElement_25588	cluster_5
chr15	4212965	4213124	homologousElement_18283	cluster_227
chr15	9797406	9797587	homologousElement_28276	cluster_5
chr7	76347312	76347353	homologousElement_48796	cluster_2529
chr21	563597	563674	homologousElement_35674	cluster_38
chr15	6665969	6666150	homologousElement_20293	cluster_5
chr15	3068543	3068887	homologousElement_16317	cluster_26
chr15	3497284	3498878	homologousElement_17048	cluster_104
chr19	20798994	20799563	d4_peak42134#d30_peak35203#d0_peak52182#d4_peak42135	cluster_72
chr21	3866901	3866954	homologousElement_37199	cluster_128
chr7	59374649	59375151	homologousElement_48464	cluster_497
chr9	78989570	78989763	homologousElement_51306	cluster_2965
chr15	7779888	7779945	homologousElement_22984	cluster_5
chr9	80217741	80217836	homologousElement_51386	cluster_929
chr12	131962571	131962821	homologousElement_5071	cluster_803
chr9	125239788	125239870	homologousElement_51632	cluster_3633
chr15	8062345	8062526	homologousElement_23810	cluster_5
chr15	8014747	8014830	homologousElement_23652	cluster_5
chr21	4471354	4471507	homologousElement_38188	cluster_183
chr13	8926807	8927157	homologousElement_10697	cluster_26
chr15	8680247	8680399	homologousElement_25116	cluster_5
chr15	8831476	8831577	homologousElement_25617	cluster_5
chr17	65684929	65684974	d30_peak31513	cluster_5880
chr16	35547535	35547659	homologousElement_30953	cluster_3404
chr22	9596800	9596852	homologousElement_43176	cluster_39
chr15	6901977	6902070	homologousElement_20439	cluster_5
chr19	55685172	55686434	d30_peak36686,d4_peak43767#d0_peak53643#d30_peak36687,d30_peak36688,d0_peak53644	cluster_378
chr9	40793181	40793257	homologousElement_50712	cluster_1161
chr15	2626676	2626863	homologousElement_15584	cluster_347
chr22	363579	363630	homologousElement_40831	cluster_1732
chr6	29699920	29700526	d30_peak62539,d0_peak96050	cluster_1961
chr13	8852829	8852891	homologousElement_10567	cluster_10
chr21	4077750	4077871	homologousElement_37546	cluster_10
chr1	147728870	147729112	homologousElement_1723	cluster_796
chr18	2316567	2316665	homologousElement_32210	cluster_273
chr8	12157883	12157952	homologousElement_49724	cluster_1263
chr6	27684875	27685072	d30_peak62437	cluster_437
chr2	131707859	131707967	homologousElement_34771	cluster_184
chr15	8148775	8148892	homologousElement_24087	cluster_5
chr21	4860267	4860553	homologousElement_38828	cluster_12
chr8	7314469	7314538	homologousElement_49419	cluster_1263
chr13	8588461	8588513	homologousElement_10106	cluster_278
chr11	58850120	58850615	d0_peak19211#d4_peak15202#d30_peak12986	cluster_5844
chr11	29411159	29411211	homologousElement_4063	cluster_1187
chr11	59025841	59025907	d4_peak15211	cluster_2241
chr13	6370916	6370974	homologousElement_6221	cluster_4
chr13	8529961	8530024	homologousElement_10011	cluster_44
chr3	75573205	75573364	homologousElement_44144	cluster_1749
chr8	86093109	86093300	homologousElement_50081	cluster_279
chr14	1961901	1962064	homologousElement_12398	cluster_457
chr15	9011131	9011188	homologousElement_26152	cluster_5
chr15	9578865	9578948	homologousElement_27949	cluster_5
chr9	106544569	106544636	homologousElement_51573	cluster_4275
chr13	6793646	6793704	homologousElement_6965	cluster_4
chr13	7755702	7755867	homologousElement_8645	cluster_136
chr15	8765277	8765378	homologousElement_25397	cluster_5
chrX	53046980	53047132	d4_peak95950	cluster_1040
chr2	95232188	95232243	homologousElement_34344	cluster_106
chr13	7917699	7917759	homologousElement_8936	cluster_10
chr19	36647960	36648021	homologousElement_32741	cluster_2164
chr13	8193947	8194007	homologousElement_9409	cluster_10
chr14	6655721	6655775	homologousElement_14510	cluster_315
chr15	9867338	9867421	homologousElement_28509	cluster_5
chr21	4505486	4505673	homologousElement_38248	cluster_153
chr7	57895079	57895708	homologousElement_48397	cluster_155
chr14	2747162	2747224	homologousElement_13517	cluster_10
chr10	50838295	50838474	homologousElement_3434	cluster_820
chr15	8289738	8289821	homologousElement_24533	cluster_5
chr22	23115858	23115973	d0_peak68389#d4_peak55786	cluster_4180
chr19	23143228	23143795	homologousElement_32694	cluster_72
chr21	5233461	5233562	homologousElement_39450	cluster_10
chr10	32916371	32916516	d4_peak9951#d0_peak12667	cluster_6267
chr22	22444255	22444514	d4_peak55753#d0_peak68359	cluster_6415
chr14	2815071	2815541	d4_peak25945	cluster_775
chr22	9382407	9382483	homologousElement_43016	cluster_38
chr9	40620825	40620877	homologousElement_50706	cluster_91
chr13	8293615	8293689	homologousElement_9595	cluster_10
chr1	145760887	145761537	d30_peak4244#d4_peak5009#d0_peak6014,d30_peak4245	cluster_147
chr13	5269594	5269693	homologousElement_5109	cluster_73
chr21	4189286	4189376	homologousElement_37724	cluster_360
chr7	55907196	55907401	homologousElement_48047	cluster_67
chr15	3740173	3740235	homologousElement_17469	cluster_10
chr15	7031382	7031558	homologousElement_20798	cluster_5
chr4	71294217	71294272	d0_peak80808	cluster_5633
chr1	128218928	128219060	homologousElement_847	cluster_21
chr16	29090839	29090891	homologousElement_30587	cluster_515
chr2	154197468	154197527	homologousElement_34932	cluster_3096
chr15	4085674	4085736	homologousElement_18064	cluster_3
chr15	18056095	18056884	homologousElement_28983	cluster_107
chr17	19553368	19553516	homologousElement_31422	cluster_711
chr21	5020911	5020964	homologousElement_39095	cluster_128
chr4	135300589	135300659	homologousElement_45407	cluster_27
chr3	200950285	200950389	homologousElement_44567	cluster_16
chr15	7175366	7175449	homologousElement_21246	cluster_5
chr15	7199004	7199105	homologousElement_21323	cluster_5
chr15	20143737	20143797	homologousElement_29245	cluster_2566
chr1	121375134	121375222	homologousElement_703	cluster_4797
chr15	3631232	3631334	homologousElement_17280	cluster_145
chr21	3190622	3190779	homologousElement_36043	cluster_347
chr14	9643096	9643166	homologousElement_14682	cluster_552
chr13	7862721	7862860	homologousElement_8828	cluster_183
chr7	58065620	58065730	homologousElement_48423	cluster_78
chr1	208479245	208479334	homologousElement_2134	cluster_2947
chr1	128262287	128262364	homologousElement_890	cluster_38
chr11	62363110	62363287	homologousElement_4275	cluster_2538
chr15	3872238	3872301	homologousElement_17698	cluster_44
chr14	5197143	5197274	homologousElement_14250	cluster_21
chr15	8910072	8910155	homologousElement_25869	cluster_5
chr7	57314689	57314753	homologousElement_48326	cluster_5795
chr15	21031672	21031714	homologousElement_29326	cluster_460
chr9	41635570	41635799	d30_peak75573	cluster_1052
chr7	57056306	57056357	homologousElement_48282	cluster_67
chr7	56565925	56566090	homologousElement_48151	cluster_16
chr21	3578160	3578236	homologousElement_36693	cluster_114
chr21	3744216	3744306	homologousElement_36981	cluster_360
chr4	147225134	147225412	d4_peak67371#d0_peak84172#d30_peak55805	cluster_3270
chr15	9928202	9928374	homologousElement_28711	cluster_5
chr19	50808182	50808394	d4_peak43409	cluster_742
chr14	44280170	44280212	homologousElement_14984	cluster_218
chr22	21930178	21930291	d4_peak55722	cluster_965
chr11	67958054	67958109	homologousElement_4358	cluster_1044
chr6	26824701	26825304	d0_peak95828#d30_peak62381#d4_peak75677	cluster_1374
chrX	3259406	3259763	d0_peak121549#d4_peak94749	cluster_2958
chr1	1093075	1093194	d0_peak84	cluster_3204
chr15	26504042	26504106	homologousElement_29461	cluster_1642
chr4	3622779	3622842	d30_peak52686	cluster_4378
chr13	7921568	7921669	homologousElement_8947	cluster_103
chr15	8436966	8437018	homologousElement_24881	cluster_5
chr14	2578663	2578735	homologousElement_13237	cluster_100
chr22	21905902	21906328	d30_peak46346#d0_peak68324	cluster_5250
chr15	2732264	2732342	homologousElement_15754	cluster_19
chr9	92519061	92519137	d0_peak118479	cluster_3620
chr17	64760417	64760525	d0_peak46830#d4_peak37552	cluster_1429
chr21	3768002	3768062	homologousElement_37033	cluster_10
chr21	12129609	12129731	homologousElement_40666	cluster_6127
chr11	5030533	5030573	homologousElement_4017	cluster_2511
chr15	7896501	7896594	homologousElement_23349	cluster_5
chr11	89696885	89697064	homologousElement_4510	cluster_4745
chr20	30211305	30211387	homologousElement_35356	cluster_711
chr21	4387750	4387808	homologousElement_38058	cluster_131
chr12	56468945	56469106	d0_peak25573	cluster_4342
chr13	10403695	10403759	homologousElement_11600	cluster_642
chr9	150543708	150543749	homologousElement_51766	cluster_293
chr16	22714038	22714122	homologousElement_30529	cluster_2403
chr9	80256664	80256772	homologousElement_51392	cluster_3287
chr19	38926981	38927046	homologousElement_32974	cluster_57
chr15	6489704	6489855	d4_peak28926	cluster_5
chr9	106486264	106486304	d30_peak76367	cluster_2353
chr15	9121591	9121708	homologousElement_26520	cluster_5
chr19	185181	185312	homologousElement_32458	cluster_1248
chr15	6673983	6674061	homologousElement_20320	cluster_5
chrY	5625754	5625846	homologousElement_52727	cluster_172
chr3	200371253	200371305	d4_peak63417	cluster_3600
chr12	87765528	87765580	d4_peak21216	cluster_1030
chr15	9002886	9002992	homologousElement_26125	cluster_5
chr17	23087820	23088475	homologousElement_31632	cluster_155
chr7	145481747	145481806	homologousElement_49118	cluster_1550
chr15	3481596	3482472	homologousElement_17032	cluster_31
chr7	58008055	58008135	homologousElement_48405	cluster_597
chr15	4623351	4623800	homologousElement_18998	cluster_36
chrX	87734006	87734046	d30_peak79394	cluster_3677
chr15	2982987	2983073	homologousElement_16174	cluster_274
chr14	13721187	13721300	homologousElement_14929	cluster_1777
chr17	19394361	19394416	homologousElement_31414	cluster_412
chr3	132770202	132770603	d0_peak75055#d4_peak61186	cluster_2025
chr15	9597882	9598007	homologousElement_27972	cluster_5
chr9	21381952	21382004	homologousElement_50537	cluster_2650
chr15	8346928	8346985	homologousElement_24709	cluster_5
chr15	8172055	8172172	homologousElement_24142	cluster_5
chr15	3930085	3930151	homologousElement_17798	cluster_83
chr13	7261235	7261382	homologousElement_7787	cluster_10
chr9	76769808	76770310	homologousElement_51124	cluster_948
chr15	7025509	7025615	homologousElement_20779	cluster_5
chr7	56526918	56526962	homologousElement_48088	cluster_67
chr15	7044678	7044850	homologousElement_20842	cluster_5
chr16	8881190	8881430	homologousElement_30318	cluster_3309
chr21	6130392	6130523	homologousElement_40175	cluster_21
chr20	66107318	66107418	homologousElement_35571	cluster_5651
chr6	31345165	31345258	d0_peak96181#d4_peak75977#d30_peak62646	cluster_2647
chr21	3440348	3440889	homologousElement_36459	cluster_124
chr15	9041706	9041783	homologousElement_26256	cluster_5
chr22	42631222	42631274	d4_peak56719	cluster_1368
chr13	8789853	8789931	homologousElement_10456	cluster_19
chr15	3525545	3526421	d4_peak28844	cluster_31
chr15	5092150	5092222	homologousElement_19272	cluster_63
chr21	6088927	6089059	homologousElement_40146	cluster_21
chr13	8289016	8289122	homologousElement_9579	cluster_10
chr14	2421162	2421348	homologousElement_12955	cluster_141
chr17	16648020	16648141	homologousElement_31330	cluster_2951
chr6	57654726	57654879	homologousElement_47436	cluster_5158
chrX	50733127	50733193	d0_peak122993	cluster_1872
chr15	8100809	8100866	homologousElement_23937	cluster_5
chr15	7828606	7828681	homologousElement_23126	cluster_5
chr15	8144361	8144444	homologousElement_24076	cluster_5
chr1	51601	51687	homologousElement_12	cluster_455
chr13	8157241	8157293	homologousElement_9360	cluster_69
chr15	6515754	6515831	homologousElement_19961	cluster_5
chr15	18604074	18604323	homologousElement_29047	cluster_276
chr13	7255474	7255627	homologousElement_7767	cluster_10
chrY	19165549	19166270	homologousElement_53069	cluster_31
chr15	29433340	29433396	homologousElement_29582	cluster_5958
chr7	64972609	64972666	homologousElement_48559	cluster_67
chr15	9179659	9179744	homologousElement_26677	cluster_5
chr21	5340740	5340842	homologousElement_39619	cluster_145
chrY	24692200	24692285	homologousElement_53189	cluster_606
chr10	50811143	50811217	homologousElement_3431	cluster_3026
chr15	3299863	3300053	homologousElement_16712	cluster_10
chrY	10408025	10408090	homologousElement_52794	cluster_565
chr19	14344008	14344358	d4_peak41764#d30_peak34859#d0_peak51825	cluster_4280
chr2	169591779	169591950	homologousElement_34965	cluster_644
chr2	130708665	130708730	homologousElement_34647	cluster_422
chr3	100902933	100902973	d30_peak49800	cluster_6140
chr15	6621525	6621582	homologousElement_20146	cluster_5
chr4	158797704	158797795	homologousElement_45469	cluster_139
chrX	2960308	2960400	d0_peak121542	cluster_2624
chr15	2858339	2858406	homologousElement_15966	cluster_307
chr2	114075644	114075766	d0_peak58474	cluster_2815
chr21	6255281	6255358	homologousElement_40286	cluster_38
chr13	8200851	8200999	homologousElement_9435	cluster_10
chr14	2528118	2528308	homologousElement_13145	cluster_10
chr22	5128660	5128807	homologousElement_41651	cluster_10
chr11	108832862	108832940	d0_peak21828	cluster_193
chr2	9128979	9129173	homologousElement_33903	cluster_4122
chr13	7587187	7587389	homologousElement_8352	cluster_10
chr21	6094870	6094922	homologousElement_40148	cluster_39
chr15	88045485	88045540	homologousElement_30100	cluster_177
chr10	134652716	134653006	homologousElement_3717	cluster_22
chr8	8108408	8108599	d30_peak70821#d0_peak110217	cluster_2531
chr13	23794950	23795026	homologousElement_11950	cluster_2641
chr12	9266922	9267041	homologousElement_4730	cluster_4187
chr13	8482991	8483054	homologousElement_9929	cluster_44
chrX	130758511	130758642	homologousElement_52410	cluster_4413
chr13	6293319	6293436	homologousElement_6073	cluster_51
chr15	7758335	7758392	homologousElement_22947	cluster_5
chrX	122643727	122643797	d0_peak124928	cluster_3797
chr15	28353364	28353855	d0_peak37330#d4_peak29232	cluster_626
chr4	193532745	193533035	homologousElement_45872	cluster_22
chr14	2657667	2657726	homologousElement_13363	cluster_10
chr1	39380830	39381097	d0_peak2192#d4_peak1982	cluster_6455
chr12	8334998	8335105	homologousElement_4706	cluster_539
chr21	4741935	4742106	homologousElement_38636	cluster_183
chr10	43107569	43107622	homologousElement_3256	cluster_1156
chr21	4478685	4478840	homologousElement_38210	cluster_10
chr14	16038578	16038633	d0_peak33470	cluster_2010
chr5	18889082	18889189	homologousElement_46220	cluster_644
chr1	128397700	128397772	homologousElement_987	cluster_63
chr19	52161472	52161833	homologousElement_33625	cluster_2433
chr4	70889131	70889330	homologousElement_45105	cluster_5017
chr4	81349345	81349475	d0_peak81245#d4_peak65568#d30_peak54290	cluster_139
chr9	40826116	40826211	d0_peak117854	cluster_929
chr13	9180154	9180228	homologousElement_11139	cluster_10
chr22	9453799	9453874	homologousElement_43081	cluster_63
chr15	2879294	2879363	homologousElement_16009	cluster_1
chr7	78085110	78085165	d0_peak105643	cluster_777
chr13	6066451	6066737	homologousElement_5674	cluster_12
chr15	2311522	2311716	d0_peak37020#d4_peak28770	cluster_1791
chr7	56593541	56593786	homologousElement_48193	cluster_67
chr8	146172927	146172996	d30_peak74459#d0_peak116099	cluster_933
chr15	20851168	20851221	homologousElement_29300	cluster_249
chr19	15964065	15964219	homologousElement_32556	cluster_838
chr4	191792985	191793039	homologousElement_45541	cluster_535
chrX	134167848	134167900	homologousElement_52460	cluster_4717
chr17	29169967	29170132	homologousElement_31718	cluster_6207
chr4	72268442	72268512	homologousElement_45129	cluster_3370
chr15	6698949	6699101	homologousElement_20403	cluster_5
chr15	6648670	6648822	homologousElement_20236	cluster_5
chr22	5170795	5170851	homologousElement_41719	cluster_10
chr12	33992967	33993022	homologousElement_4837	cluster_255
chr13	9188202	9188271	homologousElement_11160	cluster_1
chr15	2561358	2561510	homologousElement_15467	cluster_136
chr15	7952933	7952990	homologousElement_23489	cluster_5
chr15	9491001	9491102	homologousElement_27678	cluster_5
chr22	21879728	21880549	d30_peak46345#d4_peak55720#d0_peak68322	cluster_3250
chrY	2304315	2304459	d0_peak126173	cluster_4295
chr1	243903267	243903319	homologousElement_2919	cluster_1176
chr15	9077466	9077618	homologousElement_26372	cluster_5
chr14	2761839	2761916	homologousElement_13544	cluster_125
chr17	18572593	18572648	d0_peak44875	cluster_3318
chr20	55358018	55358073	d0_peak66662	cluster_4564
chr2	90450447	90450667	homologousElement_34186	cluster_371
chr13	6503954	6504107	homologousElement_6443	cluster_10
chr1	227910533	227910593	homologousElement_2592	cluster_322
chr1	147809702	147809812	homologousElement_1731	cluster_2045
chr13	6166383	6166452	homologousElement_5852	cluster_124
chr1	227941268	227941680	homologousElement_2655	cluster_481
chr15	3168953	3169027	homologousElement_16485	cluster_10
chr15	7993447	7993553	homologousElement_23581	cluster_5
chr15	3235291	3235446	homologousElement_16598	cluster_15
chr15	8460814	8460866	homologousElement_24906	cluster_5
chrX	114273829	114274271	d4_peak97220#d0_peak124598	cluster_80
chr14	6849352	6849410	homologousElement_14529	cluster_1923
chr13	8368280	8368467	homologousElement_9718	cluster_153
chr15	7092122	7092179	homologousElement_21002	cluster_5
chr22	16305962	16306064	homologousElement_43475	cluster_184
chr13	8339299	8339359	homologousElement_9671	cluster_10
chr1	227928455	227928515	homologousElement_2629	cluster_322
chr1	237356068	237356316	d30_peak7275	cluster_139
chr15	3298923	3299025	homologousElement_16708	cluster_244
chr4	27166	27276	homologousElement_44591	cluster_4464
chr8	23499585	23499644	d4_peak86689	cluster_692
chr15	9285326	9285507	homologousElement_27029	cluster_5
chr13	6143514	6143567	homologousElement_5815	cluster_128
chr16	3397994	3398347	homologousElement_30274	cluster_139
chr4	90243462	90243503	homologousElement_45193	cluster_1351
chr15	3551379	3551566	homologousElement_17143	cluster_153
chr19	47589866	47589957	homologousElement_33502	cluster_1001
chr14	5380547	5380607	homologousElement_14395	cluster_21
chr14	94561969	94562108	homologousElement_15082	cluster_5119
chr22	20757812	20757889	d30_peak46293	cluster_559
chr21	4565146	4565199	homologousElement_38346	cluster_23
chr21	4194791	4194978	homologousElement_37736	cluster_153
chr13	8467913	8467982	homologousElement_9893	cluster_124
chr15	9283532	9283713	homologousElement_27023	cluster_5
chr13	5507918	5508015	homologousElement_5132	cluster_1208
chr10	43604282	43604386	homologousElement_3273	cluster_5537
chr19	22684526	22684615	homologousElement_32677	cluster_4329
chrX	114251186	114251274	homologousElement_52327	cluster_470
chr17	39955	40183	d30_peak29215#d0_peak44089	cluster_3469
chr15	3658997	3659066	homologousElement_17338	cluster_1
chr1	146256872	146257048	homologousElement_1625	cluster_192
chr5	34416589	34416736	homologousElement_46459	cluster_144
chr20	47223276	47223446	d0_peak66293	cluster_6247
chr13	8597515	8597601	homologousElement_10115	cluster_274
chr13	9098146	9098295	homologousElement_11009	cluster_347
chr22	7488115	7488214	homologousElement_42846	cluster_73
chr13	62968513	62968593	d4_peak24496	cluster_5121
chr21	4604509	4604662	homologousElement_38406	cluster_183
chr8	86181242	86181297	homologousElement_50113	cluster_245
chr3	132926728	132927047	d0_peak75065#d30_peak50702	cluster_1890
chr8	86278765	86278820	homologousElement_50145	cluster_245
chr13	10181075	10181127	d4_peak23125	cluster_2218
chr3	163722656	163722715	homologousElement_44472	cluster_139
chr17	29170401	29170501	d0_peak45058	cluster_5581
chr10	48852952	48853143	homologousElement_3418	cluster_1304
chr21	3542882	3542948	homologousElement_36641	cluster_10
chr16	34721184	34721244	homologousElement_30852	cluster_331
chr14	9969964	9970085	homologousElement_14741	cluster_431
chr22	17394552	17394960	homologousElement_43563	cluster_5691
chr19	40004356	40005329	homologousElement_33221	cluster_57
chr22	4987891	4987967	homologousElement_41405	cluster_114
chr9	41501907	41502023	homologousElement_50773	cluster_4015
chr15	9412390	9412571	homologousElement_27442	cluster_5
chr15	18482809	18482867	homologousElement_29035	cluster_254
chr15	8323987	8324061	homologousElement_24633	cluster_5
chr13	8662209	8662311	homologousElement_10228	cluster_244
chr15	7245791	7245897	homologousElement_21479	cluster_5
chr17	41930441	41930487	homologousElement_31876	cluster_1223
chr13	8411965	8412068	homologousElement_9794	cluster_49
chr9	40627944	40628087	d4_peak91748#d0_peak117842	cluster_25
chr1	205135431	205135507	homologousElement_2106	cluster_693
chr8	143007745	143007804	homologousElement_50422	cluster_569
chr10	47128892	47128937	d30_peak8712	cluster_5658
chr19	53226654	53226866	homologousElement_33707	cluster_742
chr21	9450680	9450737	homologousElement_40544	cluster_1222
chr7	57052554	57052633	homologousElement_48275	cluster_67
chr15	3835008	3835109	homologousElement_17642	cluster_103
chr4	6684387	6684470	d4_peak63756	cluster_3542
chr13	12306092	12306156	homologousElement_11743	cluster_2648
chr21	11712545	11712706	homologousElement_40614	cluster_815
chrY	26303704	26304291	homologousElement_53277	cluster_768
chr15	28397018	28397450	d0_peak37334	cluster_596
chr16	94262353	94262607	d30_peak29102#d0_peak43950#d4_peak34723	cluster_5591
chr13	8088952	8089402	homologousElement_9229	cluster_36
chr7	149627988	149628086	homologousElement_49124	cluster_6080
chr13	8069284	8069337	homologousElement_9202	cluster_128
chr21	5191664	5191769	homologousElement_39382	cluster_103
chr10	103701211	103701346	homologousElement_3576	cluster_4381
chr4	193519559	193519849	homologousElement_45840	cluster_22
chr8	86883389	86883580	homologousElement_50339	cluster_279
chr15	18627445	18627556	homologousElement_29053	cluster_5583
chr15	26100747	26101003	homologousElement_29406	cluster_596
chr7	739093	739341	homologousElement_47771	cluster_1242
chr1	143348929	143349169	homologousElement_1308	cluster_878
chr7	10583422	10583572	homologousElement_47862	cluster_876
chr15	9800190	9800273	homologousElement_28286	cluster_5
chr13	9084831	9084889	homologousElement_10970	cluster_131
chr22	5025363	5025992	homologousElement_41472	cluster_288
chr13	6071744	6072286	homologousElement_5684	cluster_124
chr16	11951551	11951616	homologousElement_30333	cluster_2346
chr9	41833315	41833422	homologousElement_50800	cluster_1399
chr15	4678736	4678795	homologousElement_19091	cluster_10
chr2	130536500	130536577	d4_peak48258	cluster_861
chr6	26762946	26763234	d0_peak95827	cluster_436
chr21	2308557	2308609	homologousElement_35827	cluster_1073
chr22	9765859	9766024	homologousElement_43257	cluster_62
chr15	2533948	2534006	homologousElement_15422	cluster_131
chr21	4596746	4597193	homologousElement_38395	cluster_36
chr4	147201461	147201579	d0_peak84171	cluster_1469
chr13	111537948	111539081	homologousElement_12152	cluster_997
chr2	128299519	128299591	homologousElement_34583	cluster_243
chr12	22154033	22154151	d30_peak16362#d4_peak19189#d0_peak24350	cluster_2985
chr13	8247821	8247969	homologousElement_9518	cluster_10
chr15	8957520	8957625	homologousElement_25986	cluster_5
chr16	3398870	3399136	d0_peak41017#d4_peak32138#d30_peak26921	cluster_139
chr12	30948182	30949013	d4_peak19443#d0_peak24667#d30_peak16590	cluster_5462
chr13	7694450	7694526	homologousElement_8544	cluster_125
chr7	33132515	33132650	d30_peak67167	cluster_5835
chr10	80696476	80696564	d0_peak14239	cluster_4786
chr14	2706094	2706154	homologousElement_13453	cluster_10
chr15	6517652	6517735	homologousElement_19968	cluster_5
chr10	48344398	48344523	homologousElement_3381	cluster_5335
chr22	9496994	9497071	homologousElement_43123	cluster_38
chr14	3261705	3261776	homologousElement_13806	cluster_63
chr21	4251825	4251886	homologousElement_37829	cluster_10
chr15	4131463	4131532	homologousElement_18144	cluster_124
chr19	11925787	11926010	d30_peak34713#d0_peak51662	cluster_996
chr10	37424679	37424742	homologousElement_3151	cluster_6206
chr22	4984699	4984920	homologousElement_41401	cluster_124
chr17	16648149	16648409	d4_peak35573#d0_peak44770	cluster_434
chr15	8104628	8104706	homologousElement_23951	cluster_5
chr21	9073763	9073858	homologousElement_40483	cluster_1691
chr16	29048942	29049019	homologousElement_30584	cluster_198
chr15	3003149	3003205	homologousElement_16213	cluster_10
chr21	5172203	5173707	d4_peak54377,d4_peak54378#d0_peak67180,d0_peak67181#d4_peak54379	cluster_312
chr13	6326140	6326212	d4_peak22936	cluster_100
chr13	6411077	6411255	homologousElement_6282	cluster_183
chr13	9319881	9320036	homologousElement_11360	cluster_10
chr1	245986824	245986900	d0_peak11308	cluster_432
chr15	3367342	3367459	homologousElement_16826	cluster_51
chr4	26859223	26859493	d0_peak79648#d4_peak64357	cluster_430
chr15	3645452	3645521	homologousElement_17305	cluster_20
chr18	93233	93289	homologousElement_32184	cluster_4372
chr13	7138575	7138730	homologousElement_7561	cluster_15
chr3	48301274	48301603	d0_peak72113	cluster_4401
chr7	143683843	143683900	homologousElement_49061	cluster_1060
chr1	16423478	16423531	homologousElement_232	cluster_682
chr10	134630944	134630996	homologousElement_3665	cluster_59
chr13	8289877	8290055	homologousElement_9582	cluster_183
chr15	9670713	9670791	homologousElement_28029	cluster_5
chr15	75829137	75829189	d4_peak30995	cluster_3306
chr15	2632110	2632186	homologousElement_15589	cluster_125
chrX	133663885	133664030	homologousElement_52429	cluster_3828
chr15	8648085	8648168	homologousElement_25011	cluster_5
chr22	39510920	39511443	d30_peak46969#d4_peak56547#d0_peak69144	cluster_355
chr7	150806504	150806850	d30_peak70194#d4_peak85500#d0_peak109366	cluster_566
chr13	5788135	5788197	homologousElement_5183	cluster_3
chr1	145870752	145870982	d30_peak4255#d4_peak5016#d0_peak6026	cluster_1519
chr15	4823390	4823515	homologousElement_19162	cluster_5031
chr9	79502654	79502736	homologousElement_51337	cluster_173
chr1	16219643	16219749	homologousElement_201	cluster_396
chr15	30071438	30071491	homologousElement_29588	cluster_1746
chr8	46992786	46992849	homologousElement_49992	cluster_2785
chr15	9489715	9489832	homologousElement_27675	cluster_5
chr21	6028010	6028069	homologousElement_40093	cluster_21
chr22	5347657	5347715	homologousElement_42012	cluster_4
chr9	79711439	79711538	homologousElement_51348	cluster_184
chr16	80353694	80353905	d30_peak28645	cluster_1302
chr11	161368	161572	homologousElement_3935	cluster_68
chr13	8827793	8829388	d0_peak29209	cluster_104
chr19	55800609	55800669	d0_peak53649	cluster_506
chr15	9224682	9224764	homologousElement_26828	cluster_5
chr21	5352345	5352783	homologousElement_39641	cluster_124
chr15	4585395	4585462	homologousElement_18930	cluster_160
chr17	64737063	64737118	d4_peak37550	cluster_6043
chr14	7207921	7208042	homologousElement_14572	cluster_1604
chr15	4364055	4364117	homologousElement_18547	cluster_10
chr21	4922535	4922690	homologousElement_38937	cluster_10
chr17	44133346	44133425	homologousElement_31940	cluster_200
chr1	160577150	160577360	d0_peak6782	cluster_1293
chr2	9763191	9763286	d4_peak44467	cluster_461
chr6	74467771	74467837	homologousElement_47498	cluster_225
chr14	4145773	4145825	homologousElement_13901	cluster_101
chrY	18726406	18726532	homologousElement_53062	cluster_1251
chrY	445147	445202	homologousElement_52596	cluster_228
chr4	3903741	3903808	homologousElement_44644	cluster_64
chr9	79042161	79042329	d0_peak117962	cluster_585
chr4	9529873	9529928	homologousElement_44937	cluster_1044
chr22	7909588	7909803	homologousElement_42919	cluster_138
chr21	3357748	3357806	homologousElement_36314	cluster_131
chr21	4230922	4231039	homologousElement_37794	cluster_51
chr4	9735207	9735335	d4_peak63897#d0_peak78976	cluster_2259
chrX	56086556	56087208	homologousElement_52090	cluster_175
chr1	128569085	128569334	homologousElement_1120	cluster_21
chr14	3116529	3116745	homologousElement_13682	cluster_138
chr13	7934050	7934305	homologousElement_8957	cluster_248
chr3	75297102	75297276	d0_peak73194	cluster_4499
chr15	7462896	7463002	homologousElement_22196	cluster_5
chr15	8368516	8368573	homologousElement_24772	cluster_5
chr15	7065122	7065228	homologousElement_20911	cluster_5
chr22	2351656	2351728	homologousElement_40962	cluster_63
chr1	234935755	234935865	homologousElement_2837	cluster_1383
chr13	8294746	8294790	homologousElement_9599	cluster_10
chr21	12039724	12040045	homologousElement_40651	cluster_2266
chr1	243902677	243902729	homologousElement_2910	cluster_1176
chr22	4893039	4893201	homologousElement_41251	cluster_136
chr1	227785520	227785825	homologousElement_2326	cluster_256
chr21	6200763	6201014	homologousElement_40243	cluster_21
chr15	3741873	3741975	homologousElement_17474	cluster_244
chr17	65701515	65701568	homologousElement_32103	cluster_3307
chr21	4522374	4522420	homologousElement_38281	cluster_10
chr4	2764194	2764289	homologousElement_44629	cluster_3861
chr15	9420598	9420681	homologousElement_27470	cluster_5
chr15	9858588	9858694	homologousElement_28480	cluster_5
chr21	325719	325832	homologousElement_35622	cluster_30
chr13	5856440	5856512	homologousElement_5314	cluster_100
chr15	27985481	27985617	homologousElement_29501	cluster_1385
chr21	3293597	3293714	homologousElement_36207	cluster_51
chr13	17720516	17720685	homologousElement_11857	cluster_272
chr22	4908993	4909046	homologousElement_41278	cluster_23
chr5	84235323	84235450	homologousElement_46775	cluster_2501
chr10	29537632	29537871	d0_peak12560#d4_peak9844#d30_peak8312	cluster_4515
chr9	42543739	42543964	homologousElement_50852	cluster_819
chr9	42784045	42784129	d4_peak91813	cluster_441
chr22	4865869	4865971	homologousElement_41209	cluster_244
chr15	4168708	4168893	homologousElement_18207	cluster_141
chr21	3635961	3636030	homologousElement_36806	cluster_1
chr5	86781385	86781682	d0_peak89632	cluster_108
chr15	21666912	21666999	homologousElement_29363	cluster_161
chr5	21541748	21541862	homologousElement_46290	cluster_911
chr13	7423767	7424117	homologousElement_8059	cluster_26
chr21	6051967	6052182	homologousElement_40112	cluster_138
chr22	9418981	9419041	homologousElement_43047	cluster_21
chr19	40019443	40019507	homologousElement_33250	cluster_57
chr13	9022984	9023170	homologousElement_10866	cluster_141
chr21	3836021	3836125	homologousElement_37139	cluster_49
chr13	9072830	9073017	homologousElement_10954	cluster_153
chr19	38814755	38815517	homologousElement_32755	cluster_57
chr22	5097320	5097372	homologousElement_41593	cluster_278
chrX	100586106	100586147	homologousElement_52222	cluster_246
chr21	9930350	9930406	homologousElement_40586	cluster_148
chr13	8295459	8296335	homologousElement_9603	cluster_31
chr7	73915859	73915931	d30_peak68030#d0_peak105381	cluster_2053
chrY	24134418	24134595	homologousElement_53134	cluster_808
chr13	7825411	7825474	homologousElement_8778	cluster_44
chr15	4620199	4620337	homologousElement_18994	cluster_56
chr21	3301849	3302036	homologousElement_36221	cluster_153
chr1	128239770	128239823	homologousElement_867	cluster_101
chr1	15467895	15468388	d0_peak748#d4_peak699#d30_peak635	cluster_6526
chr13	8571227	8571290	homologousElement_10073	cluster_44
chr5	71626874	71626962	homologousElement_46689	cluster_560
chr15	2368760	2368923	d0_peak37025#d30_peak24246	cluster_457
chr5	99080021	99080394	homologousElement_46795	cluster_2896
chr21	5600232	5600296	homologousElement_40045	cluster_127
chr10	114712253	114712384	d0_peak16037#d4_peak12619	cluster_5421
chr21	4189189	4189275	homologousElement_37723	cluster_274
chr16	53060272	53060335	homologousElement_31028	cluster_3045
chr21	4666169	4666235	homologousElement_38514	cluster_83
chr13	7664675	7666178	d30_peak19494	cluster_312
chr14	2306109	2306167	homologousElement_12760	cluster_131
chr13	7996684	7997357	homologousElement_9068	cluster_124
chr13	38132170	38132288	homologousElement_11973	cluster_5748
chr2	132236954	132237005	homologousElement_34864	cluster_191
chr22	42142867	42143002	homologousElement_43898	cluster_1279
chrX	114270853	114271295	homologousElement_52336	cluster_80
chr13	6285350	6285426	homologousElement_6065	cluster_125
chrY	11380281	11380565	homologousElement_52846	cluster_3410
chr15	7443611	7443792	homologousElement_22131	cluster_5
chr1	148823134	148823207	homologousElement_1841	cluster_587
chr22	49132752	49132804	d4_peak56993	cluster_4257
chr1	146461981	146462109	homologousElement_1653	cluster_5052
chr9	39378658	39378790	d4_peak91704	cluster_3247
chr1	144287264	144287355	homologousElement_1385	cluster_4845
chr13	8900487	8900665	homologousElement_10652	cluster_183
chr15	5060926	5060979	homologousElement_19247	cluster_39
chr15	18493992	18494117	homologousElement_29042	cluster_107
chr22	5581228	5581383	homologousElement_42391	cluster_15
chr1	227822637	227823049	homologousElement_2406	cluster_481
chr15	7592902	7592980	homologousElement_22631	cluster_5
chr1	156676097	156676163	homologousElement_1932	cluster_3061
chr15	7499291	7499472	homologousElement_22317	cluster_5
chrX	99416305	99416359	homologousElement_52216	cluster_180
chr19	19964817	19964875	homologousElement_32566	cluster_1144
chr22	25082883	25082949	homologousElement_43828	cluster_2173
chr15	7766651	7766744	homologousElement_22959	cluster_5
chr19	55784193	55784258	d4_peak43773	cluster_1028
chr8	19114041	19114100	homologousElement_49928	cluster_186
chr15	8701707	8701859	homologousElement_25187	cluster_5
chr21	3651689	3651844	homologousElement_36821	cluster_15
chr2	2041481	2043529	d0_peak54070,d0_peak54071	cluster_2350
chr15	6630887	6630955	homologousElement_20179	cluster_5
chr22	5042796	5043674	d4_peak55423,d0_peak68107	cluster_31
chr13	6619163	6619639	homologousElement_6646	cluster_354
chr1	155566	155628	homologousElement_28	cluster_189
chr13	9636673	9636750	homologousElement_11457	cluster_38
chr17	388127	388179	d4_peak34871	cluster_4294
chr7	77750128	77750385	d0_peak105619#d30_peak68209#d4_peak83073	cluster_1266
chr15	7214517	7214574	homologousElement_21373	cluster_5
chr20	31078688	31078741	homologousElement_35446	cluster_101
chr22	6039445	6039505	homologousElement_42676	cluster_21
chr21	3365524	3365579	homologousElement_36342	cluster_37
chr13	6199379	6199496	homologousElement_5907	cluster_51
chr13	6533774	6533841	homologousElement_6496	cluster_307
chr13	9417124	9417268	homologousElement_11414	cluster_1035
chr22	36655264	36655497	d0_peak68933	cluster_348
chr8	66803324	66803375	homologousElement_50046	cluster_717
chr10	30398640	30398695	homologousElement_3112	cluster_390
chrX	101097462	101097582	d30_peak79550#d4_peak96768#d0_peak123940	cluster_3423
chr13	8809411	8809477	homologousElement_10496	cluster_10
chr15	4633374	4633438	homologousElement_19015	cluster_10
chr15	4046247	4046314	homologousElement_17991	cluster_160
chr14	18234433	18235162	d0_peak33574#d4_peak26200#d30_peak21886#d0_peak33575	cluster_5349
chr14	3198483	3198539	homologousElement_13749	cluster_21
chr19	40114089	40114496	d4_peak42729#d30_peak35737#d0_peak52602	cluster_2884
chrX	1792095	1792485	d0_peak121495#d4_peak94706#d30_peak77998	cluster_3181
chr14	8526279	8526470	homologousElement_14644	cluster_241
chr15	9937831	9937937	homologousElement_28744	cluster_5
chr14	5268864	5269079	homologousElement_14309	cluster_138
chr7	23793719	23794055	d0_peak103878	cluster_4401
chr15	7643749	7643834	homologousElement_22793	cluster_5
chr15	2744622	2744819	homologousElement_15774	cluster_10
chr15	7987749	7987817	homologousElement_23562	cluster_5
chr2	94916765	94916853	homologousElement_34316	cluster_579
chr2	188653735	188653843	homologousElement_34991	cluster_1962
chr2	132692411	132692551	homologousElement_34878	cluster_15
chr5	99978431	99978483	d4_peak71698	cluster_2216
chr15	3580681	3580733	homologousElement_17197	cluster_278
chr15	9302419	9302502	homologousElement_27086	cluster_5
chr16	11961478	11961619	homologousElement_30334	cluster_1154
chr4	193489878	193490168	homologousElement_45768	cluster_22
chr21	4649645	4649718	homologousElement_38479	cluster_23
chr15	9026045	9026146	homologousElement_26204	cluster_5
chr15	19560251	19560504	d0_peak37113	cluster_496
chr13	8905961	8906016	homologousElement_10672	cluster_37
chr15	8651365	8651422	homologousElement_25020	cluster_5
chr13	9037969	9038071	homologousElement_10889	cluster_244
chr15	7187791	7187868	homologousElement_21286	cluster_5
chr15	9901815	9901921	homologousElement_28624	cluster_5
chr16	14929283	14929349	homologousElement_30361	cluster_1384
chr1	227919369	227919442	homologousElement_2610	cluster_552
chr15	9327795	9327896	homologousElement_27168	cluster_5
chr15	7771541	7771598	homologousElement_22967	cluster_5
chr22	4817777	4817850	homologousElement_41120	cluster_23
chr1	152541653	152541717	homologousElement_1905	cluster_3381
chr15	4455324	4455387	homologousElement_18709	cluster_44
chr2	132268972	132269035	homologousElement_34870	cluster_2918
chr22	42993381	42993487	d4_peak56748#d30_peak47128#d0_peak69340	cluster_6444
chr15	7536377	7536483	homologousElement_22442	cluster_5
chr13	8547675	8547830	homologousElement_10029	cluster_15
chr1	16390766	16391145	d30_peak698,d0_peak824	cluster_4064
chr22	5211008	5211102	homologousElement_41780	cluster_10
chr13	7801093	7801252	homologousElement_8723	cluster_227
chr16	72748516	72748604	d0_peak42880#d30_peak28348	cluster_4329
chr21	554975	555028	homologousElement_35668	cluster_39
chr13	7674067	7674130	homologousElement_8497	cluster_160
chr1	23786644	23786843	d0_peak1262	cluster_633
chr1	142464033	142464188	d4_peak4875#d0_peak5884	cluster_1644
chr10	134709471	134709726	homologousElement_3855	cluster_21
chr13	6463281	6463344	homologousElement_6383	cluster_44
chr1	148647	148705	homologousElement_20	cluster_85
chr17	37282267	37282307	d30_peak30434	cluster_366
chr19	38849764	38849833	homologousElement_32822	cluster_27
chr15	19789800	19789889	homologousElement_29163	cluster_2398
chr1	227764993	227765066	homologousElement_2281	cluster_552
chr13	7417380	7417635	homologousElement_8049	cluster_248
chr13	9696883	9696956	homologousElement_11502	cluster_63
chr15	9192134	9192191	homologousElement_26718	cluster_5
chr11	3555088	3555219	homologousElement_3987	cluster_1151
chr7	76439670	76439964	d4_peak82995	cluster_5165
chr8	102997742	102997808	homologousElement_50374	cluster_1173
chr15	9574277	9574457	homologousElement_27933	cluster_5
chr21	3569901	3570045	homologousElement_36679	cluster_56
chr17	16063689	16063746	homologousElement_31329	cluster_873
chr9	140462284	140462879	d0_peak120785#d4_peak94031	cluster_768
chr15	9424525	9424626	homologousElement_27483	cluster_5
chr15	9856791	9856897	homologousElement_28474	cluster_5
chr7	27593065	27593129	homologousElement_47891	cluster_4527
chr13	7888393	7889988	homologousElement_8878	cluster_104
chr14	5218434	5218486	homologousElement_14265	cluster_101
chr13	8185266	8185328	homologousElement_9397	cluster_3
chr1	128226330	128226550	homologousElement_854	cluster_138
chr7	66717361	66717426	homologousElement_48648	cluster_1366
chr11	71719689	71719902	d0_peak20021#d30_peak13698#d4_peak16006	cluster_220
chr11	59852768	59852825	d30_peak13035	cluster_1882
chr1	144282541	144282685	d4_peak4930#d30_peak4166#d0_peak5935	cluster_5692
chr13	5862036	5862102	homologousElement_5319	cluster_83
chr13	6666133	6666609	homologousElement_6728	cluster_354
chr21	4467313	4467358	homologousElement_38186	cluster_20
chr22	11029155	11029636	homologousElement_43327	cluster_5099
chr1	46985393	46985443	d30_peak1935	cluster_6407
chr1	160726319	160726484	homologousElement_2029	cluster_1420
chr17	20491083	20491160	d30_peak30042	cluster_1787
chr15	9357929	9358012	homologousElement_27265	cluster_5
chr15	8961714	8961820	homologousElement_26000	cluster_5
chr15	7420868	7420925	homologousElement_22054	cluster_5
chr13	7002603	7002762	homologousElement_7321	cluster_227
chr14	4145359	4145435	homologousElement_13900	cluster_38
chr15	7075127	7075179	homologousElement_20943	cluster_5
chr15	8873754	8873811	homologousElement_25751	cluster_5
chr17	23061901	23062610	homologousElement_31610	cluster_155
chr14	2655860	2655918	homologousElement_13356	cluster_131
chr7	57466357	57466408	homologousElement_48359	cluster_1725
chr2	97601321	97601829	d4_peak47188#d30_peak39441#d0_peak57922	cluster_5152
chr17	44164263	44164319	homologousElement_31969	cluster_2387
chr4	121729019	121729448	d4_peak66690#d30_peak55271#d0_peak83058	cluster_1857
chr15	3848317	3848688	homologousElement_17654	cluster_14
chr15	4988753	4989003	homologousElement_19184	cluster_21
chr1	65327121	65327299	d0_peak3469	cluster_1318
chr8	12880389	12880465	d0_peak110436	cluster_1594
chr1	89303855	89304026	homologousElement_474	cluster_1428
chr15	7000217	7000295	homologousElement_20691	cluster_5
chr1	142493690	142494075	d30_peak4094	cluster_3770
chr13	8320153	8320231	homologousElement_9633	cluster_19
chr15	8761315	8761398	homologousElement_25384	cluster_5
chr4	68045337	68045428	homologousElement_45099	cluster_1140
chr21	6222459	6222520	homologousElement_40252	cluster_21
chr13	6463629	6464505	homologousElement_6385	cluster_31
chr13	6830971	6831274	homologousElement_7016	cluster_10
chr15	6625779	6625885	homologousElement_20162	cluster_5
chr8	86714739	86714794	homologousElement_50285	cluster_245
chr13	9132609	9132671	homologousElement_11055	cluster_10
chr15	9764041	9764126	homologousElement_28164	cluster_5
chr15	3142434	3142510	homologousElement_16447	cluster_125
chr20	84039	84141	homologousElement_35130	cluster_3043
chr21	5183120	5183391	homologousElement_39357	cluster_10
chr8	7708701	7708813	homologousElement_49509	cluster_733
chr21	4199498	4199560	homologousElement_37745	cluster_3
chr15	4094370	4094446	homologousElement_18078	cluster_10
chr15	3141512	3141565	homologousElement_16445	cluster_128
chr19	50775931	50776143	homologousElement_33534	cluster_742
chr13	6196433	6196909	homologousElement_5903	cluster_354
chr15	7059712	7059818	homologousElement_20893	cluster_5
chr10	134673031	134673286	homologousElement_3767	cluster_21
chr15	4089318	4089394	homologousElement_18069	cluster_114
chr15	3411087	3411242	homologousElement_16901	cluster_15
chr15	80397055	80397115	homologousElement_29974	cluster_979
chr15	3567939	3567992	homologousElement_17177	cluster_10
chr21	5298911	5299001	homologousElement_39549	cluster_360
chr22	5299377	5299430	homologousElement_41927	cluster_23
chr7	66292166	66292242	homologousElement_48630	cluster_2138
chr8	7827870	7827951	homologousElement_49526	cluster_5321
chr15	21835138	21835230	homologousElement_29364	cluster_161
chr15	7293232	7293338	homologousElement_21631	cluster_5
chr15	9127940	9128008	homologousElement_26542	cluster_5
chr15	8352957	8353063	homologousElement_24730	cluster_5
chr15	9847785	9847891	homologousElement_28444	cluster_5
chrX	2303742	2303802	d0_peak121510	cluster_2615
chr15	8661615	8661766	homologousElement_25054	cluster_5
chr15	8890073	8890151	homologousElement_25804	cluster_5
chr19	56469665	56469912	d0_peak53695	cluster_5316
chr9	104975049	104975089	homologousElement_51555	cluster_107
chr15	2563309	2563496	homologousElement_15471	cluster_153
chr15	97556053	97556105	homologousElement_30129	cluster_729
chr8	7450560	7450887	d0_peak110170#d4_peak86122#d30_peak70780	cluster_1890
chr15	6413286	6413369	homologousElement_19622	cluster_5
chr22	51861	51956	homologousElement_40819	cluster_417
chr7	73910209	73910264	d0_peak105380	cluster_4686
chr11	190350	190605	homologousElement_3940	cluster_3116
chr13	62155992	62156083	d0_peak30872#d4_peak24483	cluster_5033
chr15	15078209	15078280	homologousElement_28929	cluster_23
chr22	4992989	4993067	homologousElement_41413	cluster_10
chr13	8715988	8716116	homologousElement_10334	cluster_10
chrY	1482584	1482677	d4_peak98255	cluster_4967
chr15	9789071	9789243	homologousElement_28248	cluster_5
chr2	96569820	96569966	d30_peak39378	cluster_5279
chr15	3782362	3782464	homologousElement_17538	cluster_244
chr2	234125266	234125325	d4_peak51488	cluster_1108
chr9	43341584	43341699	homologousElement_50900	cluster_4015
chr1	128131603	128131735	homologousElement_793	cluster_21
chr14	2418531	2418621	homologousElement_12950	cluster_360
chr15	4368816	4368869	homologousElement_18563	cluster_10
chr14	5324085	5324162	homologousElement_14364	cluster_38
chr17	23078426	23079081	homologousElement_31624	cluster_155
chr21	4353426	4353490	homologousElement_38003	cluster_127
chr15	9773234	9773317	homologousElement_28196	cluster_5
chr2	131100513	131100567	homologousElement_34727	cluster_30
chr20	30935863	30935981	homologousElement_35415	cluster_103
chr22	4980599	4980677	homologousElement_41396	cluster_19
chr4	207067	207181	homologousElement_44605	cluster_3267
chr21	3335420	3335915	homologousElement_36279	cluster_354
chr15	9242591	9242669	homologousElement_26887	cluster_5
chr21	4216002	4216054	homologousElement_37779	cluster_69
chr4	9692549	9692762	d0_peak78974	cluster_220
chr15	7252366	7252423	homologousElement_21499	cluster_5
chr21	28796229	28796281	homologousElement_40707	cluster_2375
chr15	76632630	76632763	d0_peak39432	cluster_4612
chr12	8418197	8418344	d4_peak18763	cluster_3490
chr9	41245369	41245428	d0_peak117865	cluster_3140
chr21	5301549	5301735	homologousElement_39555	cluster_141
chr14	2465025	2465128	homologousElement_13031	cluster_49
chr15	26064705	26065289	d4_peak29129#d30_peak24436#d0_peak37229	cluster_473
chr2	95176285	95176334	homologousElement_34340	cluster_2519
chr21	6087864	6087916	homologousElement_40143	cluster_101
chr4	193492815	193492867	homologousElement_45775	cluster_101
chr16	30625721	30626221	homologousElement_30659	cluster_93
chr22	40972045	40972089	homologousElement_43893	cluster_218
chr15	9345240	9345303	homologousElement_27223	cluster_5
chr3	128446745	128446798	homologousElement_44308	cluster_805
chr15	7383221	7383393	homologousElement_21929	cluster_5
chr4	9629322	9629407	d4_peak63892	cluster_154
chr1	210907059	210907190	homologousElement_2139	cluster_520
chr15	3085207	3085269	homologousElement_16346	cluster_10
chr15	6987430	6987535	homologousElement_20648	cluster_5
chr15	9199517	9199595	homologousElement_26744	cluster_5
chr21	4367231	4367575	homologousElement_38021	cluster_26
chr11	58874379	58874533	homologousElement_4244	cluster_3174
chr15	3708289	3708353	homologousElement_17417	cluster_127
chr13	6190826	6190892	homologousElement_5900	cluster_83
chr16	81794274	81794345	homologousElement_31168	cluster_3230
chr6	168770356	168770592	homologousElement_47678	cluster_321
chr1	120846606	120846782	homologousElement_655	cluster_192
chr14	5417285	5417358	homologousElement_14426	cluster_63
chr21	3887424	3887494	homologousElement_37227	cluster_124
chr14	5017209	5017282	homologousElement_14107	cluster_63
chr15	8198174	8198257	homologousElement_24227	cluster_5
chr15	9409424	9409576	homologousElement_27432	cluster_5
chr22	5597705	5597768	homologousElement_42414	cluster_160
chr15	7541142	7541199	homologousElement_22456	cluster_5
chr21	3886586	3887033	homologousElement_37224	cluster_36
chr21	5716422	5716519	homologousElement_40081	cluster_73
chr10	46116383	46116514	d30_peak8684#d0_peak12903#d4_peak10248	cluster_6161
chr2	111861867	111861923	d0_peak58375	cluster_3973
chr1	92073488	92073529	homologousElement_479	cluster_474
chr13	8524257	8524320	homologousElement_9991	cluster_44
chr19	9324580	9324647	homologousElement_32521	cluster_142
chr22	5172576	5172639	homologousElement_41726	cluster_44
chr9	48240138	48240209	homologousElement_51082	cluster_1915
chr1	227857984	227858198	homologousElement_2482	cluster_260
chr13	7749389	7749506	homologousElement_8633	cluster_51
chr14	2195560	2196011	homologousElement_12567	cluster_775
chr13	56372656	56372708	homologousElement_12034	cluster_1214
chr17	64759863	64759918	homologousElement_32085	cluster_6043
chr22	9583284	9583336	homologousElement_43168	cluster_39
chr5	17516159	17516214	homologousElement_46077	cluster_625
chr11	71702347	71702398	homologousElement_4455	cluster_1896
chr19	544338	544391	homologousElement_32470	cluster_1657
chr6	102603759	102603800	homologousElement_47526	cluster_474
chr21	4614042	4614100	homologousElement_38433	cluster_4
chr1	143356794	143356850	homologousElement_1309	cluster_255
chr6	170241154	170241209	homologousElement_47692	cluster_233
chr13	9203716	9203779	homologousElement_11174	cluster_48
chr19	55364022	55364066	homologousElement_33724	cluster_506
chr1	147900358	147900478	d30_peak4348	cluster_2825
chr7	123746079	123746167	d0_peak107950	cluster_3172
chr22	4953154	4953344	homologousElement_41354	cluster_10
chr22	51323477	51323586	homologousElement_43951	cluster_1956
chr14	2907266	2907641	homologousElement_13643	cluster_139
chr19	39945058	39945199	homologousElement_33103	cluster_281
chr1	143515434	143515509	homologousElement_1316	cluster_655
chr9	108314	108367	d30_peak74473	cluster_1488
chr15	22211176	22211267	homologousElement_29374	cluster_161
chr22	6020668	6020721	homologousElement_42659	cluster_39
chr22	6076399	6076472	homologousElement_42707	cluster_63
chr13	7026085	7026144	homologousElement_7372	cluster_10
chr15	30390391	30390662	homologousElement_29635	cluster_377
chr1	227924229	227924534	homologousElement_2621	cluster_256
chr15	9945567	9945684	homologousElement_28769	cluster_5
chr7	58063576	58064291	homologousElement_48422	cluster_155
chr4	9120660	9120742	homologousElement_44792	cluster_1444
chr7	1930812	1930899	homologousElement_47774	cluster_1472
chr8	7375687	7375945	homologousElement_49444	cluster_1943
chr17	23299816	23299906	homologousElement_31675	cluster_2697
chr17	18977750	18977988	d4_peak35700#d30_peak29960	cluster_3376
chr4	83492171	83492237	homologousElement_45189	cluster_225
chr19	38907120	38907228	homologousElement_32935	cluster_339
chr17	47148841	47148900	d0_peak46006	cluster_392
chr3	99320929	99321937	d0_peak73584#d4_peak60009#d30_peak49771	cluster_139
chr22	5476208	5476271	homologousElement_42226	cluster_44
chr20	29619271	29619391	homologousElement_35260	cluster_431
chr15	20100182	20100477	homologousElement_29227	cluster_249
chr15	57674236	57674374	homologousElement_29728	cluster_1990
chr15	2864192	2864254	homologousElement_15974	cluster_3
chr22	5236408	5236494	homologousElement_41820	cluster_274
chr19	14420246	14420595	d4_peak41770#d0_peak51832#d30_peak34867	cluster_3584
chr13	6249885	6250728	homologousElement_5996	cluster_133
chr15	6389942	6390025	homologousElement_19544	cluster_5
chr21	3232878	3232947	homologousElement_36114	cluster_1
chr21	3633772	3633834	homologousElement_36802	cluster_10
chr22	5540115	5540205	homologousElement_42323	cluster_360
chr15	20272301	20272366	d4_peak28978	cluster_1642
chr15	7350040	7350097	homologousElement_21818	cluster_5
chr22	7884652	7884724	homologousElement_42901	cluster_63
chr6	32489666	32489900	d4_peak76061#d30_peak62716#d0_peak96274	cluster_6032
chr9	21227529	21227774	d0_peak117086#d30_peak75027	cluster_620
chr14	44280646	44280698	homologousElement_14985	cluster_786
chr2	91849553	91849933	d30_peak39314#d4_peak47066#d0_peak57819	cluster_107
chr17	33057038	33057127	d30_peak30315	cluster_1482
chr13	6081224	6081377	homologousElement_5699	cluster_10
chr21	974200	974253	homologousElement_35688	cluster_39
chr1	146655075	146655724	d0_peak6074#d30_peak4301#d4_peak5055,d30_peak4302	cluster_147
chr13	7558290	7558545	homologousElement_8297	cluster_248
chr15	3282597	3282939	homologousElement_16681	cluster_26
chr19	22348466	22348715	homologousElement_32661	cluster_847
chr15	7169064	7169245	homologousElement_21225	cluster_5
chr15	9363175	9363238	homologousElement_27281	cluster_5
chr14	5241327	5241577	homologousElement_14289	cluster_21
chr15	2794455	2794556	homologousElement_15869	cluster_103
chr2	89994965	89995676	homologousElement_34151	cluster_496
chr13	7235724	7235787	homologousElement_7732	cluster_46
chr14	2153141	2153204	homologousElement_12494	cluster_46
chr3	104145269	104145324	homologousElement_44256	cluster_180
chr14	2486624	2486679	homologousElement_13080	cluster_37
chr15	6979537	6979683	homologousElement_20622	cluster_5
chr14	2549736	2550187	homologousElement_13176	cluster_775
chr15	5012177	5012254	homologousElement_19209	cluster_38
chr15	8010914	8011086	homologousElement_23638	cluster_5
chr7	77359617	77359856	homologousElement_48839	cluster_4017
chr9	40811812	40811927	homologousElement_50717	cluster_621
chr19	20369389	20369556	homologousElement_32592	cluster_847
chr4	180977684	180977739	d0_peak85802	cluster_4800
chr15	6662416	6662597	homologousElement_20281	cluster_5
chr15	9668721	9668778	homologousElement_28021	cluster_5
chr2	212259383	212259448	homologousElement_35033	cluster_422
chr13	8805164	8805223	homologousElement_10482	cluster_10
chr12	48293501	48293554	homologousElement_4896	cluster_786
chr2	130876491	130876671	homologousElement_34666	cluster_43
chr21	6323214	6323427	homologousElement_40314	cluster_138
chr1	70544806	70544886	homologousElement_438	cluster_6277
chr15	3041372	3041446	homologousElement_16270	cluster_10
chr15	76582040	76582095	homologousElement_29906	cluster_177
chr1	21829133	21829327	d0_peak1141#d4_peak1055	cluster_298
chr10	26967031	26967122	homologousElement_3072	cluster_361
chr8	11788979	11789032	homologousElement_49635	cluster_121
chr22	4600855	4601460	d4_peak55397#d30_peak46101#d0_peak68091	cluster_182
chr13	6527965	6528120	homologousElement_6484	cluster_15
chr15	8708860	8708917	homologousElement_25210	cluster_5
chr16	33878696	33878756	homologousElement_30793	cluster_371
chr8	7361542	7361690	homologousElement_49441	cluster_3490
chr13	8616772	8616834	homologousElement_10149	cluster_10
chr15	7250801	7250878	homologousElement_21495	cluster_5
chr15	3490595	3490661	homologousElement_17042	cluster_83
chr16	164178	164237	d4_peak31914	cluster_1209
chr13	8842974	8843516	homologousElement_10550	cluster_124
chr15	7637701	7637794	homologousElement_22776	cluster_5
chr10	134661767	134661819	homologousElement_3738	cluster_39
chr13	5472563	5475445	d30_peak19450#d4_peak22881#d0_peak29133,d4_peak22882#d30_peak19451#d0_peak29134,d0_peak29135#d4_peak22883#d30_peak19452	cluster_1565
chr1	160672722	160673638	d0_peak6804	cluster_1293
chr14	2264490	2264629	homologousElement_12696	cluster_10
chr15	8659806	8659957	homologousElement_25048	cluster_5
chr22	5059929	5059992	homologousElement_41525	cluster_48
chr15	6495727	6495784	homologousElement_19893	cluster_5
chr15	9070845	9070951	homologousElement_26351	cluster_5
chr19	39955232	39955374	homologousElement_33123	cluster_281
chr22	4908231	4908403	homologousElement_41277	cluster_183
chr4	135084662	135084767	homologousElement_45390	cluster_339
chr21	42934583	42934635	homologousElement_40761	cluster_2258
chr22	47121803	47123045	d30_peak47298#d4_peak56939,d30_peak47299	cluster_6380
chr14	2486058	2486212	homologousElement_13078	cluster_10
chr22	5434409	5434467	homologousElement_42155	cluster_4
chr15	4190059	4190135	homologousElement_18256	cluster_10
chr1	148356928	148356983	homologousElement_1768	cluster_5464
chr10	134686154	134686227	homologousElement_3798	cluster_63
chr12	126620985	126621153	homologousElement_5041	cluster_3053
chr16	31956803	31956871	d4_peak33171	cluster_1867
chr20	66195888	66195988	d4_peak54169	cluster_3043
chr1	16191450	16191625	homologousElement_192	cluster_192
chr13	8744275	8744909	homologousElement_10379	cluster_288
chr2	89622734	89622793	homologousElement_34120	cluster_4130
chr15	7166764	7166870	homologousElement_21218	cluster_5
chrX	127033595	127033826	homologousElement_52403	cluster_22
chr16	2661397	2661677	d4_peak32071#d30_peak26864#d0_peak40940	cluster_5566
chr21	3632075	3632144	homologousElement_36795	cluster_10
chr15	7586903	7587084	homologousElement_22611	cluster_5
chr5	70976982	70977116	homologousElement_46624	cluster_1794
chr15	76539403	76539461	homologousElement_29903	cluster_3916
chr9	77277857	77278706	homologousElement_51202	cluster_3682
chr15	4319298	4319357	homologousElement_18471	cluster_10
chr18	36072092	36072251	d4_peak39426#d0_peak48922	cluster_4567
chr2	20453140	20453209	homologousElement_33914	cluster_4326
chr15	7068408	7068491	homologousElement_20922	cluster_5
chr5	71730504	71730559	d0_peak89028	cluster_5078
chr8	11751885	11752160	homologousElement_49617	cluster_58
chr1	148329983	148330121	d0_peak6131#d4_peak5126	cluster_55
chr17	44144817	44145070	homologousElement_31950	cluster_2303
chr20	25841726	25841771	homologousElement_35195	cluster_745
chr15	6987999	6988105	homologousElement_20651	cluster_5
chr8	57795226	57795340	homologousElement_50024	cluster_4659
chr15	7002967	7003143	homologousElement_20700	cluster_5
chr20	66205708	66205898	homologousElement_35585	cluster_1719
chr5	17498989	17499044	homologousElement_46054	cluster_625
chr15	3858723	3859009	homologousElement_17673	cluster_12
chr13	7962947	7963149	homologousElement_9013	cluster_10
chr14	5718654	5718834	homologousElement_14446	cluster_43
chr1	16075328	16076004	d30_peak676#d0_peak797#d4_peak740	cluster_147
chr10	66829	67174	d0_peak11400	cluster_1039
chr4	8604795	8605108	d0_peak78935#d4_peak63862#d30_peak52901	cluster_1136
chr15	6932671	6932764	homologousElement_20485	cluster_5
chr15	8873115	8873296	homologousElement_25750	cluster_5
chr22	5209371	5209571	homologousElement_41774	cluster_10
chr2	132258530	132258595	homologousElement_34868	cluster_493
chr11	50509963	50510032	homologousElement_4208	cluster_4273
chr14	4987453	4987505	homologousElement_14088	cluster_39
chr13	19154157	19154289	d4_peak23177	cluster_3428
chr21	3320132	3320192	homologousElement_36262	cluster_10
chr22	7933297	7933512	homologousElement_42941	cluster_138
chr5	86765450	86765555	homologousElement_46779	cluster_396
chr2	94771364	94771594	homologousElement_34307	cluster_371
chr21	3822116	3822169	homologousElement_37122	cluster_128
chr13	7942674	7942860	homologousElement_8973	cluster_141
chr1	120409611	120409739	homologousElement_609	cluster_5052
chr14	2215968	2216030	homologousElement_12605	cluster_10
chr13	8528746	8528807	homologousElement_10006	cluster_10
chr14	2167195	2167266	homologousElement_12514	cluster_160
chrX	54802056	54802151	d30_peak78974	cluster_6168
chr1	147694873	147695048	homologousElement_1713	cluster_192
chr15	9149800	9149906	homologousElement_26602	cluster_5
chr8	11561097	11561429	d4_peak86320#d0_peak110374	cluster_1063
chr1	228025071	228025254	d4_peak8235	cluster_256
chr18	40342	40453	homologousElement_32175	cluster_654
chr13	8183733	8184407	homologousElement_9394	cluster_124
chr15	7110078	7110250	homologousElement_21061	cluster_5
chr22	5033931	5034070	homologousElement_41480	cluster_183
chr1	142948150	142948239	d30_peak4102#d0_peak5896#d4_peak4883	cluster_1203
chr1	227881446	227881506	homologousElement_2531	cluster_322
chr13	10509308	10509407	homologousElement_11625	cluster_184
chr15	6514878	6515059	homologousElement_19958	cluster_5
chr4	122774292	122774408	homologousElement_45273	cluster_5384
chr1	142877060	142877246	homologousElement_1266	cluster_1400
chr15	8770196	8770274	homologousElement_25413	cluster_5
chr15	8677761	8677942	homologousElement_25108	cluster_5
chr13	9114185	9114271	homologousElement_11023	cluster_274
chr10	81115454	81115531	homologousElement_3520	cluster_198
chr15	7922766	7922849	homologousElement_23428	cluster_5
chrX	56102341	56102549	d30_peak79004#d0_peak123100	cluster_4569
chr22	5019625	5019715	homologousElement_41459	cluster_360
chr14	64453540	64453606	d4_peak27538	cluster_1819
chr15	80370070	80370229	homologousElement_29968	cluster_1377
chr10	134685063	134685139	homologousElement_3795	cluster_38
chr1	143788099	143788175	homologousElement_1346	cluster_3332
chr21	4943734	4943820	homologousElement_38962	cluster_274
chr15	2870704	2870762	homologousElement_15981	cluster_131
chr2	113750489	113750566	d30_peak39978	cluster_1369
chr21	9807499	9807718	homologousElement_40569	cluster_798
chr13	7852555	7854058	homologousElement_8815	cluster_312
chr14	851334	851548	homologousElement_12241	cluster_138
chr15	28586218	28586320	homologousElement_29572	cluster_105
chr21	3831041	3831158	homologousElement_37130	cluster_51
chr22	5584605	5584941	homologousElement_42398	cluster_26
chr6	29620368	29620503	homologousElement_47303	cluster_4777
chr8	86510494	86510548	d4_peak88649	cluster_245
chr22	8479183	8479431	homologousElement_42972	cluster_442
chr10	47252969	47253124	homologousElement_3341	cluster_1463
chr15	9479673	9479730	homologousElement_27652	cluster_5
chr15	29503487	29503541	d4_peak29281	cluster_5817
chr4	9429136	9429281	homologousElement_44911	cluster_1700
chr4	134358775	134358900	d0_peak83628	cluster_5330
chr1	128533250	128533327	homologousElement_1089	cluster_38
chr10	80425891	80425954	homologousElement_3494	cluster_18
chr15	7219916	7219973	homologousElement_21391	cluster_5
chr13	8642956	8643422	homologousElement_10197	cluster_775
chr6	58035468	58035573	homologousElement_47470	cluster_5370
chr15	8380425	8380542	homologousElement_24799	cluster_5
chr4	193351872	193351956	homologousElement_45603	cluster_654
chr15	7553116	7553297	homologousElement_22497	cluster_5
chr17	37325904	37325945	homologousElement_31801	cluster_366
chr17	8792570	8792705	homologousElement_31295	cluster_522
chr11	71521191	71521330	homologousElement_4395	cluster_695
chr22	5184072	5184124	homologousElement_41739	cluster_278
chr15	2717164	2717240	homologousElement_15733	cluster_125
chr22	5592885	5592947	homologousElement_42410	cluster_3
chr15	6483791	6483897	homologousElement_19856	cluster_5
chr7	101511730	101512503	d0_peak106752#d30_peak68806#d4_peak83803	cluster_1450
chr13	7355711	7355774	homologousElement_7955	cluster_44
chr13	7091809	7091926	homologousElement_7478	cluster_51
chr15	9944735	9944818	homologousElement_28767	cluster_5
chr15	19800970	19801114	homologousElement_29166	cluster_1692
chr15	97570229	97570881	d0_peak40595#d4_peak31813#d30_peak26605	cluster_164
chr8	86694320	86694512	homologousElement_50277	cluster_279
chr13	7346941	7346999	homologousElement_7924	cluster_131
chr13	7418693	7420288	d4_peak22996,d0_peak29176,d30_peak19490	cluster_104
chr15	73655921	73655979	homologousElement_29864	cluster_254
chr2	141711439	141711675	homologousElement_34916	cluster_1878
chr7	57887418	57887499	homologousElement_48390	cluster_3132
chr21	3301179	3301323	homologousElement_36219	cluster_56
chrX	8976182	8976268	homologousElement_51873	cluster_140
chr21	4124582	4125456	d4_peak54299	cluster_31
chr19	57483330	57483390	d0_peak53761	cluster_413
chr15	7147716	7147801	homologousElement_21176	cluster_5
chr8	12267335	12267390	homologousElement_49753	cluster_1292
chr13	7938406	7938872	homologousElement_8965	cluster_775
chr13	7232416	7232479	homologousElement_7725	cluster_48
chr15	4310447	4311022	homologousElement_18456	cluster_124
chr15	4592338	4592386	homologousElement_18951	cluster_10
chr3	200853025	200853077	d4_peak63439	cluster_433
chr5	147242019	147242502	d0_peak92642	cluster_1318
chr22	17734967	17735260	d30_peak46156	cluster_5881
chr1	227870133	227870206	homologousElement_2506	cluster_552
chr17	28031644	28031887	homologousElement_31690	cluster_276
chr7	76166532	76167339	d4_peak82983#d0_peak105522,d30_peak68140	cluster_1450
chr22	6333292	6333463	homologousElement_42821	cluster_1378
chr19	518585	518697	d4_peak40872	cluster_3277
chr21	3701395	3701557	homologousElement_36908	cluster_227
chr10	38219571	38219705	homologousElement_3177	cluster_1307
chr16	18369093	18369174	homologousElement_30446	cluster_998
chr10	51536006	51536047	homologousElement_3443	cluster_2353
chr15	4025576	4026071	homologousElement_17958	cluster_354
chr15	8118877	8119049	homologousElement_23998	cluster_5
chr11	50249877	50249970	homologousElement_4174	cluster_1153
chr19	60946327	60946383	homologousElement_33834	cluster_4702
chr17	11498256	11498436	homologousElement_31309	cluster_5011
chr1	227931860	227932074	homologousElement_2636	cluster_260
chr2	86962909	86963057	homologousElement_34020	cluster_428
chr15	7602648	7602726	homologousElement_22665	cluster_5
chr22	6026487	6026545	homologousElement_42662	cluster_21
chrY	6675880	6676023	homologousElement_52745	cluster_3112
chr13	6964745	6964807	homologousElement_7256	cluster_3
chr14	5889906	5889971	homologousElement_14481	cluster_642
chr21	6139029	6139089	homologousElement_40187	cluster_21
chr9	44066225	44066331	homologousElement_50953	cluster_1587
chr5	137831979	137832141	homologousElement_46878	cluster_4928
chr11	3592437	3592574	homologousElement_3996	cluster_11
chr17	23057195	23057904	homologousElement_31606	cluster_155
chr20	29960071	29961191	homologousElement_35290	cluster_104
chr21	5013883	5013974	homologousElement_39088	cluster_1
chr7	144926977	144927199	d0_peak109049,d4_peak85326	cluster_2796
chr15	9693770	9693827	homologousElement_28100	cluster_5
chr19	23553415	23553940	d4_peak42165#d30_peak35231#d0_peak52210	cluster_780
chr15	9163578	9163662	homologousElement_26634	cluster_5
chr15	6553639	6553722	homologousElement_20088	cluster_5
chr15	7509218	7509301	homologousElement_22351	cluster_5
chr15	8669385	8669442	homologousElement_25079	cluster_5
chr15	8933757	8933863	homologousElement_25929	cluster_5
chr13	12800512	12801576	homologousElement_11788	cluster_107
chr21	3364919	3364979	homologousElement_36339	cluster_10
chr21	3529184	3529765	homologousElement_36611	cluster_124
chr13	9747585	9747658	homologousElement_11550	cluster_63
chr17	20815410	20815653	homologousElement_31473	cluster_276
chr7	103910105	103910588	d0_peak106952#d30_peak68966#d4_peak83985	cluster_4037
chr17	21623224	21623651	homologousElement_31496	cluster_57
chr15	4400177	4400239	homologousElement_18610	cluster_3
chr18	79017046	79017098	d4_peak40754	cluster_1978
chr11	3500358	3500694	d0_peak17161#d30_peak11482	cluster_1502
chr22	5825191	5825245	homologousElement_42638	cluster_30
chr15	3683461	3684084	homologousElement_17370	cluster_288
chr1	146250550	146250726	homologousElement_1621	cluster_192
chr13	6924047	6924120	homologousElement_7178	cluster_23
chr21	3812789	3812849	homologousElement_37110	cluster_10
chr4	123265575	123265640	d4_peak66737	cluster_4867
chr13	9233125	9233226	homologousElement_11227	cluster_103
chr15	7330498	7330576	homologousElement_21754	cluster_5
chr21	3879358	3880203	homologousElement_37214	cluster_133
chrX	8987475	8987530	homologousElement_51907	cluster_1163
chr8	11781331	11781384	homologousElement_49631	cluster_121
chr9	40762700	40762765	homologousElement_50710	cluster_565
chr15	2530324	2530397	homologousElement_15409	cluster_23
chr1	223219447	223219514	homologousElement_2199	cluster_5486
chr13	7683005	7683079	homologousElement_8525	cluster_10
chr21	6263636	6263713	homologousElement_40292	cluster_38
chr22	9634890	9635176	homologousElement_43202	cluster_22
chr17	63112246	63112308	d0_peak46749	cluster_1106
chr15	2537473	2538349	homologousElement_15437	cluster_31
chr22	5565827	5565928	homologousElement_42376	cluster_103
chr15	3746895	3746964	homologousElement_17489	cluster_1
chr15	4662524	4662627	homologousElement_19067	cluster_49
chr1	144301642	144301683	homologousElement_1393	cluster_3076
chr16	75889063	75889192	homologousElement_31094	cluster_703
chr15	1754931	1754986	d0_peak37012	cluster_730
chrX	54748988	54749154	d0_peak123075#d30_peak78970	cluster_3347
chr13	8480758	8480995	homologousElement_9920	cluster_10
chr14	5349121	5349178	homologousElement_14375	cluster_21
chr16	16315221	16316026	d0_peak41525#d4_peak32575#d30_peak27265	cluster_1667
chr2	110895615	110895710	homologousElement_34493	cluster_476
chr21	5170590	5170734	homologousElement_39338	cluster_56
chr15	9917948	9918049	homologousElement_28678	cluster_5
chr22	5302704	5302767	homologousElement_41940	cluster_44
chr5	142528468	142528508	homologousElement_46905	cluster_218
chr1	16542601	16542872	d4_peak783#d0_peak841#d30_peak707	cluster_2180
chr15	8260785	8260937	homologousElement_24435	cluster_5
chr16	94080782	94080845	d4_peak34714	cluster_5655
chr15	7120774	7120946	homologousElement_21095	cluster_5
chr13	9708787	9708846	homologousElement_11513	cluster_21
chr15	4194050	4194122	homologousElement_18263	cluster_100
chr21	4415562	4415640	homologousElement_38101	cluster_19
chr6	149844131	149844207	homologousElement_47578	cluster_225
chr15	4504446	4504491	homologousElement_18801	cluster_10
chr3	200181872	200181924	d4_peak63402	cluster_1764
chr15	4055520	4055583	homologousElement_18022	cluster_44
chr15	4385008	4385503	homologousElement_18584	cluster_354
chr16	5176682	5176745	homologousElement_30297	cluster_308
chr21	3139215	3139409	homologousElement_35950	cluster_10
chr22	4618906	4619044	d0_peak68092#d4_peak55398#d30_peak46103	cluster_4559
chr12	130429054	130429094	homologousElement_5049	cluster_2436
chr15	2970714	2970828	homologousElement_16160	cluster_24
chr13	9092386	9092447	homologousElement_10996	cluster_10
chr15	3564008	3564205	homologousElement_17164	cluster_10
chr15	20444889	20444974	homologousElement_29273	cluster_1157
chr22	5201957	5202026	homologousElement_41765	cluster_124
chr9	77033321	77033433	homologousElement_51162	cluster_152
chr1	16219292	16219587	d0_peak808	cluster_967
chr15	8630464	8630570	homologousElement_24952	cluster_5
chr1	148430894	148431974	d4_peak5136#d0_peak6141#d30_peak4362,d0_peak6142#d4_peak5137#d30_peak4363	cluster_1492
chr11	49235748	49235844	homologousElement_4111	cluster_3122
chr15	9578765	9578842	homologousElement_27948	cluster_5
chr13	6105235	6105390	homologousElement_5741	cluster_15
chr14	2445847	2445919	homologousElement_13009	cluster_100
chr15	8176329	8176414	homologousElement_24154	cluster_5
chr9	79487850	79487940	homologousElement_51335	cluster_1169
chr15	7071024	7071130	homologousElement_20930	cluster_5
chr13	8230325	8230546	homologousElement_9475	cluster_124
chr1	128387106	128387321	homologousElement_977	cluster_138
chr4	142434809	142435074	homologousElement_45419	cluster_5307
chr10	48676301	48676430	homologousElement_3406	cluster_4584
chr15	2554862	2555017	homologousElement_15454	cluster_15
chr14	13878378	13878430	d4_peak25985	cluster_6197
chr15	6458258	6458341	homologousElement_19771	cluster_5
chr15	82068467	82068605	homologousElement_29993	cluster_3136
chr1	242518465	242518520	d0_peak11167	cluster_5939
chr13	9234681	9234753	homologousElement_11229	cluster_100
chr13	9651361	9651612	homologousElement_11468	cluster_21
chr14	4997771	4998021	homologousElement_14100	cluster_21
chr15	8300560	8300712	homologousElement_24554	cluster_5
chr15	7577510	7577616	homologousElement_22580	cluster_5
chr13	7208061	7208112	homologousElement_7683	cluster_10
chr18	63867616	63867722	homologousElement_32395	cluster_3371
chr9	124685997	124686039	homologousElement_51623	cluster_218
chr12	125897525	125897595	d0_peak28779	cluster_5155
chr17	23083100	23083809	homologousElement_31628	cluster_155
chr21	3419371	3419437	homologousElement_36429	cluster_83
chr22	4938077	4938363	homologousElement_41326	cluster_12
chr9	42528778	42528834	homologousElement_50851	cluster_1016
chr6	722234	722316	homologousElement_47094	cluster_707
chr22	5258109	5258170	homologousElement_41864	cluster_10
chr15	7048877	7048983	homologousElement_20857	cluster_5
chr15	7182859	7182965	homologousElement_21271	cluster_5
chr15	8115255	8115427	homologousElement_23986	cluster_5
chrX	134157940	134158059	homologousElement_52457	cluster_236
chrX	49524571	49524624	homologousElement_52005	cluster_2070
chr1	128217450	128217526	homologousElement_843	cluster_38
chr15	7528629	7528686	homologousElement_22414	cluster_5
chr15	18765517	18765593	homologousElement_29089	cluster_861
chr9	77586394	77586446	homologousElement_51212	cluster_814
[truncated: 62,631 more rows]

## Sheet: iCM clusters
Supplementary Table 3: clustered noncoding elements across iCM development
All cluster into generated from chromatin accessability across 3 timepoints from in vitro cardiomyocyte differentation (Element name lists from large clusters wrap to the next line)
#nNodes	clusterName	elementNames	avgPercIdentity	minPercIdentity	maxPercIdentity
235	cluster_1	homologousElement_38943,homologousElement_5229,d4_peak28912#d0_peak37095,homologousElement_5311,d0_peak29238,homologousElement_5394,homologousElement_5477,homologousElement_5560,homologousElement_5643,homologousElement_5725,homologousElement_5808,homologousElement_5892,homologousElement_5973,homologousElement_6056,homologousElement_6140,homologousElement_6222,homologousElement_6304,homologousElem…	97.86	71.43	100
2	cluster_2	homologousElement_34708,d4_peak48288	100	100	100
641	cluster_3	homologousElement_10303,homologousElement_5183,d0_peak67128#d4_peak54224,homologousElement_5185,homologousElement_5187,homologousElement_5189,homologousElement_5265,homologousElement_5267,homologousElement_5269,homologousElement_5271,homologousElement_5347,homologousElement_5349,homologousElement_5351,homologousElement_5353,homologousElement_5431,homologousElement_5433,homologousElement_5435,homo…	97.83	88.71	100
235	cluster_4	homologousElement_11383,homologousElement_5228,d4_peak28911,homologousElement_5310,d4_peak55472,homologousElement_5393,homologousElement_5476,homologousElement_5559,homologousElement_5642,homologousElement_5724,homologousElement_5807,homologousElement_5891,homologousElement_5972,homologousElement_6055,homologousElement_6139,homologousElement_6221,homologousElement_6303,homologousElement_6386,homo…	98.99	82.76	100
9531	cluster_5	homologousElement_25214,homologousElement_19390,d4_peak28934#d0_peak37098#d30_peak24294,homologousElement_19342,homologousElement_19346,homologousElement_19349,homologousElement_19352,homologousElement_19355,homologousElement_19358,homologousElement_19362,homologousElement_19395,homologousElement_19401,homologousElement_19407,homologousElement_19412,homologousElement_19418,homologousElement_19421…
ent_19925,homologousElement_19931,homologousElement_19937,homologousElement_19943,homologousElement_19949,homologousElement_19955,homologousElement_19961,homologousElement_19967,homologousElement_19973,homologousElement_19979,homologousElement_19985,homologousElement_19991,homologousElement_19997,homologousElement_20003,homologousElement_20009,homologousElement_20015,homologousElement_20021,homol…
ent_22472,homologousElement_22478,homologousElement_22484,homologousElement_22490,homologousElement_22496,homologousElement_22502,homologousElement_22508,homologousElement_22514,homologousElement_22520,homologousElement_22526,homologousElement_22532,homologousElement_22538,homologousElement_22544,homologousElement_22550,homologousElement_22562,homologousElement_22568,homologousElement_22574,homol…
ent_23163,homologousElement_23173,homologousElement_23158,homologousElement_23179,homologousElement_23185,homologousElement_23191,homologousElement_23197,homologousElement_23203,homologousElement_23209,homologousElement_23215,homologousElement_23221,homologousElement_23227,homologousElement_23233,homologousElement_23245,homologousElement_23253,homologousElement_23259,homologousElement_23265,homol…
ousElement_23415,homologousElement_23420,homologousElement_23425,homologousElement_23430,homologousElement_23434,homologousElement_23438,homologousElement_23442,homologousElement_23446,homologousElement_23450,homologousElement_23454,homologousElement_23458,homologousElement_23462,homologousElement_23466,homologousElement_23470,homologousElement_23474,homologousElement_23476,homologousElement_2347…
ousElement_27297,homologousElement_27303,homologousElement_27308,homologousElement_27314,homologousElement_27320,homologousElement_27326,homologousElement_27332,homologousElement_27337,homologousElement_27343,homologousElement_27349,homologousElement_27355,homologousElement_27360,homologousElement_27366,homologousElement_27372,homologousElement_27378,homologousElement_27384,homologousElement_2739…
ousElement_27926,homologousElement_27932,homologousElement_27938,homologousElement_27944,homologousElement_27950,homologousElement_27956,homologousElement_27961,homologousElement_27965,homologousElement_27969,homologousElement_27973,homologousElement_27978,homologousElement_27982,homologousElement_27987,homologousElement_27990,homologousElement_27995,homologousElement_27999,homologousElement_2800…			97.25	70.2	100
5	cluster_6	d4_peak82997,d0_peak105399#d4_peak82876,d0_peak105534,d0_peak105521#d4_peak82982,homologousElement_48928	98.63	94.51	100
6	cluster_7	homologousElement_52615,homologousElement_51814,d4_peak94693,homologousElement_51815,homologousElement_52614,homologousElement_52613	87.5	80.77	100
2	cluster_8	homologousElement_52166,d4_peak96328	96.72	96.72	96.72
3	cluster_9	d0_peak104021,d4_peak11776#d0_peak14893,homologousElement_46972	95.15	93.94	96.36
4513	cluster_10	homologousElement_9259,homologousElement_5197,d4_peak54409,homologousElement_5211,d30_peak46139#d4_peak55470#d0_peak68128,homologousElement_5215,homologousElement_5279,homologousElement_5212,d4_peak54406,homologousElement_5216,homologousElement_5298,homologousElement_5361,homologousElement_5293,homologousElement_5375,homologousElement_5445,homologousElement_5294,homologousElement_5376,homologousE…
ent_6700,homologousElement_6769,homologousElement_6704,homologousElement_6690,homologousElement_6774,homologousElement_6788,homologousElement_6852,homologousElement_6784,homologousElement_6867,homologousElement_6935,homologousElement_6871,homologousElement_6857,homologousElement_6940,homologousElement_6954,homologousElement_7017,homologousElement_6950,homologousElement_7032,homologousElement_7100…
t_17996,homologousElement_17933,homologousElement_18012,homologousElement_18075,homologousElement_18011,homologousElement_18090,homologousElement_18152,homologousElement_18091,homologousElement_18168,homologousElement_18231,homologousElement_18167,homologousElement_18246,homologousElement_18308,homologousElement_18247,homologousElement_18324,homologousElement_18387,homologousElement_18323,homolog…
t_41286,homologousElement_41269,homologousElement_41284,homologousElement_41357,homologousElement_41342,homologousElement_41359,homologousElement_41344,homologousElement_41287,homologousElement_41360,homologousElement_41415,homologousElement_41430,homologousElement_41413,homologousElement_41428,homologousElement_41501,homologousElement_41486,homologousElement_41503,homologousElement_41488,homolog…			88.08	70.27	100
17	cluster_11	homologousElement_30312,homologousElement_4425,d0_peak110144,homologousElement_3996,homologousElement_4352,homologousElement_4714,homologousElement_44146,homologousElement_49344,homologousElement_49568,homologousElement_49764,homologousElement_49885,homologousElement_49895,homologousElement_44011,homologousElement_44337,homologousElement_44755,homologousElement_44942,homologousElement_49452	94.68	91.91	100
220	cluster_12	homologousElement_38901,homologousElement_5178,d30_peak46119,homologousElement_5260,d0_peak29193,homologousElement_5342,d4_peak22927,homologousElement_5426,d0_peak37048,homologousElement_5509,d4_peak55413,homologousElement_5592,d30_peak24264,homologousElement_5674,d0_peak67166,homologousElement_5757,d30_peak46116,homologousElement_5922,homologousElement_6004,homologousElement_6088,homologousEleme…	99.99	99.31	100
4	cluster_13	d0_peak44733#d4_peak35535,homologousElement_31426,homologousElement_31464,homologousElement_31476	81.11	78.99	82.61
229	cluster_14	homologousElement_10027,homologousElement_5160,d4_peak28900,homologousElement_5242,d4_peak54316,homologousElement_5324,d4_peak54346,homologousElement_5407,d4_peak54226,homologousElement_5490,d4_peak28870,homologousElement_5573,d4_peak54246,homologousElement_5656,d4_peak54353,homologousElement_5738,d4_peak25943,homologousElement_5821,d30_peak19480,homologousElement_5904,d4_peak54393,homologousElem…	99.67	74.55	100
235	cluster_15	homologousElement_6567,homologousElement_5162,d4_peak54220#d0_peak67126#d30_peak45160,homologousElement_5244,d0_peak29223,homologousElement_5326,homologousElement_5410,homologousElement_5493,homologousElement_5576,homologousElement_5658,homologousElement_5741,homologousElement_5824,homologousElement_5906,homologousElement_5988,homologousElement_6072,homologousElement_6155,homologousElement_6237,h…	99.1	76.36	100
140	cluster_16	homologousElement_48151,homologousElement_25,d4_peak82551,homologousElement_27,d4_peak82552,homologousElement_2162,homologousElement_2163,homologousElement_2217,homologousElement_2896,homologousElement_2219,d0_peak105173,homologousElement_2220,d30_peak67812,homologousElement_2894,homologousElement_3197,homologousElement_3195,homologousElement_48237,homologousElement_31237,homologousElement_44567,…	94.75	73.68	100
4	cluster_17	homologousElement_50390,homologousElement_2227,d30_peak68612,homologousElement_5030	85.4	78.18	90.74
3	cluster_18	homologousElement_3494,d4_peak11358,homologousElement_3496	78.58	77.78	79.37
219	cluster_19	homologousElement_19070,homologousElement_5176,d4_peak22992,homologousElement_5258,homologousElement_5340,homologousElement_5424,homologousElement_5507,homologousElement_5590,homologousElement_5672,homologousElement_5755,homologousElement_5838,homologousElement_5920,homologousElement_6002,homologousElement_6086,homologousElement_6169,homologousElement_6251,homologousElement_6334,homologousElement…	100	100	100
148	cluster_20	homologousElement_16333,homologousElement_11131,d4_peak25934,homologousElement_11198,homologousElement_11265,homologousElement_11348,homologousElement_12437,homologousElement_12512,homologousElement_12589,homologousElement_12665,homologousElement_12740,homologousElement_12816,homologousElement_12893,homologousElement_12970,homologousElement_13046,homologousElement_13123,homologousElement_13198,ho…	98.17	73.58	100
818	cluster_21	homologousElement_40129,homologousElement_766,d0_peak47949,homologousElement_778,homologousElement_786,homologousElement_793,homologousElement_801,homologousElement_809,homologousElement_818,homologousElement_825,homologousElement_833,homologousElement_840,homologousElement_847,homologousElement_848,homologousElement_855,homologousElement_863,homologousElement_871,homologousElement_878,homologous…	84.6	70.49	100
267	cluster_22	homologousElement_13875,homologousElement_804,d4_peak59668#d0_peak73215,homologousElement_830,homologousElement_858,homologousElement_866,homologousElement_881,homologousElement_932,homologousElement_940,homologousElement_1125,homologousElement_3244,homologousElement_11448,homologousElement_12245,homologousElement_13671,homologousElement_13947,homologousElement_14011,homologousElement_14031,homol…	89.22	73.24	100
450	cluster_23	homologousElement_11134,homologousElement_5194,d30_peak19533#d4_peak23110,homologousElement_5208,homologousElement_5290,homologousElement_5372,homologousElement_5456,homologousElement_5539,homologousElement_5622,homologousElement_5704,homologousElement_5787,homologousElement_5870,homologousElement_5952,homologousElement_6034,homologousElement_6118,homologousElement_6201,homologousElement_6283,hom…	97.12	70.42	100
228	cluster_24	homologousElement_17418,homologousElement_5235,d0_peak67202,homologousElement_5317,d4_peak25942,homologousElement_5400,homologousElement_5483,homologousElement_5566,homologousElement_5649,homologousElement_5731,homologousElement_5814,homologousElement_5898,homologousElement_5979,homologousElement_6062,homologousElement_6145,homologousElement_6228,homologousElement_6310,homologousElement_6393,homo…	98.99	71.21	100
24	cluster_25	homologousElement_51375,homologousElement_1179,d4_peak91748#d0_peak117842,homologousElement_1287,d4_peak91889,homologousElement_1368,homologousElement_3252,homologousElement_14640,homologousElement_34144,homologousElement_34240,homologousElement_34274,homologousElement_34317,homologousElement_43341,homologousElement_50854,homologousElement_14654,homologousElement_34137,homologousElement_34232,hom…	97.62	88.61	100
223	cluster_26	homologousElement_16032,homologousElement_5169,d0_peak29230#d30_peak19529,homologousElement_5251,d4_peak55462#d30_peak46132#d0_peak68124,homologousElement_5333,d4_peak54401#d0_peak67196#d30_peak45209,homologousElement_5417,d4_peak23124,homologousElement_5500,d4_peak54221,homologousElement_5583,d30_peak21662#d4_peak25891#d0_peak33360,homologousElement_5665,d30_peak45198,homologousElement_5748,homo…	99.38	82.49	100
176	cluster_27	homologousElement_32907,homologousElement_4862,d4_peak67054,homologousElement_11775,d0_peak83641,homologousElement_14516,homologousElement_32748,homologousElement_31552,homologousElement_31579,homologousElement_32760,homologousElement_32754,homologousElement_32764,homologousElement_32768,homologousElement_32772,homologousElement_32777,homologousElement_32782,homologousElement_32787,homologousElem…	96.61	78.26	100
2	cluster_28	d30_peak19052,homologousElement_5014	87.5	87.5	87.5
4	cluster_29	d30_peak56912,homologousElement_11715,homologousElement_40496,homologousElement_14568	97.76	97.3	98.65
228	cluster_30	homologousElement_43312,homologousElement_716,d4_peak25983,homologousElement_719,d4_peak28959,homologousElement_721,homologousElement_748,homologousElement_750,homologousElement_752,homologousElement_755,homologousElement_11431,homologousElement_11433,homologousElement_11436,homologousElement_11619,homologousElement_11621,homologousElement_11623,homologousElement_11626,homologousElement_13655,hom…	88.3	72.58	98.21
279	cluster_31	d4_peak22966,homologousElement_4848,d0_peak37046,d4_peak22907,homologousElement_4870,d30_peak46113,d4_peak22910,d0_peak33366,homologousElement_5392,d0_peak67134#d4_peak54245,d4_peak22914#d30_peak19473,d0_peak67195,d4_peak22917,d0_peak67164,d0_peak29151,d4_peak28815,d4_peak22923,d0_peak37059#d4_peak28820,d4_peak22924,d0_peak37083#d4_peak28894,d4_peak22926,d0_peak68129,homologousElement_5890,d4_pea…	98.38	72.5	100
4	cluster_32	d4_peak31181,homologousElement_30063,homologousElement_53196,homologousElement_53287	98.83	96.49	100
14	cluster_33	homologousElement_51149,homologousElement_11895,d0_peak94132,homologousElement_32250,d0_peak94261,homologousElement_34362,homologousElement_35347,homologousElement_40686,homologousElement_46957,homologousElement_50881,homologousElement_51238,homologousElement_50685,homologousElement_50983,homologousElement_51343	92.09	85.59	100
2	cluster_34	homologousElement_32117,d4_peak36851	91.8	91.8	91.8
2	cluster_35	homologousElement_52681,d0_peak123628	98.94	98.94	98.94
223	cluster_36	homologousElement_39416,homologousElement_5181,d30_peak46126#d0_peak68119#d4_peak55453,homologousElement_5263,d4_peak36108#d30_peak30336#d0_peak45268#d4_peak36109,homologousElement_5345,d4_peak28874,homologousElement_5429,d4_peak28785,homologousElement_5512,d4_peak28865,homologousElement_5595,d4_peak28803,homologousElement_5677,d4_peak28861,homologousElement_5760,d4_peak55434,homologousElement_58…	99.53	87.07	100
235	cluster_37	homologousElement_5641,homologousElement_5227,d0_peak33378,homologousElement_5309,homologousElement_5391,homologousElement_5475,homologousElement_5558,homologousElement_5723,homologousElement_5806,homologousElement_5889,homologousElement_5971,homologousElement_6053,homologousElement_6137,homologousElement_6220,homologousElement_6302,homologousElement_6384,homologousElement_6467,homologousElement_…	98.99	81.82	100
458	cluster_38	homologousElement_14285,homologousElement_764,d4_peak59667,homologousElement_770,homologousElement_775,homologousElement_782,homologousElement_789,homologousElement_796,homologousElement_806,homologousElement_813,homologousElement_821,homologousElement_828,homologousElement_836,homologousElement_843,homologousElement_852,homologousElement_860,homologousElement_868,homologousElement_875,homologous…	88.78	70.41	100
465	cluster_39	homologousElement_40233,homologousElement_765,d4_peak91870,homologousElement_771,homologousElement_776,homologousElement_781,homologousElement_788,homologousElement_795,homologousElement_807,homologousElement_814,homologousElement_820,homologousElement_827,homologousElement_835,homologousElement_842,homologousElement_853,homologousElement_861,homologousElement_869,homologousElement_876,homologous…	91.95	78.85	100
6	cluster_40	d30_peak46936#d4_peak56510,homologousElement_11813,d4_peak53775#d0_peak66664#d30_peak44756,homologousElement_40596,d0_peak69103,d0_peak66665	82.1	74.84	89.66
49	cluster_41	homologousElement_46083,homologousElement_45984,d4_peak69348,homologousElement_45989,homologousElement_45996,homologousElement_46001,homologousElement_46010,homologousElement_46015,homologousElement_46020,homologousElement_46025,homologousElement_46030,homologousElement_46035,homologousElement_46040,homologousElement_46045,homologousElement_46050,homologousElement_46055,homologousElement_46059,ho…	98.66	89.47	100
73	cluster_42	homologousElement_1204,homologousElement_705,d30_peak67894,homologousElement_709,homologousElement_1146,homologousElement_1149,homologousElement_1152,homologousElement_1153,homologousElement_1156,homologousElement_1175,homologousElement_1311,homologousElement_1344,homologousElement_3222,homologousElement_14632,homologousElement_14638,homologousElement_28968,homologousElement_30683,homologousEleme…	91.63	75	100
36	cluster_43	homologousElement_40376,homologousElement_746,d0_peak117531,homologousElement_11617,d4_peak63433,homologousElement_11881,homologousElement_13833,homologousElement_14446,homologousElement_34349,homologousElement_34595,homologousElement_34666,homologousElement_35324,homologousElement_35336,homologousElement_40676,homologousElement_42851,homologousElement_43289,homologousElement_45028,homologousElem…	90.54	77.22	99.44
450	cluster_44	homologousElement_7356,homologousElement_5206,d4_peak23104,homologousElement_5226,homologousElement_5288,homologousElement_5308,homologousElement_5370,homologousElement_5390,homologousElement_5454,homologousElement_5474,homologousElement_5537,homologousElement_5557,homologousElement_5620,homologousElement_5640,homologousElement_5702,homologousElement_5722,homologousElement_5785,homologousElement_…	99.31	74.55	100
3	cluster_45	homologousElement_4797,d0_peak24617#d4_peak19399,homologousElement_4798	90.28	89.7	90.85
223	cluster_46	homologousElement_18359,homologousElement_5168,d0_peak37085,homologousElement_5250,d0_peak68102,homologousElement_5332,homologousElement_5416,homologousElement_5499,homologousElement_5582,homologousElement_5664,homologousElement_5747,homologousElement_5830,homologousElement_5912,homologousElement_5994,homologousElement_6078,homologousElement_6161,homologousElement_6243,homologousElement_6326,homo…	100	100	100
5	cluster_47	homologousElement_29593,d0_peak39270,homologousElement_29507,homologousElement_29942,homologousElement_30064	85.53	82.11	89.47
240	cluster_48	homologousElement_5987,homologousElement_5161,d30_peak43976,homologousElement_5243,homologousElement_5325,homologousElement_5409,homologousElement_5492,homologousElement_5575,homologousElement_5657,homologousElement_5740,homologousElement_5823,homologousElement_5905,homologousElement_6071,homologousElement_6154,homologousElement_6236,homologousElement_6319,homologousElement_6401,homologousElement…	99.05	83.87	100
219	cluster_49	homologousElement_16034,homologousElement_5172,d0_peak68127#d4_peak55467#d30_peak46135,homologousElement_5254,d4_peak54402#d30_peak45210,homologousElement_5336,homologousElement_5420,homologousElement_5503,homologousElement_5586,homologousElement_5668,homologousElement_5751,homologousElement_5834,homologousElement_5916,homologousElement_5998,homologousElement_6082,homologousElement_6165,homologou…	99.95	98.08	100
20	cluster_50	d0_peak17941,d30_peak3446,d0_peak75601,homologousElement_445,d0_peak98336#d30_peak64051#d4_peak77857,homologousElement_2137,d0_peak115539,homologousElement_3579,homologousElement_4546,homologousElement_4832,homologousElement_5009,homologousElement_12017,homologousElement_33911,homologousElement_34990,homologousElement_46774,homologousElement_49053,homologousElement_4581,homologousElement_4952,hom…	85.7	74.42	97.31
226	cluster_51	homologousElement_38522,homologousElement_5163,d0_peak29235#d4_peak23115#d30_peak19535,homologousElement_5245,d4_peak23106#d0_peak29229#d30_peak19528,homologousElement_5327,homologousElement_5411,homologousElement_5494,homologousElement_5577,homologousElement_5659,homologousElement_5742,homologousElement_5825,homologousElement_5907,homologousElement_5989,homologousElement_6073,homologousElement_6…	99.55	77.46	100
5	cluster_52	homologousElement_30784,homologousElement_29138,d30_peak58422,homologousElement_28995,homologousElement_30924	93.64	93.02	95.35
13	cluster_53	homologousElement_53323,homologousElement_30230,d4_peak31905#d30_peak26689#d0_peak40729,homologousElement_3907,d30_peak34043,d4_peak18316,d0_peak67101,d0_peak50900,d4_peak90473,homologousElement_34552,homologousElement_44584,homologousElement_52573,homologousElement_35128	99.18	97.52	100
2	cluster_54	d0_peak105315,homologousElement_51941	97.18	97.18	97.18
6	cluster_55	homologousElement_1244,d4_peak5134#d30_peak4360,d4_peak4900#d0_peak5908,d0_peak6051#d4_peak5039,d0_peak6070#d30_peak4298#d4_peak5052,d0_peak6131#d4_peak5126	93.16	80.37	100
219	cluster_56	homologousElement_12959,homologousElement_5177,d4_peak55457#d0_peak68121#d30_peak46129,homologousElement_5259,homologousElement_5341,homologousElement_5425,homologousElement_5508,homologousElement_5591,homologousElement_5673,homologousElement_5756,homologousElement_5839,homologousElement_5921,homologousElement_6003,homologousElement_6087,homologousElement_6170,homologousElement_6252,homologousEle…	99.91	93.88	100
370	cluster_57	homologousElement_32898,homologousElement_14517,d30_peak75578#d4_peak91792#d0_peak117882,homologousElement_11774,d4_peak91731,d4_peak42700#d0_peak52581,homologousElement_4863,homologousElement_31553,homologousElement_31580,homologousElement_33085,homologousElement_32773,homologousElement_32749,d4_peak42702,homologousElement_32756,d4_peak42703#d30_peak35715,d30_peak35713,d30_peak35712#d0_peak52580…	95.98	70.51	100
61	cluster_58	homologousElement_49813,homologousElement_49373,d0_peak110421,d0_peak23770,d0_peak110153,d0_peak110152,homologousElement_49374,homologousElement_49379,homologousElement_49491,homologousElement_49593,homologousElement_49597,homologousElement_49601,homologousElement_49605,homologousElement_49609,homologousElement_49613,homologousElement_49617,homologousElement_49621,homologousElement_49625,homologo…	99.05	93.82	100
87	cluster_59	homologousElement_45756,homologousElement_772,d4_peak68726,homologousElement_1011,homologousElement_3633,homologousElement_3641,homologousElement_3649,homologousElement_3657,homologousElement_3665,homologousElement_3673,homologousElement_3681,homologousElement_3689,homologousElement_3697,homologousElement_3705,homologousElement_3713,homologousElement_3721,homologousElement_3729,homologousElement_…	97.61	83.02	100
21	cluster_60	homologousElement_30132,homologousElement_29485,d4_peak94029,homologousElement_3104,homologousElement_29516,homologousElement_29601,homologousElement_29614,homologousElement_29660,homologousElement_30208,homologousElement_30077,homologousElement_29992,homologousElement_30016,homologousElement_53184,homologousElement_53275,homologousElement_29498,homologousElement_29551,homologousElement_29854,hom…	86.84	74.68	100
4	cluster_61	homologousElement_32312,d4_peak28960,homologousElement_29167,homologousElement_40619	97.8	94.51	100
31	cluster_62	homologousElement_19177,homologousElement_760,d0_peak73219,homologousElement_5103,homologousElement_12342,homologousElement_14433,homologousElement_15311,homologousElement_35812,homologousElement_40325,homologousElement_40364,homologousElement_41008,homologousElement_42975,homologousElement_43257,homologousElement_43276,homologousElement_44224,homologousElement_51123,homologousElement_11440,homol…	96.31	92.68	100
471	cluster_63	homologousElement_40242,homologousElement_768,d0_peak47950,homologousElement_780,homologousElement_784,homologousElement_791,homologousElement_798,homologousElement_803,homologousElement_811,homologousElement_816,homologousElement_823,homologousElement_831,homologousElement_838,homologousElement_845,homologousElement_850,homologousElement_857,homologousElement_865,homologousElement_873,homologous…	88.86	72.5	100
44	cluster_64	homologousElement_44644,homologousElement_3027,d0_peak20027,homologousElement_3958,homologousElement_4011,homologousElement_4303,homologousElement_4366,homologousElement_11980,homologousElement_15000,homologousElement_44094,homologousElement_44106,homologousElement_44161,homologousElement_44393,homologousElement_44404,homologousElement_44632,homologousElement_44703,homologousElement_44713,homolog…	92.16	78.79	100
2	cluster_65	homologousElement_35149,d30_peak43370	88.12	88.12	88.12
4	cluster_66	d4_peak95922,homologousElement_52034,homologousElement_52044,homologousElement_52048	83.11	71.21	90.62
149	cluster_67	homologousElement_48203,homologousElement_26,d30_peak67811#d4_peak82550,homologousElement_3196,d4_peak82553,homologousElement_3926,d4_peak8172,homologousElement_2218,homologousElement_48126,homologousElement_32447,d4_peak82630,homologousElement_31238,homologousElement_44568,homologousElement_47015,homologousElement_47995,homologousElement_47998,homologousElement_47997,homologousElement_47999,homo…	93.92	70.59	100
42	cluster_68	homologousElement_47954,homologousElement_32,d0_peak83066#d4_peak66696#d30_peak55279,homologousElement_35,homologousElement_38,homologousElement_41,homologousElement_2167,homologousElement_2191,homologousElement_2210,homologousElement_2900,homologousElement_3190,homologousElement_31229,homologousElement_31232,homologousElement_44561,homologousElement_44564,homologousElement_47003,homologousElemen…	96.15	88.73	100
219	cluster_69	homologousElement_17719,homologousElement_5231,d4_peak25940,homologousElement_5313,homologousElement_5396,homologousElement_5479,homologousElement_5562,homologousElement_5645,homologousElement_5727,homologousElement_5810,homologousElement_5894,homologousElement_5975,homologousElement_6058,homologousElement_6142,homologousElement_6224,homologousElement_6306,homologousElement_6389,homologousElement…	100	100	100
8	cluster_70	homologousElement_51060,homologousElement_14524,d0_peak83647,homologousElement_11768,homologousElement_40553,homologousElement_50670,homologousElement_50802,homologousElement_51255	98.08	96.77	99.46
3	cluster_71	homologousElement_4795,d0_peak24630,d4_peak19398#d0_peak24616#d30_peak16549	87.5	79.41	95.59
58	cluster_72	homologousElement_32606,d30_peak35202#d4_peak42133#d0_peak52181,d4_peak42110#d0_peak52160#d30_peak35185,d0_peak52193,d0_peak52161#d4_peak42111,d30_peak35235#d4_peak42169#d0_peak52213,d0_peak52164#d4_peak42114#d30_peak35187,d0_peak52192#d4_peak42146#d30_peak35214,d0_peak52166#d4_peak42116,d30_peak35204#d4_peak42137#d0_peak52183,d0_peak52162#d30_peak35186#d4_peak42112,d30_peak35195#d0_peak52176#d4_…	81.46	71.35	90.24
195	cluster_73	homologousElement_29188,homologousElement_718,d4_peak64821,homologousElement_720,d4_peak55487,homologousElement_741,homologousElement_749,homologousElement_751,homologousElement_753,homologousElement_5109,homologousElement_11888,homologousElement_12348,homologousElement_13828,homologousElement_13830,homologousElement_13837,homologousElement_14439,homologousElement_14441,homologousElement_14443,ho…	87.35	77.78	98.98
9	cluster_74	d30_peak24304,d4_peak28976,d4_peak29128#d30_peak24435#d0_peak37228,homologousElement_29327,d30_peak24443#d0_peak37239#d4_peak29140,homologousElement_30686,homologousElement_30758,homologousElement_30826,homologousElement_30728	95.48	88.27	100
12	cluster_75	homologousElement_29243,d0_peak57187#d4_peak46506,homologousElement_29020,homologousElement_29282,homologousElement_29331,homologousElement_29400,homologousElement_29626,homologousElement_31041,homologousElement_29323,homologousElement_29441,homologousElement_29534,homologousElement_29900	94.01	89	100
2	cluster_76	d4_peak3628#d0_peak4598,homologousElement_470	99.25	99.25	99.25
15	cluster_77	homologousElement_32196,homologousElement_2206,d0_peak11114#d4_peak8704,d0_peak10368,homologousElement_2968,homologousElement_4841,homologousElement_32176,homologousElement_32186,homologousElement_32205,homologousElement_45604,homologousElement_53052,homologousElement_4885,homologousElement_31220,homologousElement_51748,homologousElement_53075	87.9	78.77	100
30	cluster_78	homologousElement_51109,homologousElement_4851,d4_peak54427,homologousElement_4853,d30_peak75690,homologousElement_4856,homologousElement_4858,homologousElement_31546,homologousElement_14539,homologousElement_35216,homologousElement_31575,homologousElement_35218,homologousElement_35231,homologousElement_35462,homologousElement_48406,homologousElement_48408,homologousElement_51071,homologousElemen…	84.25	73.87	94.23
3	cluster_79	d0_peak105393#d4_peak82871#d30_peak68043,d30_peak68051#d4_peak82883#d0_peak105406,d0_peak105540#d4_peak83004#d30_peak68152	91.08	91.07	91.1
67	cluster_80	homologousElement_52343,homologousElement_52276,d0_peak124602#d4_peak97222,d0_peak124574,d0_peak124610#d4_peak97226,d4_peak97213,d0_peak124608#d4_peak97225,d0_peak124575,d0_peak124591,d4_peak97214,d0_peak124586#d4_peak97218,d0_peak124576,d0_peak124578,d0_peak124577,d4_peak97215#d0_peak124580,d0_peak124579,d0_peak124582,d0_peak124581,d0_peak124587,d0_peak124583#d4_peak97216,d0_peak124589,homologou…	96.55	72.38	100
6	cluster_81	d4_peak5024#d30_peak4266#d0_peak6035,d4_peak4614#d30_peak3909#d0_peak5768,d4_peak4643#d0_peak5794,d0_peak5999#d30_peak4231#d4_peak4995#d30_peak4232#d0_peak6000,d4_peak4642#d0_peak5793,d0_peak6034	99.7	99.24	100
2	cluster_82	homologousElement_3495,d30_peak9616	81.44	81.44	81.44
234	cluster_83	homologousElement_16232,homologousElement_5237,d4_peak54414,homologousElement_5319,homologousElement_5402,homologousElement_5485,homologousElement_5568,homologousElement_5651,homologousElement_5733,homologousElement_5816,homologousElement_5900,homologousElement_5981,homologousElement_6064,homologousElement_6147,homologousElement_6230,homologousElement_6312,homologousElement_6395,homologousElement…	99.4	86.57	100
3	cluster_84	homologousElement_48316,d4_peak80830#d0_peak102865#d30_peak66435,homologousElement_48501	90.16	89.83	90.5
27	cluster_85	homologousElement_2157,homologousElement_20,d4_peak51921,homologousElement_2183,homologousElement_2226,homologousElement_2889,homologousElement_3203,homologousElement_31245,homologousElement_35577,homologousElement_44575,homologousElement_45249,homologousElement_47021,homologousElement_47964,homologousElement_48007,homologousElement_48568,homologousElement_49024,homologousElement_51781,homologous…	93.78	82.76	100
6	cluster_86	homologousElement_3424,homologousElement_3308,d30_peak8845,homologousElement_3366,homologousElement_3393,homologousElement_3481	99.05	98.41	100
2	cluster_87	d0_peak40717#d30_peak26678,homologousElement_30136	98.94	98.94	98.94
2	cluster_88	d30_peak74,homologousElement_68	100	100	100
32	cluster_89	homologousElement_11807,d4_peak28967,homologousElement_14486,homologousElement_15110,homologousElement_15114,homologousElement_15116,homologousElement_15122,homologousElement_15117,homologousElement_15119,homologousElement_15132,homologousElement_15121,homologousElement_15124,homologousElement_15131,homologousElement_15135,homologousElement_15138,homologousElement_15139,homologousElement_15140,ho…	81.71	70	100
27	cluster_90	homologousElement_32233,homologousElement_30336,d4_peak32946,homologousElement_30480,homologousElement_30502,homologousElement_30563,d4_peak32539,homologousElement_30346,homologousElement_30362,homologousElement_30407,homologousElement_30418,homologousElement_30514,homologousElement_30535,homologousElement_30576,homologousElement_30583,homologousElement_30589,homologousElement_31123,homologousEle…	95.04	72.64	100
56	cluster_91	homologousElement_34534,homologousElement_1182,d4_peak47040,homologousElement_1290,homologousElement_1365,homologousElement_3254,homologousElement_14643,homologousElement_34147,homologousElement_34183,homologousElement_34185,homologousElement_34187,homologousElement_34190,homologousElement_34192,homologousElement_34194,homologousElement_34200,homologousElement_34191,homologousElement_34203,homolo…	92.09	77.36	100
13	cluster_92	homologousElement_40420,homologousElement_11641,d4_peak28917,homologousElement_11594,homologousElement_11847,homologousElement_40615,homologousElement_46942,homologousElement_46975,homologousElement_32316,homologousElement_43332,homologousElement_46962,homologousElement_46997,homologousElement_50962	90.16	75.47	100
29	cluster_93	homologousElement_30554,homologousElement_30337,d0_peak41484#d4_peak32540#d30_peak27235,d4_peak32514#d30_peak27218#d0_peak41458,d4_peak11878,d0_peak41655,d0_peak41466#d4_peak32522,d0_peak41528#d4_peak32578#d30_peak27268,d0_peak41476#d30_peak27229#d4_peak32530,d4_peak32577#d30_peak27267#d0_peak41527,d0_peak41568#d4_peak32624,d4_peak32622#d0_peak41566,d4_peak32982,d4_peak32715,homologousElement_305…	95.67	77.46	100
3	cluster_94	homologousElement_35561,d0_peak69102#d4_peak56508#d30_peak46935,homologousElement_43559	92.03	91.04	93.03
5	cluster_95	d30_peak3915,d30_peak3934#d0_peak5787,d4_peak5019,d30_peak4237,d30_peak4257	100	100	100
5	cluster_96	homologousElement_2982,homologousElement_2981,d4_peak9019,homologousElement_2983,homologousElement_2984	93.33	89	98.08
2	cluster_97	d4_peak21668,homologousElement_32543	74.65	74.65	74.65
3	cluster_98	homologousElement_47477,d30_peak63494,homologousElement_44206	97.13	96.72	97.54
3	cluster_99	homologousElement_5051,homologousElement_5050,d4_peak22749	99.13	98.27	100
235	cluster_100	homologousElement_16157,homologousElement_5232,d4_peak22936,homologousElement_5314,homologousElement_5397,homologousElement_5480,homologousElement_5563,homologousElement_5646,homologousElement_5728,homologousElement_5811,homologousElement_5895,homologousElement_5976,homologousElement_6059,homologousElement_6225,homologousElement_6307,homologousElement_6390,homologousElement_6472,homologousElement…	99.03	75.34	100
464	cluster_101	homologousElement_52875,homologousElement_763,d4_peak68724,homologousElement_769,homologousElement_774,homologousElement_783,homologousElement_790,homologousElement_797,homologousElement_805,homologousElement_812,homologousElement_815,homologousElement_822,homologousElement_829,homologousElement_837,homologousElement_844,homologousElement_851,homologousElement_859,homologousElement_867,homologous…	84.02	71.15	100
4	cluster_102	homologousElement_43889,homologousElement_43886,d4_peak56543,d4_peak56546	81.61	75	88.89
235	cluster_103	homologousElement_16367,homologousElement_5230,d0_peak67201,homologousElement_5312,homologousElement_5395,homologousElement_5478,homologousElement_5561,homologousElement_5644,homologousElement_5726,homologousElement_5809,homologousElement_5893,homologousElement_5974,homologousElement_6057,homologousElement_6141,homologousElement_6223,homologousElement_6305,homologousElement_6388,homologousElement…	98.34	70.1	100
257	cluster_104	homologousElement_18351,homologousElement_5408,d4_peak55419,d30_peak19471,d4_peak23122#d0_peak29240#d30_peak19540,d4_peak22904,d4_peak23095#d0_peak29222#d30_peak19525,d4_peak22908,d30_peak45208,d4_peak22911,d30_peak19534#d0_peak29234#d4_peak23114,homologousElement_5491,d4_peak25944#d0_peak33392#d30_peak21675,homologousElement_5574,d0_peak29157,d4_peak22920,d30_peak24288#d0_peak37096#d4_peak28913,…	98.51	70.27	100
54	cluster_105	homologousElement_29609,homologousElement_4997,d4_peak29137,homologousElement_29024,homologousElement_29233,homologousElement_29258,homologousElement_29286,homologousElement_29314,homologousElement_29335,homologousElement_29357,homologousElement_29404,homologousElement_29432,homologousElement_29456,homologousElement_29524,homologousElement_29620,homologousElement_29649,homologousElement_29667,hom…	92.58	83.17	100
16	cluster_106	homologousElement_2051,d0_peak71301,homologousElement_4614,homologousElement_29720,homologousElement_31073,homologousElement_34344,homologousElement_43855,homologousElement_50867,homologousElement_51223,homologousElement_32478,homologousElement_35367,homologousElement_40672,homologousElement_47533,homologousElement_50696,homologousElement_50999,homologousElement_51358	87.61	78.18	100
196	cluster_107	homologousElement_29148,d4_peak47050,d30_peak4091,d30_peak4144,d30_peak4117#d4_peak4890,d0_peak5881#d30_peak4090#d0_peak5882#d4_peak4873,d0_peak68369,d30_peak4118,homologousElement_1191,homologousElement_1354,homologousElement_34300,homologousElement_34327,homologousElement_28983,d30_peak75591,d30_peak4119,d0_peak117934#d30_peak75647#d4_peak91891,d30_peak4145#d4_peak4918,d30_peak39231#d0_peak5775…	91.52	71.88	100
16	cluster_108	homologousElement_276,homologousElement_133,d4_peak4984,homologousElement_170,d0_peak5757,homologousElement_305,d0_peak6119#d4_peak5107,homologousElement_319,d0_peak5290,d0_peak6077,d4_peak4631,d0_peak89632,homologousElement_1212,d4_peak4956,d0_peak5989,homologousElement_1553	91.11	83.54	100
20	cluster_109	d0_peak59204,homologousElement_11405,d0_peak59207#d4_peak48356,homologousElement_11780,d0_peak117831#d4_peak91734,homologousElement_13630,d0_peak117941#d4_peak91901,homologousElement_14511,d4_peak91794#d0_peak117884,homologousElement_14862,homologousElement_19143,homologousElement_31362,homologousElement_32330,homologousElement_40060,homologousElement_42615,homologousElement_51050,homologousEleme…	89.9	70.34	99.12
9	cluster_110	homologousElement_30227,d30_peak43128,homologousElement_3910,d0_peak78427,homologousElement_4621,homologousElement_32433,homologousElement_50464,homologousElement_34549,homologousElement_35584	95.5	90.35	100
6	cluster_111	d30_peak35197#d4_peak42129,d0_peak108932,homologousElement_46921,homologousElement_101,d30_peak63095#d0_peak96858#d4_peak76613,homologousElement_109	79.74	70	85.71
3	cluster_112	homologousElement_43909,homologousElement_43908,d0_peak69343	97.58	96.77	98.39
2	cluster_113	homologousElement_46987,d4_peak74547	98.08	98.08	98.08
235	cluster_114	homologousElement_18771,homologousElement_5191,d4_peak54340,homologousElement_5273,homologousElement_5355,homologousElement_5439,homologousElement_5522,homologousElement_5605,homologousElement_5687,homologousElement_5770,homologousElement_5853,homologousElement_5935,homologousElement_6017,homologousElement_6101,homologousElement_6184,homologousElement_6266,homologousElement_6348,homologousElement…	99.33	85.53	100
2	cluster_115	homologousElement_49218,d0_peak109707	88.79	88.79	88.79
10	cluster_116	homologousElement_4619,homologousElement_3908,d0_peak67100,homologousElement_30229,d4_peak90474,homologousElement_4823,homologousElement_32431,homologousElement_35129,homologousElement_34551,homologousElement_44583	93.81	77.78	100
2	cluster_117	d0_peak114228,d30_peak42700	95.45	95.45	95.45
5	cluster_118	homologousElement_31078,d0_peak43244,homologousElement_31098,homologousElement_31133,homologousElement_31160	99.09	98.18	100
15	cluster_119	homologousElement_44974,homologousElement_44368,d30_peak13699,homologousElement_3965,d30_peak66522,homologousElement_4316,homologousElement_4683,homologousElement_30281,homologousElement_44117,homologousElement_44416,homologousElement_44656,homologousElement_49537,homologousElement_49730,homologousElement_49853,homologousElement_49483	92.93	82.58	100
56	cluster_120	d0_peak78611#d4_peak63605,homologousElement_2127,homologousElement_92,d4_peak81468,homologousElement_392,homologousElement_483,homologousElement_1706,homologousElement_2056,homologousElement_2055,homologousElement_3129,homologousElement_2155,homologousElement_3457,homologousElement_3523,homologousElement_4079,homologousElement_4887,homologousElement_5020,homologousElement_14974,homologousElement_…	87.11	76.92	98.04
56	cluster_121	homologousElement_49639,homologousElement_49371,d4_peak86116,homologousElement_4679,homologousElement_49398,homologousElement_49402,homologousElement_49406,homologousElement_49410,homologousElement_49414,homologousElement_49418,homologousElement_49422,homologousElement_49426,homologousElement_49430,homologousElement_49723,homologousElement_49849,homologousElement_49375,homologousElement_49377,hom…	98.96	92.31	100
20	cluster_122	homologousElement_51821,homologousElement_51820,d30_peak77995,d30_peak80815,homologousElement_51822,homologousElement_51823,homologousElement_51824,homologousElement_52621,homologousElement_52622,homologousElement_51825,d30_peak57679,homologousElement_52631,homologousElement_52623,homologousElement_52624,homologousElement_52625,homologousElement_52626,homologousElement_52627,homologousElement_526…	96.49	85.26	100
2	cluster_123	d30_peak78083#d0_peak121657,homologousElement_53011	86.08	86.08	86.08
914	cluster_124	homologousElement_6675,homologousElement_5184,d0_peak29218,homologousElement_5186,d4_peak23117#d30_peak19537#d0_peak29237,homologousElement_5188,d4_peak54223#d0_peak67127,homologousElement_5270,homologousElement_5266,d4_peak28909,homologousElement_5268,d4_peak54399#d0_peak67194#d30_peak45207,homologousElement_5348,d4_peak54404,homologousElement_5350,d0_peak37094#d4_peak28910#d30_peak24287,homolog…	91.6	70.14	100
219	cluster_125	homologousElement_13015,homologousElement_5238,d0_peak29239#d4_peak23121#d30_peak19539,homologousElement_5320,homologousElement_5403,homologousElement_5486,homologousElement_5569,homologousElement_5652,homologousElement_5734,homologousElement_5817,homologousElement_5901,homologousElement_5982,homologousElement_6065,homologousElement_6148,homologousElement_6231,homologousElement_6313,homologousEle…	99.75	88.37	100
3	cluster_126	homologousElement_3399,d30_peak9801,homologousElement_3358	97.62	97.62	97.62
232	cluster_127	homologousElement_5399,homologousElement_5234,d4_peak25941#d30_peak21674,homologousElement_5316,d4_peak23120,homologousElement_5482,homologousElement_5565,homologousElement_5648,homologousElement_5730,homologousElement_5813,homologousElement_5897,homologousElement_5978,homologousElement_6061,homologousElement_6144,homologousElement_6227,homologousElement_6309,homologousElement_6392,homologousElem…	99.24	81.25	100
234	cluster_128	homologousElement_36274,homologousElement_5236,d4_peak25928,homologousElement_5318,homologousElement_5401,homologousElement_5484,homologousElement_5567,homologousElement_5650,homologousElement_5732,homologousElement_5815,homologousElement_5899,homologousElement_5980,homologousElement_6063,homologousElement_6146,homologousElement_6229,homologousElement_6311,homologousElement_6394,homologousElement…	99.46	88.68	100
25	cluster_129	homologousElement_46491,d0_peak87268,homologousElement_46256,homologousElement_46274,homologousElement_46292,homologousElement_46310,homologousElement_46327,homologousElement_46596,homologousElement_46664,homologousElement_46801,homologousElement_46380,homologousElement_46396,homologousElement_46412,homologousElement_46428,homologousElement_46446,homologousElement_46462,homologousElement_46564,ho…	93.29	72.73	100
12	cluster_130	homologousElement_19323,homologousElement_11589,d4_peak13045#d0_peak16613,homologousElement_11644,homologousElement_40321,homologousElement_40359,homologousElement_40423,homologousElement_43335,homologousElement_53318,homologousElement_13812,homologousElement_14085,homologousElement_42834	97.35	95.43	100
450	cluster_131	homologousElement_39134,homologousElement_5195,d4_peak23093,homologousElement_5209,homologousElement_5277,homologousElement_5291,homologousElement_5359,homologousElement_5373,homologousElement_5443,homologousElement_5457,homologousElement_5526,homologousElement_5540,homologousElement_5609,homologousElement_5623,homologousElement_5691,homologousElement_5705,homologousElement_5774,homologousElement…	99.32	74.14	100
24	cluster_132	homologousElement_2903,homologousElement_44,d4_peak7339,d4_peak4670,d4_peak82007,d30_peak4113#d4_peak4889,d30_peak4159,homologousElement_2171,homologousElement_2195,homologousElement_3186,homologousElement_31227,homologousElement_44558,homologousElement_45236,homologousElement_47000,homologousElement_47985,homologousElement_48713,homologousElement_51759,homologousElement_3938,homologousElement_32…	95.69	88.25	100
269	cluster_133	homologousElement_11027,homologousElement_5170,d4_peak23107#d30_peak19530#d0_peak29231,homologousElement_5252,d4_peak25895,homologousElement_5334,d0_peak33373,homologousElement_5418,d4_peak25922,homologousElement_5501,d30_peak21664,homologousElement_5584,d4_peak55489,homologousElement_5666,d4_peak28830,homologousElement_5749,d4_peak28863,homologousElement_5832,d30_peak24267,homologousElement_5914…	96.77	76.19	100
3	cluster_134	d0_peak105513,homologousElement_48766,homologousElement_48797	99.27	98.53	100
7	cluster_135	homologousElement_34375,homologousElement_4160,d30_peak39363,homologousElement_4167,homologousElement_4218,homologousElement_4216,homologousElement_34382	89.35	86.96	93.33
219	cluster_136	homologousElement_6168,homologousElement_5175,d30_peak45206#d0_peak67193#d4_peak54398,homologousElement_5257,d4_peak28779#d0_peak37032#d30_peak24254,homologousElement_5339,d0_peak37091#d30_peak24284#d4_peak28906,homologousElement_5423,homologousElement_5506,homologousElement_5589,homologousElement_5671,homologousElement_5754,homologousElement_5837,homologousElement_5919,homologousElement_6001,hom…	99.7	91.52	100
4	cluster_137	d0_peak5818#d4_peak4669#d30_peak3963,d30_peak4163#d0_peak5933#d4_peak4928,d0_peak5898#d4_peak4886#d30_peak4107,d4_peak7334#d0_peak9197#d30_peak6290	98.87	97.7	100
295	cluster_138	homologousElement_40294,homologousElement_777,d4_peak38494#d0_peak47948,homologousElement_787,homologousElement_794,homologousElement_808,homologousElement_800,homologousElement_826,homologousElement_841,homologousElement_819,homologousElement_877,homologousElement_834,homologousElement_892,homologousElement_854,homologousElement_862,homologousElement_870,homologousElement_885,homologousElement_9…	81.59	71.13	100
159	cluster_139	d30_peak57173,d30_peak70001,homologousElement_94,d0_peak10897#d30_peak7276#d4_peak8587,homologousElement_733,d4_peak72390#d0_peak91479#d30_peak59766,homologousElement_3448,d4_peak87375#d30_peak71854#d0_peak111660,d0_peak17559#d4_peak13815#d30_peak11770,d0_peak117536#d30_peak75270#d4_peak91447,d30_peak7274,d30_peak44854,homologousElement_3161,d0_peak45024#d4_peak35841#d30_peak30100,homologousEleme…	86.18	70.3	100
26	cluster_140	homologousElement_51873,homologousElement_51861,d4_peak94884,homologousElement_51864,homologousElement_51867,homologousElement_51870,homologousElement_51876,homologousElement_51879,homologousElement_51882,homologousElement_51885,homologousElement_51888,homologousElement_51891,homologousElement_51894,homologousElement_51897,homologousElement_51900,homologousElement_51903,homologousElement_51906,ho…	96.93	94.19	100
219	cluster_141	homologousElement_42472,homologousElement_5173,d30_peak45174#d4_peak54253,homologousElement_5255,d4_peak54262,homologousElement_5337,d4_peak54282,homologousElement_5421,d4_peak54278,homologousElement_5504,d4_peak54243#d30_peak45168,homologousElement_5587,d30_peak45178,homologousElement_5669,d0_peak67144#d4_peak54269#d30_peak45183,homologousElement_5752,d4_peak54237,homologousElement_5835,d0_peak6…	99.61	95.65	100
54	cluster_142	homologousElement_44740,homologousElement_4041,d4_peak86328,homologousElement_3028,homologousElement_3959,homologousElement_4012,homologousElement_4293,homologousElement_4304,homologousElement_4367,homologousElement_4499,homologousElement_11981,homologousElement_15001,homologousElement_32527,homologousElement_44095,homologousElement_44107,homologousElement_44162,homologousElement_44394,homologous…	90.94	71.64	100
2	cluster_143	d30_peak78840,homologousElement_52002	90.32	90.32	90.32
112	cluster_144	homologousElement_46275,homologousElement_43591,d30_peak58605,homologousElement_35188,d0_peak90346,homologousElement_43631,d0_peak90312,homologousElement_35190,homologousElement_43633,homologousElement_43671,homologousElement_43669,homologousElement_43707,homologousElement_43817,homologousElement_46371,homologousElement_46374,homologousElement_46377,homologousElement_46379,homologousElement_46388…	96.95	89.71	100
224	cluster_145	homologousElement_18276,homologousElement_5164,d0_peak29224,homologousElement_5246,homologousElement_5328,homologousElement_5412,homologousElement_5495,homologousElement_5578,homologousElement_5660,homologousElement_5743,homologousElement_5826,homologousElement_5908,homologousElement_5990,homologousElement_6074,homologousElement_6157,homologousElement_6239,homologousElement_6322,homologousElement…	99.95	98.04	100
4	cluster_146	d4_peak51924,homologousElement_32167,homologousElement_40804,homologousElement_43955	100	100	100
16	cluster_147	d4_peak4907#d0_peak5913#d30_peak4136,d30_peak676#d0_peak797#d4_peak740,d30_peak4244#d4_peak5009#d0_peak6014,d0_peak809#d4_peak754#d30_peak684,d4_peak5109#d30_peak4347#d0_peak6121#d4_peak5110,d4_peak791#d0_peak852#d30_peak713,d30_peak4245,d0_peak4769#d4_peak3742#d30_peak3103,d30_peak4302,d30_peak859#d0_peak1107#d4_peak1020,d4_peak5127#d30_peak4355#d0_peak6132,d0_peak5778#d30_peak3925#d4_peak4629,d…	82.45	73.64	98.73
23	cluster_148	homologousElement_35387,homologousElement_11803,d0_peak86344,homologousElement_11655,homologousElement_14489,homologousElement_14667,homologousElement_28850,homologousElement_28913,homologousElement_35250,homologousElement_40434,homologousElement_43367,homologousElement_51025,homologousElement_14629,homologousElement_14750,homologousElement_28965,homologousElement_35450,homologousElement_35502,ho…	94.1	89.09	100
69	cluster_149	homologousElement_33634,d0_peak53267,homologousElement_33515,homologousElement_33518,homologousElement_33521,homologousElement_33524,homologousElement_33527,homologousElement_33529,homologousElement_33531,homologousElement_33533,homologousElement_33535,homologousElement_33538,homologousElement_33541,homologousElement_33544,homologousElement_33546,homologousElement_33548,homologousElement_33550,ho…	99.44	96.36	100
11	cluster_150	homologousElement_34296,homologousElement_29145,d0_peak12809,homologousElement_28987,homologousElement_34332,homologousElement_43736,homologousElement_51213,homologousElement_30791,homologousElement_30932,homologousElement_51011,homologousElement_51368	94.02	85.51	98.39
7	cluster_151	homologousElement_30450,homologousElement_30249,d4_peak32521,homologousElement_30371,homologousElement_30440,homologousElement_30406,homologousElement_30417	95.79	92.19	98.44
7	cluster_152	homologousElement_34538,d4_peak91749,homologousElement_50474,homologousElement_51376,homologousElement_50824,homologousElement_51162,homologousElement_51410	96.55	94.59	99.11
219	cluster_153	d0_peak68116,homologousElement_5179,d30_peak45199,homologousElement_5261,d4_peak28889,homologousElement_5343,d0_peak67147,homologousElement_5427,d4_peak22922,homologousElement_5510,d4_peak55445,homologousElement_5593,d4_peak54290,homologousElement_5758,d4_peak55458,homologousElement_5840,d0_peak68125,homologousElement_5923,d0_peak29155,homologousElement_6005,d30_peak45188,homologousElement_6089,d…	100	100	100
15	cluster_154	homologousElement_49555,homologousElement_3983,d4_peak63892,homologousElement_4337,d4_peak63640,homologousElement_4438,homologousElement_44352,homologousElement_44773,homologousElement_49469,homologousElement_30296,homologousElement_44134,homologousElement_44431,homologousElement_47849,homologousElement_49745,homologousElement_49866	95.78	92.31	100
106	cluster_155	homologousElement_35403,homologousElement_4849,d0_peak117878,homologousElement_4857,d4_peak52829,homologousElement_31501,d4_peak91789,homologousElement_11742,homologousElement_40520,homologousElement_51106,homologousElement_11741,d0_peak117972#d30_peak75691#d4_peak91942,homologousElement_14538,d4_peak91788#d0_peak117879#d30_peak75575,homologousElement_31506,d30_peak43968#d0_peak65662,homologousEl…	87.64	71.43	100
2	cluster_156	d0_peak122387#d4_peak95371,homologousElement_31299	91.78	91.78	91.78
8	cluster_157	d0_peak86448#d4_peak68825#d30_peak57005,d0_peak78288#d4_peak63322#d30_peak52415,d30_peak52502#d4_peak63415#d0_peak78393,d0_peak78289#d4_peak63323#d30_peak52416,d30_peak52437#d4_peak63343#d0_peak78314,d4_peak68742,d0_peak78313,d0_peak86368#d30_peak56938#d4_peak68741	88.11	79.84	99.23
2	cluster_158	d0_peak12514#d4_peak9792#d30_peak8261,d0_peak12491#d4_peak9780#d30_peak8253	84.76	84.76	84.76
9	cluster_159	homologousElement_3305,d4_peak10272,homologousElement_3297,homologousElement_3339,homologousElement_3371,homologousElement_3436,homologousElement_3390,homologousElement_3420,homologousElement_3477	98.08	96.15	100
185	cluster_160	homologousElement_18382,homologousElement_5192,d4_peak23091#d0_peak29220,homologousElement_5274,homologousElement_5356,homologousElement_5440,homologousElement_5523,homologousElement_5606,homologousElement_5688,homologousElement_5771,homologousElement_5854,homologousElement_5936,homologousElement_6018,homologousElement_6102,homologousElement_6185,homologousElement_6267,homologousElement_6349,homo…	99.25	70.27	100
11	cluster_161	homologousElement_29380,homologousElement_29362,d4_peak29036,homologousElement_29363,d0_peak37147#d4_peak29027,homologousElement_29364,homologousElement_29370,homologousElement_29374,homologousElement_29381,homologousElement_29382,homologousElement_29383	86.96	75	100
7	cluster_162	d0_peak6081,homologousElement_1465,homologousElement_1472,homologousElement_1663,homologousElement_1665,homologousElement_1702,homologousElement_1764	72.76	70.18	75.44
2	cluster_163	d0_peak117543,homologousElement_4610	94.44	94.44	94.44
29	cluster_164	d30_peak24514#d0_peak37333#d4_peak29235,d0_peak37305#d4_peak29205#d30_peak24491,d30_peak24506,d0_peak37306#d30_peak24492,d30_peak24585#d4_peak29313#d0_peak37404,d30_peak24504,d0_peak37312#d30_peak24497#d4_peak29214,d30_peak24641#d4_peak29379#d0_peak37483,d30_peak24498#d0_peak37313,d4_peak29307#d0_peak37397#d30_peak24577,d0_peak37321#d30_peak24505#d4_peak29224,d0_peak37482#d4_peak29378#d30_peak246…	90.27	74.48	100
3	cluster_165	homologousElement_30331,d4_peak29147#d0_peak37248,homologousElement_29269	95.46	93.18	97.73
6	cluster_166	homologousElement_30629,homologousElement_30466,d30_peak27381,homologousElement_30485,homologousElement_30662,homologousElement_30530	98.02	95	100
3	cluster_167	d4_peak81945,homologousElement_34638,homologousElement_34814	83.52	83.52	83.52
4	cluster_168	homologousElement_50933,homologousElement_50649,d4_peak91923,homologousElement_50748	98.72	98.08	100
34	cluster_169	d4_peak13536#d30_peak11486#d0_peak17169,d30_peak70976#d0_peak110384#d4_peak86326,d30_peak13550,d30_peak70794,d4_peak15831#d0_peak19815#d30_peak13551,d0_peak110166#d4_peak86118#d30_peak70777,d4_peak16000#d30_peak13693#d0_peak20010,d0_peak74784,d30_peak13694,d30_peak50521#d0_peak74785#d4_peak60963,d30_peak15977#d4_peak18761#d0_peak23781,d30_peak71015,d30_peak15978#d4_peak18762#d0_peak23782,d4_peak8…	91.47	86.71	96.11
3	cluster_170	homologousElement_45440,d0_peak84175,d30_peak55803	97.14	96.36	97.92
8	cluster_171	homologousElement_1224,homologousElement_614,d4_peak1021,homologousElement_1331,homologousElement_1462,homologousElement_1562,homologousElement_1685,homologousElement_1748	96.19	88.68	100
3	cluster_172	homologousElement_30122,d0_peak123671,homologousElement_52727	96.23	93.55	98.92
56	cluster_173	homologousElement_31625,homologousElement_31544,d4_peak91864#d0_peak117929,homologousElement_4850,homologousElement_31502,homologousElement_35203,homologousElement_31508,homologousElement_35207,homologousElement_35209,homologousElement_35402,homologousElement_48396,homologousElement_48398,homologousElement_50795,homologousElement_50884,homologousElement_50889,homologousElement_51107,homologousEle…	93.98	83.95	100
3	cluster_174	d0_peak66267#d4_peak53404,homologousElement_35522,homologousElement_35523	83.39	82.43	84.35
14	cluster_175	d0_peak123097#d4_peak96013#d30_peak78997,homologousElement_52073,d4_peak96012,homologousElement_52074,d4_peak96010,d4_peak96014#d0_peak123098#d30_peak78999,d0_peak123096#d4_peak96011,homologousElement_52075,homologousElement_52090,d30_peak79003,homologousElement_52095,d30_peak78994,d30_peak79002,homologousElement_52069	85.44	77.14	100
14	cluster_176	d0_peak71915,homologousElement_5005,homologousElement_341,d0_peak126021#d4_peak98116,homologousElement_369,d0_peak39809,homologousElement_50500,homologousElement_32533,d0_peak124064,homologousElement_33940,homologousElement_15071,homologousElement_44037,homologousElement_52256,homologousElement_44251	82.91	70.31	90.35
34	cluster_177	homologousElement_30100,homologousElement_29237,d4_peak46509,homologousElement_3114,homologousElement_4999,homologousElement_29027,homologousElement_29289,homologousElement_29338,homologousElement_29407,homologousElement_29744,homologousElement_29798,homologousElement_29808,homologousElement_29818,homologousElement_29888,homologousElement_30027,homologousElement_30061,homologousElement_30220,homo…	90.69	74.07	100
2	cluster_178	d4_peak58908,homologousElement_44076	85.37	85.37	85.37
10	cluster_179	homologousElement_48,d0_peak83065,homologousElement_2196,homologousElement_2905,homologousElement_3182,homologousElement_47981,homologousElement_48629,homologousElement_48677,homologousElement_45272,homologousElement_4193	94.25	75.86	100
36	cluster_180	homologousElement_51622,homologousElement_331,d4_peak54520,homologousElement_370,homologousElement_378,homologousElement_533,homologousElement_3489,homologousElement_3571,homologousElement_14973,homologousElement_31173,homologousElement_34582,homologousElement_32583,homologousElement_43996,homologousElement_45473,homologousElement_46907,homologousElement_52116,homologousElement_52216,homologousEl…	95.3	77.19	100
2	cluster_181	homologousElement_3180,d0_peak11126	98.58	98.58	98.58
19	cluster_182	d4_peak55397#d30_peak46101#d0_peak68091,d30_peak19455#d0_peak29137#d4_peak22885,d30_peak21652,d0_peak29140#d30_peak19458#d4_peak22891,d30_peak24243#d0_peak37022#d4_peak28771,d4_peak25878#d0_peak33346#d30_peak21649,d4_peak54209#d0_peak67116#d30_peak45150,d0_peak33349#d30_peak21651#d4_peak25882,d30_peak46098#d4_peak55394#d0_peak68088,d0_peak33350,d4_peak28769#d0_peak37018#d30_peak24242,d0_peak67113…	93.6	76.53	100
451	cluster_183	homologousElement_5455,homologousElement_5193,d30_peak45213#d4_peak54407,homologousElement_5207,d4_peak25938#d30_peak21673,homologousElement_5289,homologousElement_5275,homologousElement_5357,homologousElement_5371,d4_peak23111,homologousElement_5538,homologousElement_5441,homologousElement_5524,homologousElement_5607,homologousElement_5621,d4_peak55464,homologousElement_5703,homologousElement_56…	81.83	74.21	100
156	cluster_184	homologousElement_34739,homologousElement_14802,d0_peak59145,homologousElement_14807,d0_peak59136,homologousElement_717,d0_peak59196,homologousElement_11430,homologousElement_742,homologousElement_754,d0_peak59146,homologousElement_5108,homologousElement_11887,homologousElement_12347,homologousElement_13827,homologousElement_14438,homologousElement_14450,homologousElement_14887,homologousElement_…	86.72	71.83	99.45
2	cluster_185	homologousElement_34960,d4_peak49263	90.38	90.38	90.38
44	cluster_186	homologousElement_4489,homologousElement_2870,d4_peak65193#d30_peak53969,homologousElement_4504,homologousElement_2869,d0_peak92022#d30_peak60089,homologousElement_12121,d0_peak55593#d4_peak45318#d30_peak37926,homologousElement_31652,homologousElement_45960,homologousElement_15065,homologousElement_29723,homologousElement_34659,homologousElement_48334,homologousElement_48350,homologousElement_467…	83.13	70	96.61
15	cluster_187	homologousElement_3964,d4_peak86316,homologousElement_4315,homologousElement_4682,homologousElement_30280,homologousElement_44116,homologousElement_44415,homologousElement_44655,homologousElement_47841,homologousElement_49729,homologousElement_49852,homologousElement_4456,homologousElement_44369,homologousElement_44975,homologousElement_49484	93.84	88.46	100
5	cluster_188	homologousElement_28991,d0_peak12812,homologousElement_29141,homologousElement_30787,homologousElement_30928	96.14	95	97.29
20	cluster_189	homologousElement_47013,homologousElement_28,d0_peak11163,homologousElement_2165,homologousElement_2214,homologousElement_3194,homologousElement_31236,homologousElement_45243,homologousElement_47992,homologousElement_48521,homologousElement_49014,homologousElement_51772,homologousElement_3928,homologousElement_4178,homologousElement_45261,homologousElement_47742,homologousElement_48024,homologous…	96.34	85.94	100
10	cluster_190	homologousElement_44087,homologousElement_12127,d4_peak59524,homologousElement_5027,homologousElement_35153,homologousElement_35562,homologousElement_45003,homologousElement_44086,homologousElement_49304,homologousElement_49305	87.4	77.06	100
10	cluster_191	homologousElement_32179,homologousElement_2962,d0_peak10370,homologousElement_4836,homologousElement_14764,homologousElement_32169,homologousElement_32189,homologousElement_32199,homologousElement_43436,homologousElement_34864	91.5	78.18	100
275	cluster_192	homologousElement_273,homologousElement_135,d4_peak737,homologousElement_134,d4_peak5032,homologousElement_136,d4_peak794,homologousElement_137,d4_peak738,homologousElement_138,d0_peak5944,homologousElement_139,d0_peak5990,homologousElement_140,d4_peak4648#d0_peak5799,homologousElement_141,d0_peak5955,homologousElement_142,d4_peak4941,homologousElement_143,homologousElement_144,homologousElement_…	84.87	73.3	100
38	cluster_193	homologousElement_52556,homologousElement_1868,d4_peak48304#d0_peak59155,homologousElement_1919,d0_peak21828,homologousElement_2100,homologousElement_4067,d0_peak70274,homologousElement_4235,homologousElement_4494,homologousElement_11948,homologousElement_14482,homologousElement_47519,homologousElement_15041,homologousElement_29684,homologousElement_29730,homologousElement_47356,homologousElement…	81.21	70.42	92.73
8	cluster_194	homologousElement_33840,homologousElement_33836,d4_peak44085,homologousElement_33837,homologousElement_33838,homologousElement_33839,homologousElement_33841,homologousElement_33842	95.84	90.91	100
3	cluster_195	d0_peak121689,homologousElement_52975,homologousElement_52976	88.52	87.62	89.42
17	cluster_196	homologousElement_53290,homologousElement_53066,d30_peak78241,homologousElement_52790,homologousElement_53061,homologousElement_53089,homologousElement_53088,homologousElement_53108,homologousElement_53094,homologousElement_53080,homologousElement_53107,homologousElement_53085,homologousElement_53086,homologousElement_53118,homologousElement_53199,homologousElement_53203,homologousElement_53294	86.95	76.47	100
16	cluster_197	d0_peak102977#d30_peak66521#d4_peak80930,d0_peak17156#d4_peak13530#d30_peak11480,d30_peak70788#d0_peak110183,d0_peak19807#d30_peak13546,d0_peak23773#d4_peak18754,d0_peak20022#d4_peak16007,d4_peak59651#d30_peak49518#d0_peak73199,d4_peak32245,d4_peak62037#d30_peak51394#d0_peak76292,d0_peak41128,d0_peak74791,d0_peak110424,d0_peak75058,d0_peak78661,d4_peak63896,d4_peak86337#d0_peak110393	95.16	92.09	100
31	cluster_198	homologousElement_30335,homologousElement_3492,d4_peak32515,homologousElement_3520,homologousElement_30363,homologousElement_30408,homologousElement_30419,homologousElement_30515,homologousElement_30536,homologousElement_30577,homologousElement_30584,homologousElement_30590,homologousElement_31124,homologousElement_31138,homologousElement_31152,homologousElement_48604,homologousElement_30369,homo…	96.51	83.12	100
8	cluster_199	homologousElement_51261,homologousElement_14530,d0_peak117881,homologousElement_11762,d0_peak83643,homologousElement_40547,d4_peak91730#d0_peak117828,homologousElement_51066	98.11	97.71	99.24
10	cluster_200	homologousElement_31935,homologousElement_31923,d4_peak36634,homologousElement_31929,homologousElement_31940,homologousElement_31946,homologousElement_31951,homologousElement_31956,homologousElement_31962,homologousElement_31968	100	100	100
22	cluster_201	homologousElement_31251,homologousElement_2957,d30_peak52525,homologousElement_3899,homologousElement_31223,homologousElement_33849,homologousElement_35111,homologousElement_43947,homologousElement_45901,homologousElement_51755,homologousElement_3942,homologousElement_15147,homologousElement_32207,homologousElement_32461,homologousElement_33851,homologousElement_34554,homologousElement_35127,homo…	95.64	90	100
3	cluster_202	homologousElement_3525,homologousElement_3275,d0_peak45911	87.2	82.86	91.55
2	cluster_203	homologousElement_52128,d4_peak96182	97.53	97.53	97.53
2	cluster_204	d30_peak9786#d0_peak14614#d4_peak11592,d30_peak15125	100	100	100
2	cluster_205	d30_peak26810,homologousElement_29760	91.67	91.67	91.67
2	cluster_206	d0_peak40739,homologousElement_30240	100	100	100
2	cluster_207	d4_peak23227,homologousElement_47135	87.74	87.74	87.74
11	cluster_208	d0_peak791,d30_peak4167#d4_peak4931#d0_peak5936,d0_peak804,d0_peak6153#d30_peak4377,homologousElement_219,d0_peak5890,homologousElement_228,d0_peak5810#d30_peak3958,homologousElement_234,homologousElement_249,homologousElement_280	83.67	78.08	95.03
18	cluster_209	homologousElement_32075,homologousElement_2944,d0_peak45168#d4_peak36010,homologousElement_31284,homologousElement_31374,homologousElement_31698,homologousElement_31793,homologousElement_31830,homologousElement_31846,homologousElement_31453,homologousElement_31707,homologousElement_31774,homologousElement_31785,homologousElement_31804,homologousElement_31819,homologousElement_31841,homologousElem…	92.64	81.82	100
2	cluster_210	d0_peak58386,homologousElement_34025	100	100	100
2	cluster_211	homologousElement_32682,d0_peak72319	89.19	89.19	89.19
2	cluster_212	d0_peak83216,homologousElement_45087	90.91	90.91	90.91
2	cluster_213	d0_peak34068,homologousElement_49921	81.37	81.37	81.37
2	cluster_214	d30_peak79232#d4_peak96285#d0_peak123320,d4_peak96280#d0_peak123316#d30_peak79226	100	100	100
3	cluster_215	homologousElement_32338,d30_peak45446#d4_peak54670,homologousElement_40611	89.19	89.19	89.19
5	cluster_216	homologousElement_32286,d30_peak24306,homologousElement_29197,homologousElement_40646,homologousElement_35364	91.44	79.1	100
13	cluster_217	homologousElement_45140,homologousElement_45124,d4_peak65305,homologousElement_45108,homologousElement_45163,homologousElement_45147,d0_peak80887,homologousElement_45110,d0_peak80870,homologousElement_45116,homologousElement_45117,homologousElement_45120,homologousElement_45176	88.68	78.85	96.67
97	cluster_218	homologousElement_47359,homologousElement_330,d0_peak3399#d4_peak2932,homologousElement_371,homologousElement_393,homologousElement_377,homologousElement_420,homologousElement_532,homologousElement_4084,homologousElement_376,homologousElement_329,d30_peak47718,homologousElement_339,homologousElement_419,homologousElement_372,homologousElement_2147,homologousElement_4897,homologousElement_43893,ho…	94.05	73.91	100
31	cluster_219	homologousElement_19178,homologousElement_761,d4_peak59673,homologousElement_5102,homologousElement_12341,homologousElement_14432,homologousElement_15310,homologousElement_35811,homologousElement_40324,homologousElement_40363,homologousElement_41007,homologousElement_42974,homologousElement_43256,homologousElement_43275,homologousElement_44223,homologousElement_51122,homologousElement_11441,homol…	94.28	82.86	100
15	cluster_220	d30_peak70787#d0_peak110182#d4_peak86128,d4_peak13531#d0_peak17157,d4_peak18755#d0_peak23774#d30_peak15971,d30_peak13547#d0_peak19808#d4_peak15823,d4_peak86355#d0_peak110425#d30_peak71004,d0_peak20021#d30_peak13698#d4_peak16006,d0_peak102978#d4_peak80931#d30_peak66523,d30_peak27013#d4_peak32246#d0_peak41129,d4_peak86317#d0_peak110369#d30_peak70968,d4_peak59652#d30_peak49519#d0_peak73200,d30_peak5…	94.8	92.86	97.3
2	cluster_221	d4_peak5116,homologousElement_31112	100	100	100
2	cluster_222	homologousElement_52125,d0_peak70895	82.81	82.81	82.81
4	cluster_223	d0_peak4616,d0_peak4603#d4_peak3632#d30_peak3011,d0_peak4604#d4_peak3633,d0_peak4610	89.02	87.27	90.2
164	cluster_224	homologousElement_49186,homologousElement_4738,d30_peak16595,d4_peak18797#d0_peak23824,d0_peak24669#d30_peak16593#d4_peak19448,d4_peak19449#d0_peak24670,homologousElement_4742,d0_peak70084,homologousElement_3035,homologousElement_44101,homologousElement_44169,homologousElement_4298,d0_peak34368,homologousElement_4373,homologousElement_44400,homologousElement_44639,homologousElement_47818,homologo…	87.06	72.31	100
56	cluster_225	homologousElement_3486,homologousElement_424,d0_peak118250,homologousElement_488,homologousElement_1910,homologousElement_1947,homologousElement_2071,homologousElement_2858,homologousElement_3016,homologousElement_4966,homologousElement_4971,homologousElement_15003,homologousElement_15042,homologousElement_15090,homologousElement_31118,homologousElement_32065,homologousElement_35557,homologousEle…	85.07	72.73	93.94
30	cluster_226	homologousElement_50686,homologousElement_735,d30_peak75494,homologousElement_5115,d30_peak75265,homologousElement_11894,d30_peak76486,homologousElement_12206,homologousElement_15162,homologousElement_32251,homologousElement_35607,homologousElement_40828,homologousElement_42866,homologousElement_45055,homologousElement_50984,homologousElement_51344,homologousElement_12353,homologousElement_14457,…	93.91	82.47	100
229	cluster_227	homologousElement_15892,homologousElement_5171,d30_peak45167,homologousElement_5253,d4_peak28839,homologousElement_5335,d4_peak54277,homologousElement_5419,d30_peak45175,homologousElement_5502,d4_peak23108#d0_peak29232#d30_peak19531,homologousElement_5585,homologousElement_5667,homologousElement_5750,homologousElement_5833,homologousElement_5915,homologousElement_5997,homologousElement_6081,homol…	98.94	77.61	100
2	cluster_228	homologousElement_52596,d0_peak121461	100	100	100
2	cluster_229	d0_peak43941,homologousElement_30508	98.17	98.17	98.17
3	cluster_230	homologousElement_50635,d4_peak91835,d30_peak75677	100	100	100
11	cluster_231	homologousElement_14763,d30_peak40429#d4_peak48354#d0_peak59206,d30_peak7544#d4_peak8936#d0_peak11398,d4_peak9#d30_peak9#d0_peak12,d30_peak6919#d4_peak8157#d0_peak10371,homologousElement_4835,homologousElement_32168,homologousElement_32178,homologousElement_32188,homologousElement_32198,homologousElement_43435	91.77	80.05	100
16	cluster_232	homologousElement_50991,d4_peak91740,homologousElement_11884,homologousElement_11883,d4_peak91896,homologousElement_34352,d4_peak91817,d4_peak91739,homologousElement_35338,d4_peak91818,homologousElement_51228,homologousElement_51229,homologousElement_51230,homologousElement_51231,homologousElement_51350,homologousElement_51352	96.07	88.46	100
10	cluster_233	homologousElement_47694,homologousElement_47691,d0_peak102503,homologousElement_47692,homologousElement_47693,homologousElement_47695,homologousElement_47696,homologousElement_47697,homologousElement_47698,homologousElement_47699	94.8	89.29	100
7	cluster_234	homologousElement_48715,homologousElement_48680,d30_peak67921,homologousElement_4188,homologousElement_48802,homologousElement_48761,homologousElement_48780	86.52	73.02	100
2	cluster_235	d0_peak105260#d4_peak82702#d30_peak67945,d4_peak82858#d0_peak105378	98.45	98.45	98.45
7	cluster_236	homologousElement_52448,d4_peak97776,homologousElement_52441,homologousElement_52452,homologousElement_52454,homologousElement_52457,homologousElement_52461	93.84	87.39	100
19	cluster_237	homologousElement_51782,homologousElement_19,d30_peak43120,homologousElement_2182,d30_peak52526,homologousElement_2888,d30_peak56286,homologousElement_3204,d30_peak45127,homologousElement_3918,homologousElement_32439,homologousElement_35123,homologousElement_47731,homologousElement_53146,homologousElement_53236,homologousElement_31246,homologousElement_45250,homologousElement_47022,homologousElem…	98.56	95.24	100
20	cluster_238	homologousElement_29528,homologousElement_29251,homologousElement_29223,d4_peak29143,homologousElement_29041,d4_peak29319,homologousElement_29266,homologousElement_29276,homologousElement_29305,homologousElement_29422,homologousElement_29460,homologousElement_29465,homologousElement_31045,homologousElement_29303,homologousElement_29352,homologousElement_29419,homologousElement_29538,homologousEle…	81.66	72.84	100
2	cluster_239	d0_peak126176,d0_peak123611#d4_peak96549	98.28	98.28	98.28
2	cluster_240	homologousElement_4259,d0_peak19213	91.94	91.94	91.94
31	cluster_241	homologousElement_43552,homologousElement_1186,d30_peak39846#d0_peak58326,homologousElement_1296,homologousElement_1359,homologousElement_3220,homologousElement_29007,homologousElement_29152,homologousElement_30855,homologousElement_34035,homologousElement_34129,homologousElement_34225,homologousElement_34305,homologousElement_42825,homologousElement_43567,homologousElement_51016,homologousElemen…	98.42	96.89	100
7	cluster_242	d30_peak75708,d30_peak39983,d30_peak75641,d30_peak74476,d30_peak75727,d30_peak75549#d0_peak117846,d30_peak75584	98.39	97.73	99.38
7	cluster_243	homologousElement_34583,d0_peak88982,homologousElement_46232,d0_peak89001,homologousElement_46644,homologousElement_46744,homologousElement_47260	94.93	74.65	100
447	cluster_244	homologousElement_41339,homologousElement_5196,d0_peak67199#d4_peak54408#d30_peak45214,homologousElement_5210,homologousElement_5278,homologousElement_5292,homologousElement_5360,homologousElement_5374,homologousElement_5444,homologousElement_5458,homologousElement_5527,homologousElement_5541,homologousElement_5610,homologousElement_5624,homologousElement_5692,homologousElement_5706,homologousEle…	97.94	84.31	100
72	cluster_245	homologousElement_50117,homologousElement_50080,d4_peak88649,homologousElement_50083,homologousElement_50086,homologousElement_50089,homologousElement_50093,homologousElement_50097,homologousElement_50101,homologousElement_50105,homologousElement_50109,homologousElement_50113,homologousElement_50121,homologousElement_50125,homologousElement_50129,homologousElement_50133,homologousElement_50137,ho…	98.99	87.04	100
4	cluster_246	homologousElement_52221,d30_peak79603,homologousElement_52222,homologousElement_52243	89.17	87.5	90
2	cluster_247	homologousElement_52612,d4_peak94692	100	100	100
225	cluster_248	homologousElement_15591,homologousElement_5240,d4_peak23068,d30_peak19470,d0_peak37067,homologousElement_5322,d30_peak45179,homologousElement_5405,d4_peak22990,homologousElement_5488,d4_peak28895,homologousElement_5571,d4_peak54276,homologousElement_5654,d4_peak28816,homologousElement_5736,d0_peak29165,homologousElement_5819,d4_peak28781,d0_peak29152,d30_peak21667,homologousElement_5984,d4_peak23…	99.91	84.91	100
81	cluster_249	homologousElement_29781,homologousElement_29037,d0_peak37415,homologousElement_3108,d4_peak30911#d0_peak39263,homologousElement_29227,d30_peak25865,homologousElement_29253,d4_peak29144#d0_peak37241,homologousElement_29299,d4_peak31810#d0_peak40592,d4_peak29003,d4_peak29208,homologousElement_29348,d0_peak37340,homologousElement_29417,d4_peak31308#d0_peak39763,homologousElement_29426,d0_peak39616,h…	89.1	70.77	100
4	cluster_250	d4_peak70938#d30_peak58692,homologousElement_34006,homologousElement_43892,d30_peak80771#d4_peak98184#d0_peak126084	88.56	80.49	100
5	cluster_251	homologousElement_47586,d0_peak101499,homologousElement_47589,homologousElement_47591,homologousElement_47596	78.91	76.92	81.82
14	cluster_252	homologousElement_31372,homologousElement_2948,d4_peak36493,homologousElement_31455,homologousElement_31710,homologousElement_31776,homologousElement_31807,homologousElement_31822,homologousElement_32049,homologousElement_31696,homologousElement_31727,homologousElement_31827,homologousElement_32059,homologousElement_45453	85.56	76.38	100
3	cluster_253	homologousElement_34822,d0_peak59114,homologousElement_43661	91.97	86.96	96.97
43	cluster_254	homologousElement_29346,homologousElement_29035,d4_peak29316,homologousElement_3110,homologousElement_4994,homologousElement_29229,homologousElement_29255,homologousElement_29310,homologousElement_29428,homologousElement_29453,homologousElement_29521,homologousElement_29606,homologousElement_29736,homologousElement_29791,homologousElement_29802,homologousElement_29812,homologousElement_29881,homo…	90.92	71.43	100
22	cluster_255	homologousElement_34287,homologousElement_1197,d30_peak40431,homologousElement_1309,homologousElement_1348,homologousElement_2963,homologousElement_3210,homologousElement_4837,homologousElement_30845,homologousElement_32170,homologousElement_32180,homologousElement_32190,homologousElement_32200,homologousElement_34105,homologousElement_34115,homologousElement_43542,homologousElement_14761,homolog…	96.8	85.45	100
126	cluster_256	homologousElement_2527,homologousElement_2250,d0_peak10447#d4_peak8229#d30_peak6977,homologousElement_2255,d4_peak8234,homologousElement_2259,d4_peak8225,homologousElement_2264,d4_peak8217#d30_peak6969#d0_peak10428,d4_peak8219#d30_peak6971#d0_peak10430,d4_peak8235,homologousElement_2269,homologousElement_2273,homologousElement_2278,homologousElement_2283,homologousElement_2288,homologousElement_2…	98.51	72.03	100
4	cluster_257	d0_peak57924,d4_peak47119#d30_peak39375,d30_peak39981,homologousElement_34420	91.73	83.12	98.57
2	cluster_258	d0_peak121455#d4_peak94665,d0_peak126120#d4_peak98218#d30_peak80797	100	100	100
29	cluster_259	homologousElement_46794,homologousElement_503,d30_peak14568,homologousElement_731,homologousElement_11417,homologousElement_13641,homologousElement_19155,homologousElement_34646,homologousElement_31661,homologousElement_34961,homologousElement_48341,homologousElement_50490,homologousElement_50406,homologousElement_52396,homologousElement_14461,homologousElement_30271,homologousElement_33944,homol…	84.2	70.59	100
126	cluster_260	homologousElement_2775,homologousElement_2251,d0_peak10431#d4_peak8220#d30_peak6972,d0_peak10429#d30_peak6970#d4_peak8218,homologousElement_2256,homologousElement_2260,homologousElement_2265,homologousElement_2270,homologousElement_2274,homologousElement_2279,homologousElement_2284,homologousElement_2289,homologousElement_2294,homologousElement_2298,homologousElement_2303,homologousElement_2308,h…	99.27	78.26	100
2	cluster_261	d4_peak97354#d30_peak80055#d0_peak124805,d4_peak11612#d0_peak14637#d30_peak9800	92.21	92.21	92.21
5	cluster_262	d4_peak76977#d0_peak97289,homologousElement_47405,d4_peak76972#d0_peak97284,homologousElement_47412,homologousElement_47415	93.63	91.82	95.58
10	cluster_263	homologousElement_31901,homologousElement_31353,d0_peak44872,d0_peak44774#d4_peak35577,d4_peak36507#d30_peak30642#d0_peak45652,d4_peak35785,homologousElement_31383,homologousElement_31445,homologousElement_31734,homologousElement_31909	91.89	85.71	100
69	cluster_264	d4_peak43410,homologousElement_33514,d0_peak53509,homologousElement_33517,d4_peak43407#d0_peak53256,homologousElement_33520,d4_peak43412#d0_peak53264,homologousElement_33523,d0_peak53510#d4_peak43627,homologousElement_33526,d4_peak43413#d30_peak36371,homologousElement_33528,d0_peak53505#d4_peak43624,homologousElement_33530,d0_peak53257,homologousElement_33532,d0_peak53261,homologousElement_33537,…	98.91	96.25	100
2	cluster_265	homologousElement_52052,d4_peak95918	82.47	82.47	82.47
2	cluster_266	homologousElement_48475,d4_peak86164#d0_peak110214	94.76	94.76	94.76
2	cluster_267	d30_peak67924,d0_peak105501#d4_peak82963#d30_peak68126	92.37	92.37	92.37
3	cluster_268	d0_peak21633,d4_peak17082,d0_peak21627#d4_peak17078	91.52	88.51	94.52
5	cluster_269	homologousElement_30926,homologousElement_29139,d4_peak70594#d0_peak88703,homologousElement_28993,homologousElement_30785	98.32	97.48	99.16
10	cluster_270	homologousElement_1708,homologousElement_154,d4_peak71331,homologousElement_203,homologousElement_266,homologousElement_312,homologousElement_516,homologousElement_581,homologousElement_1221,homologousElement_1483	89.53	80.61	100
45	cluster_271	homologousElement_33803,homologousElement_33739,d4_peak43828,homologousElement_33742,homologousElement_33744,homologousElement_33791,homologousElement_33794,homologousElement_33745,homologousElement_33749,homologousElement_33751,homologousElement_33755,homologousElement_33762,homologousElement_33746,d4_peak43768,homologousElement_33732,d4_peak43793,homologousElement_33738,homologousElement_33741,…	89.56	73.19	98.78
34	cluster_272	homologousElement_48447,homologousElement_710,d4_peak48359,homologousElement_1147,d4_peak47073,homologousElement_1155,d0_peak117897,homologousElement_11647,homologousElement_3248,homologousElement_34138,homologousElement_32343,homologousElement_34234,homologousElement_34311,homologousElement_40426,homologousElement_43338,homologousElement_48442,homologousElement_48448,homologousElement_48470,homo…	93.67	81.25	100
11	cluster_273	homologousElement_40709,homologousElement_1944,d0_peak87423#d4_peak69500,homologousElement_4054,d4_peak88687,homologousElement_32209,homologousElement_34905,homologousElement_44017,homologousElement_52117,homologousElement_52187,homologousElement_32210	80.05	73.33	85.44
223	cluster_274	homologousElement_9131,homologousElement_5166,d4_peak28914,homologousElement_5248,homologousElement_5330,homologousElement_5414,homologousElement_5497,homologousElement_5580,homologousElement_5662,homologousElement_5745,homologousElement_5828,homologousElement_5910,homologousElement_5992,homologousElement_6076,homologousElement_6159,homologousElement_6241,homologousElement_6324,homologousElement_…	100	100	100
8	cluster_275	homologousElement_46595,homologousElement_46240,d0_peak89004,homologousElement_46478,homologousElement_46573,homologousElement_46638,homologousElement_46738,homologousElement_47249	98.84	95.95	100
99	cluster_276	homologousElement_30909,homologousElement_1190,d4_peak91856#d0_peak117927#d30_peak75628,homologousElement_1300,d4_peak91950,homologousElement_1355,d0_peak117841,homologousElement_3216,d4_peak91890#d0_peak117933,homologousElement_3259,d0_peak48331,homologousElement_14648,homologousElement_28982,homologousElement_29129,homologousElement_29159,homologousElement_32235,homologousElement_30704,homologo…	89.15	71.08	100
2	cluster_277	d0_peak123672,homologousElement_52730	100	100	100
219	cluster_278	homologousElement_11319,homologousElement_5239,d30_peak46134#d4_peak55466,homologousElement_5321,homologousElement_5404,homologousElement_5487,homologousElement_5570,homologousElement_5653,homologousElement_5735,homologousElement_5818,homologousElement_5902,homologousElement_5983,homologousElement_6066,homologousElement_6149,homologousElement_6232,homologousElement_6314,homologousElement_6397,hom…	99.94	98.08	100
72	cluster_279	homologousElement_50335,homologousElement_50081,d0_peak113244,homologousElement_50084,homologousElement_50087,homologousElement_50091,homologousElement_50095,homologousElement_50099,homologousElement_50103,homologousElement_50107,homologousElement_50111,homologousElement_50115,homologousElement_50119,homologousElement_50123,homologousElement_50127,homologousElement_50131,homologousElement_50135,h…	99.23	83.77	100
8	cluster_280	homologousElement_50778,homologousElement_4866,d0_peak65663#d30_peak43970#d4_peak52799,homologousElement_31583,homologousElement_51085,homologousElement_51325,d4_peak42718#d30_peak35728#d0_peak52593,homologousElement_50893	95.38	90.11	99.24
170	cluster_281	homologousElement_33297,homologousElement_31499,d4_peak42728,homologousElement_4861,d4_peak67053,homologousElement_31551,homologousElement_31578,homologousElement_32747,homologousElement_32752,homologousElement_32753,homologousElement_32759,homologousElement_32763,homologousElement_32767,homologousElement_32771,homologousElement_32776,homologousElement_32781,homologousElement_32786,homologousElem…	97.71	77.38	100
23	cluster_282	homologousElement_48946,homologousElement_32042,d4_peak82705,homologousElement_47786,homologousElement_47803,homologousElement_48737,homologousElement_48751,homologousElement_48754,homologousElement_48757,homologousElement_48788,homologousElement_48850,homologousElement_48869,homologousElement_47975,homologousElement_48808,homologousElement_48811,homologousElement_48814,homologousElement_48817,ho…	96.45	82.14	100
78	cluster_283	homologousElement_4044,d0_peak110442,homologousElement_3020,homologousElement_3025,homologousElement_3030,homologousElement_3956,homologousElement_4014,homologousElement_4040,homologousElement_4227,homologousElement_4295,homologousElement_4301,homologousElement_4369,homologousElement_4497,homologousElement_4501,homologousElement_11978,homologousElement_11983,homologousElement_14998,homologousElem…	89.89	70.65	100
7	cluster_284	homologousElement_1828,homologousElement_601,d0_peak6024,homologousElement_659,homologousElement_1398,homologousElement_1640,homologousElement_46529	97.89	96.36	100
2	cluster_285	d4_peak36863#d30_peak30928#d0_peak46016,d30_peak30924	100	100	100
15	cluster_286	d4_peak75570,homologousElement_1857,homologousElement_1862,homologousElement_4773,homologousElement_47176,homologousElement_47183,homologousElement_47192,homologousElement_47280,homologousElement_47179,homologousElement_47189,homologousElement_47186,homologousElement_47267,homologousElement_47190,d30_peak62438#d0_peak95921#d4_peak75745,d30_peak62440#d4_peak75746#d0_peak95923	88.03	80.3	100
4	cluster_287	d30_peak14349,homologousElement_4547,homologousElement_48011,homologousElement_32134	91.33	84.71	98.8
221	cluster_288	homologousElement_13420,homologousElement_5180,d30_peak24285#d4_peak28907#d0_peak37092,homologousElement_5262,d4_peak55463,homologousElement_5344,d4_peak55468#d30_peak46136,homologousElement_5428,d4_peak54403#d30_peak45211#d0_peak67197,homologousElement_5511,d30_peak19526#d0_peak29225#d4_peak23096,homologousElement_5594,d4_peak55469,homologousElement_5675,d30_peak46137,homologousElement_5759,homo…	99.65	87.76	100
17	cluster_289	d30_peak39219,homologousElement_34016,homologousElement_34443,homologousElement_34052,homologousElement_34054,homologousElement_34434,d4_peak47545#d0_peak58268#d30_peak39779,d30_peak39934#d0_peak58415#d4_peak47681,d0_peak58302#d30_peak39819#d4_peak47583,d30_peak39860#d4_peak47613#d0_peak58337,d0_peak58336#d30_peak39859#d4_peak47612,homologousElement_32241,homologousElement_34432,homologousElement…	91.58	79.31	100
12	cluster_290	homologousElement_4077,homologousElement_410,d4_peak19844,homologousElement_427,homologousElement_3573,homologousElement_31038,homologousElement_2175,homologousElement_47600,homologousElement_51473,homologousElement_32034,homologousElement_33426,homologousElement_52250	82.97	70.18	92.86
9	cluster_291	homologousElement_28910,homologousElement_4845,d30_peak45158,homologousElement_4880,homologousElement_5159,homologousElement_12408,homologousElement_15377,homologousElement_41088,homologousElement_49988	85.71	73.17	100
14	cluster_292	homologousElement_48582,homologousElement_2838,d30_peak60093#d0_peak92025#d4_peak72780,homologousElement_34654,homologousElement_34572,d0_peak90335#d4_peak71716#d30_peak59279,homologousElement_30328,homologousElement_34803,homologousElement_34926,homologousElement_35004,homologousElement_45461,homologousElement_48329,homologousElement_48345,homologousElement_50493	79.85	73.66	89.26
42	cluster_293	homologousElement_3191,homologousElement_34,homologousElement_31,d30_peak67904,homologousElement_37,homologousElement_40,homologousElement_2166,homologousElement_2190,homologousElement_2211,homologousElement_2899,homologousElement_3931,homologousElement_3934,homologousElement_4181,homologousElement_4185,homologousElement_32450,homologousElement_32453,homologousElement_45264,homologousElement_4774…	94.22	73.81	100
47	cluster_294	homologousElement_30901,homologousElement_30881,homologousElement_30880,d4_peak33178,homologousElement_30882,homologousElement_30883,homologousElement_30884,homologousElement_30885,homologousElement_30886,homologousElement_30887,homologousElement_30888,homologousElement_30889,homologousElement_30890,homologousElement_30891,homologousElement_30892,homologousElement_30893,homologousElement_30894,ho…	93.98	90.38	98.11
7	cluster_295	d0_peak6065#d30_peak4293#d4_peak5049,homologousElement_1233,d4_peak5048#d0_peak6064,d30_peak4346#d4_peak5105#d0_peak6118,d30_peak4292#d0_peak6063#d4_peak5047,d0_peak6066#d30_peak4294,d30_peak4345#d4_peak5104	89.37	84.21	100
2	cluster_296	d30_peak27614,homologousElement_31213	100	100	100
6	cluster_297	homologousElement_41084,homologousElement_5153,d0_peak52168,homologousElement_12401,homologousElement_15370,homologousElement_35894	90	75	100
2	cluster_298	d0_peak1139,d0_peak1141#d4_peak1055	100	100	100
2	cluster_299	homologousElement_50008,d0_peak68361	75.44	75.44	75.44
4	cluster_300	homologousElement_50767,d30_peak75678,homologousElement_50633,homologousElement_50908	99.17	97.5	100
42	cluster_301	homologousElement_44457,homologousElement_342,d0_peak13947,homologousElement_3042,homologousElement_3565,homologousElement_3594,homologousElement_4273,homologousElement_4749,homologousElement_30114,homologousElement_30316,homologousElement_32350,homologousElement_47377,homologousElement_47933,homologousElement_48983,homologousElement_49126,homologousElement_50032,homologousElement_51963,homologou…	81.08	74.14	91.38
7	cluster_302	homologousElement_30444,homologousElement_30252,d30_peak27230,homologousElement_30358,homologousElement_30403,homologousElement_30413,homologousElement_30453	98.19	96.36	100
8	cluster_303	homologousElement_50656,d30_peak75716,homologousElement_50719,homologousElement_50950,homologousElement_50729,homologousElement_50977,homologousElement_51272,homologousElement_51395	94.7	92.5	100
66	cluster_304	homologousElement_44168,homologousElement_3023,d4_peak15820,homologousElement_4372,homologousElement_44399,homologousElement_44638,homologousElement_44100,homologousElement_3034,d30_peak40973#d0_peak60400,homologousElement_4402,homologousElement_14993,homologousElement_44307,homologousElement_4391,homologousElement_4466,homologousElement_44317,homologousElement_44914,homologousElement_49501,homol…	93.23	84.38	100
10	cluster_305	homologousElement_32529,homologousElement_1876,d0_peak20898,homologousElement_12092,homologousElement_15030,homologousElement_31067,homologousElement_31311,homologousElement_33960,homologousElement_50554,homologousElement_51547	84.09	79.57	96.77
42	cluster_306	homologousElement_45957,homologousElement_361,d4_peak69010#d30_peak57146,homologousElement_81,d4_peak35143#d0_peak44384,homologousElement_4283,homologousElement_4590,homologousElement_32114,homologousElement_15049,homologousElement_32494,homologousElement_40731,homologousElement_40732,homologousElement_40733,homologousElement_40734,homologousElement_40735,homologousElement_40736,homologousElement…	87.3	77.36	98.35
219	cluster_307	homologousElement_41827,homologousElement_5174,d0_peak67131,homologousElement_5256,d4_peak55440,homologousElement_5338,homologousElement_5422,homologousElement_5505,homologousElement_5588,homologousElement_5670,homologousElement_5753,homologousElement_5836,homologousElement_5918,homologousElement_6000,homologousElement_6084,homologousElement_6167,homologousElement_6249,homologousElement_6332,homo…	99.93	98.11	100
16	cluster_308	d4_peak61195,homologousElement_3985,homologousElement_4340,homologousElement_4703,homologousElement_30297,homologousElement_44137,homologousElement_44674,homologousElement_47852,homologousElement_49557,homologousElement_49748,homologousElement_49869,homologousElement_4436,homologousElement_44349,homologousElement_44770,homologousElement_44954,homologousElement_49466	93.79	86.57	100
19	cluster_309	homologousElement_15335,homologousElement_5124,d4_peak91757,homologousElement_11791,homologousElement_28955,homologousElement_34903,homologousElement_35318,homologousElement_35374,homologousElement_35841,homologousElement_40574,homologousElement_41033,homologousElement_50818,homologousElement_51401,homologousElement_12367,homologousElement_14501,homologousElement_35859,homologousElement_41047,hom…	90.68	83.33	100
17	cluster_310	homologousElement_5140,homologousElement_3626,d4_peak54208,homologousElement_5144,homologousElement_12390,homologousElement_14046,homologousElement_15360,homologousElement_41070,homologousElement_44178,homologousElement_48639,homologousElement_12385,homologousElement_15354,homologousElement_35875,homologousElement_41065,homologousElement_42772,homologousElement_43002,homologousElement_45631	92.63	80.65	100
4	cluster_311	homologousElement_14944,d0_peak59099,homologousElement_3518,homologousElement_43448	92.79	89.29	98.18
389	cluster_312	d4_peak55409,d4_peak22905,d30_peak24282,d4_peak22906,d30_peak19486,d4_peak22909,d4_peak55428,d30_peak19472,d0_peak29211,d0_peak29147,d30_peak46121,d0_peak29148,d30_peak21665,d4_peak22912,d0_peak29170,d0_peak29149,d30_peak19521,d4_peak22913,d0_peak33382,d4_peak22915,d4_peak25918,d30_peak19474,d0_peak29213,d0_peak29150,d4_peak54228,d4_peak22916,d4_peak25920,d30_peak19475,d4_peak55408,d4_peak22918,d…	99.83	80.81	100
2	cluster_313	d0_peak19259#d4_peak15263#d30_peak13052,d30_peak13046#d4_peak15259	84.77	84.77	84.77
9	cluster_314	homologousElement_11956,homologousElement_529,d0_peak14789,homologousElement_45474,homologousElement_52657,d0_peak13296,homologousElement_4070,homologousElement_44486,d0_peak80689	85.02	72.46	92.06
17	cluster_315	homologousElement_14510,homologousElement_11404,d4_peak55473,homologousElement_11781,homologousElement_34858,homologousElement_40565,homologousElement_43528,homologousElement_50679,homologousElement_50812,homologousElement_13629,homologousElement_14861,homologousElement_19142,homologousElement_32329,homologousElement_34867,homologousElement_40059,homologousElement_51049,homologousElement_51245	92.78	83.64	100
2	cluster_316	d0_peak45059#d30_peak30159#d4_peak35897,d0_peak45830#d4_peak36691#d30_peak30792	82.66	82.66	82.66
66	cluster_317	homologousElement_46704,homologousElement_46373,d4_peak71723,homologousElement_46244,homologousElement_46247,homologousElement_46258,homologousElement_46261,homologousElement_46264,homologousElement_46276,homologousElement_46279,homologousElement_46282,homologousElement_46294,homologousElement_46297,homologousElement_46300,homologousElement_46312,homologousElement_46315,homologousElement_46318,ho…	97.46	92.54	100
6	cluster_318	d30_peak28501,d0_peak43248#d4_peak34192#d30_peak28648,d4_peak34038,d4_peak34044#d30_peak28507,d4_peak34189#d30_peak28644#d0_peak43242,d30_peak28640#d0_peak43236	99.02	97.4	100
63	cluster_319	homologousElement_33989,homologousElement_425,d4_peak65631,homologousElement_429,homologousElement_489,d4_peak79402,homologousElement_1911,d0_peak99543,homologousElement_1948,homologousElement_2070,homologousElement_2857,homologousElement_3017,homologousElement_4967,homologousElement_4972,homologousElement_12075,homologousElement_14653,homologousElement_15004,homologousElement_15043,homologousEle…	85.44	73.61	97.71
24	cluster_320	homologousElement_11408,d0_peak59205#d4_peak48353,homologousElement_11777,d0_peak59203,homologousElement_13633,d4_peak91902#d0_peak117942,homologousElement_14514,d0_peak117883#d4_peak91793,homologousElement_14865,d4_peak91860,homologousElement_19146,d0_peak117830#d4_peak91733,homologousElement_31313,homologousElement_31323,homologousElement_40561,homologousElement_35359,homologousElement_43524,ho…	90.69	71.19	98.98
10	cluster_321	homologousElement_47662,d4_peak80427,homologousElement_47674,d30_peak66113,homologousElement_47675,homologousElement_47676,homologousElement_47677,homologousElement_47678,homologousElement_47679,homologousElement_47680	92.8	87.5	100
164	cluster_322	homologousElement_2423,homologousElement_2239,d4_peak8224,homologousElement_2243,homologousElement_2246,homologousElement_2249,homologousElement_2254,homologousElement_2258,homologousElement_2263,homologousElement_2268,homologousElement_2272,homologousElement_2277,homologousElement_2282,homologousElement_2287,homologousElement_2292,homologousElement_2296,homologousElement_2301,homologousElement_2…	97.05	79.63	100
3	cluster_323	d4_peak47191#d30_peak39443#d0_peak57926,homologousElement_34394,homologousElement_34418	95.06	93.83	96.3
2	cluster_324	homologousElement_44041,d4_peak52214#d0_peak64974#d30_peak43399	76.9	76.9	76.9
2	cluster_325	d0_peak96090#d4_peak75907#d30_peak62570,d4_peak75904#d30_peak62568#d0_peak96087	83.03	83.03	83.03
6	cluster_326	homologousElement_294,d4_peak61013,homologousElement_4276,homologousElement_45213,homologousElement_52209,homologousElement_47419	89.3	81.48	94.44
12	cluster_327	homologousElement_1684,d4_peak29000,homologousElement_2145,d4_peak55686,homologousElement_29421,homologousElement_30726,homologousElement_32483,homologousElement_43724,homologousElement_30688,homologousElement_30760,homologousElement_30828,homologousElement_31471	93.58	89.66	100
2	cluster_328	homologousElement_31719,d0_peak45831#d30_peak30793	81.82	81.82	81.82
3	cluster_329	homologousElement_46751,d0_peak74246,homologousElement_31294	91.37	86.59	96.15
6	cluster_330	d4_peak91848#d0_peak117922#d30_peak75616,d30_peak75524#d0_peak117824#d4_peak91726,d4_peak91765#d0_peak117858#d30_peak75560,d30_peak75719#d4_peak91967#d0_peak117990,d30_peak75620#d0_peak117923#d4_peak91850,d4_peak91909#d0_peak117947#d30_peak75666	96.03	92.43	100
47	cluster_331	d4_peak33182,homologousElement_1189,homologousElement_1299,homologousElement_1356,homologousElement_3217,homologousElement_29004,homologousElement_29150,homologousElement_30797,homologousElement_30852,homologousElement_30859,homologousElement_30937,homologousElement_32238,homologousElement_40689,homologousElement_34032,homologousElement_34126,homologousElement_34223,homologousElement_34302,homolo…	92.11	70.18	100
15	cluster_332	homologousElement_30287,homologousElement_4322,d0_peak110371,d0_peak17159,d0_peak78664,homologousElement_4452,d0_peak110427,homologousElement_4688,homologousElement_44123,homologousElement_44418,homologousElement_49736,homologousElement_44363,homologousElement_44787,homologousElement_44970,homologousElement_49478	95.89	93.41	98.21
9	cluster_333	homologousElement_34847,homologousElement_14838,d4_peak25981,homologousElement_29064,homologousElement_32284,homologousElement_35362,homologousElement_29198,homologousElement_40648,homologousElement_43507	93.43	85.71	98.57
27	cluster_334	homologousElement_46450,homologousElement_46367,d30_peak58623,homologousElement_46252,homologousElement_46270,homologousElement_46288,homologousElement_46306,homologousElement_46323,homologousElement_46341,homologousElement_46609,homologousElement_46675,homologousElement_46808,homologousElement_48594,homologousElement_46384,homologousElement_46400,homologousElement_46416,homologousElement_46432,h…	98.56	85.42	100
2	cluster_335	d0_peak2190#d30_peak1605#d4_peak1980,d30_peak1626	82.72	82.72	82.72
5	cluster_336	homologousElement_49942,d0_peak87842,homologousElement_4580,homologousElement_31424,homologousElement_50597	89.33	84.21	94.55
4	cluster_337	d0_peak39365#d4_peak30983,d4_peak31249#d0_peak39701,homologousElement_53160,homologousElement_53251	97.94	96.02	100
15	cluster_338	homologousElement_3978,d0_peak19811,d4_peak63879,homologousElement_4446,d0_peak23776,homologousElement_30294,homologousElement_44129,homologousElement_44424,homologousElement_44669,homologousElement_47842,homologousElement_49549,homologousElement_49742,homologousElement_44356,homologousElement_44961,homologousElement_49473	94.35	89.09	100
169	cluster_339	homologousElement_33244,homologousElement_3557,d0_peak83640,homologousElement_4860,d4_peak67055,homologousElement_31500,homologousElement_35201,homologousElement_33104,homologousElement_33109,homologousElement_33114,homologousElement_33119,homologousElement_33124,homologousElement_33129,homologousElement_33134,homologousElement_33139,homologousElement_33144,homologousElement_33149,homologousEleme…	97.36	71.43	100
72	cluster_340	homologousElement_50312,homologousElement_50079,d4_peak88650,homologousElement_50082,homologousElement_50085,homologousElement_50088,homologousElement_50092,homologousElement_50096,homologousElement_50100,homologousElement_50104,homologousElement_50108,homologousElement_50112,homologousElement_50116,homologousElement_50120,homologousElement_50124,homologousElement_50128,homologousElement_50132,ho…	99.98	99.12	100
2	cluster_341	homologousElement_50583,d0_peak23009	95.77	95.77	95.77
2	cluster_342	d0_peak118693,d0_peak118609	100	100	100
2	cluster_343	homologousElement_3555,d4_peak11785#d0_peak14902	86.6	86.6	86.6
2	cluster_344	d4_peak61916#d0_peak76083,d4_peak61914	99.17	99.17	99.17
17	cluster_345	homologousElement_2928,homologousElement_2925,d4_peak8849,homologousElement_2926,homologousElement_2927,homologousElement_2929,homologousElement_2930,homologousElement_2931,homologousElement_2932,homologousElement_2933,homologousElement_2934,homologousElement_2935,homologousElement_2936,homologousElement_2937,homologousElement_2938,homologousElement_2939,homologousElement_2940	94.35	88.46	100
2	cluster_346	d4_peak43826#d30_peak36732#d0_peak53697,homologousElement_33806	86.58	86.58	86.58
233	cluster_347	homologousElement_42594,homologousElement_5233,d30_peak19538,homologousElement_5315,d0_peak68118#d30_peak46125#d4_peak55452,homologousElement_5398,homologousElement_5481,homologousElement_5564,homologousElement_5647,homologousElement_5729,homologousElement_5812,homologousElement_5896,homologousElement_5977,homologousElement_6060,homologousElement_6143,homologousElement_6226,homologousElement_6308…	98.83	73.17	100
4	cluster_348	d0_peak68936,d0_peak68930#d30_peak46799,d0_peak68933,homologousElement_43876	89.61	84.47	96.12
3	cluster_349	d4_peak58649,homologousElement_44058,homologousElement_44059	73.02	72.06	73.97
4	cluster_350	d0_peak105517#d4_peak82979,homologousElement_48748,homologousElement_48774,homologousElement_48826	99.37	98.11	100
3	cluster_351	d4_peak29308,homologousElement_2103,homologousElement_29504	98.34	98.33	98.36
6	cluster_352	d30_peak75594,d30_peak65586#d4_peak79814,d30_peak75544,homologousElement_51005,homologousElement_51363,homologousElement_51218	97.26	93.83	100
2	cluster_353	homologousElement_396,d0_peak2614	98.84	98.84	98.84
226	cluster_354	homologousElement_9451,homologousElement_5241,d4_peak25903,d4_peak22903,d4_peak54396,homologousElement_5323,d0_peak67154,homologousElement_5406,d4_peak22995,homologousElement_5489,d4_peak54231,homologousElement_5572,d4_peak28878,homologousElement_5655,d4_peak28869,homologousElement_5737,d4_peak23012,homologousElement_5820,d4_peak28902,homologousElement_5903,d4_peak23002,homologousElement_5985,d4_…	99.84	85	100
3	cluster_355	d0_peak69146#d30_peak46970#d4_peak56548,d30_peak46969#d4_peak56547#d0_peak69144,d0_peak69142#d4_peak56544#d30_peak46967	99.13	98.8	99.46
10	cluster_356	homologousElement_15357,homologousElement_5141,d4_peak54207,homologousElement_5142,homologousElement_12388,homologousElement_15358,homologousElement_41068,homologousElement_12387,homologousElement_35877,homologousElement_41067	99.15	98.08	100
2	cluster_357	d4_peak23134,homologousElement_40535	96.15	96.15	96.15
3	cluster_358	homologousElement_43870,d4_peak56357#d0_peak68934#d30_peak46803,d30_peak46810#d4_peak56360#d0_peak68939	90.75	88.59	92.9
2	cluster_359	d0_peak102067,homologousElement_47669	87.2	87.2	87.2
223	cluster_360	homologousElement_12493,homologousElement_5167,d30_peak46140,homologousElement_5249,homologousElement_5331,homologousElement_5415,homologousElement_5498,homologousElement_5581,homologousElement_5663,homologousElement_5746,homologousElement_5829,homologousElement_5911,homologousElement_5993,homologousElement_6077,homologousElement_6160,homologousElement_6242,homologousElement_6325,homologousElemen…	100	100	100
38	cluster_361	homologousElement_50846,homologousElement_3055,homologousElement_3045,d4_peak9772,homologousElement_3048,homologousElement_3051,homologousElement_3060,homologousElement_3052,d4_peak9761#d0_peak12454,d0_peak12476,homologousElement_3058,d0_peak12475,homologousElement_3062,homologousElement_3065,homologousElement_3056,homologousElement_11802,homologousElement_14628,homologousElement_14748,homologous…	86.43	72.11	96.8
17	cluster_362	homologousElement_44247,homologousElement_15017,d0_peak7849#d4_peak6533#d30_peak5669,d4_peak13554#d0_peak17193,homologousElement_4783,homologousElement_52568,homologousElement_29747,homologousElement_32394,homologousElement_30117,homologousElement_31919,homologousElement_34421,homologousElement_32067,homologousElement_48989,homologousElement_45092,homologousElement_52129,homologousElement_33810,h…	83.04	75.96	92.22
2	cluster_363	homologousElement_43868,d4_peak79687	100	100	100
2	cluster_364	homologousElement_43913,d4_peak95311	91.53	91.53	91.53
4	cluster_365	homologousElement_51282,homologousElement_50750,d30_peak75517,homologousElement_50931	90.98	90.91	91.11
26	cluster_366	d30_peak30477,homologousElement_31287,d30_peak30435#d0_peak45386,homologousElement_31771,homologousElement_31782,homologousElement_31816,homologousElement_31856,homologousElement_32072,homologousElement_31770,d30_peak30434,homologousElement_31781,homologousElement_31801,homologousElement_31815,homologousElement_31838,homologousElement_31855,homologousElement_31834,homologousElement_31850,d0_peak4…	95.2	75	100
5	cluster_367	d4_peak32948,d0_peak41456#d4_peak32512,d0_peak41857,d0_peak41899#d4_peak32987,d0_peak41875#d4_peak32964	93.94	91.09	96.46
3	cluster_368	homologousElement_43650,d4_peak55830,homologousElement_43641	89.42	88.46	90.38
16	cluster_369	homologousElement_34698,homologousElement_3083,d30_peak40420,homologousElement_14788,d30_peak40376,homologousElement_14931,homologousElement_29092,homologousElement_31023,homologousElement_32310,homologousElement_34624,homologousElement_29169,homologousElement_34755,homologousElement_40621,homologousElement_43458,homologousElement_47967,homologousElement_49975	89.51	78.89	97.75
13	cluster_370	homologousElement_50862,homologousElement_28989,d4_peak10130#d0_peak12810,homologousElement_29143,homologousElement_30789,homologousElement_30930,homologousElement_34294,homologousElement_50701,homologousElement_51009,homologousElement_51366,homologousElement_34334,homologousElement_43738,homologousElement_51215	95.96	86.84	99.45
63	cluster_371	homologousElement_34069,homologousElement_1181,d0_peak58458#d4_peak47729,homologousElement_1289,d4_peak47186,homologousElement_1366,d4_peak47195,homologousElement_3253,d4_peak47199#d30_peak39445,homologousElement_14642,d0_peak57812#d4_peak47047,homologousElement_34065,d4_peak91951,homologousElement_34074,d4_peak47197,homologousElement_34076,homologousElement_34078,homologousElement_34080,homologo…	89.99	75.68	100
3	cluster_372	homologousElement_4946,d4_peak18845,homologousElement_2085	82.88	80.82	84.93
2	cluster_373	d0_peak5803,homologousElement_46527	85.45	85.45	85.45
2	cluster_374	d0_peak88991#d30_peak58610#d4_peak70825,d0_peak89009#d4_peak70837#d30_peak58618	100	100	100
8	cluster_375	d0_peak117823#d4_peak91723#d30_peak75523,d0_peak117855#d4_peak91762#d30_peak75557,d0_peak117989#d30_peak75717#d4_peak91965,homologousElement_50728,d0_peak117948#d30_peak75669#d4_peak91910,homologousElement_50951,d0_peak117992#d30_peak75721#d4_peak91971,homologousElement_50976	89.97	80.13	99.36
6	cluster_376	homologousElement_46231,d4_peak70818,homologousElement_46645,homologousElement_46745,homologousElement_47261,homologousElement_46657	100	100	100
56	cluster_377	d30_peak25864,homologousElement_29030,d4_peak29236,homologousElement_29234,d30_peak25893,homologousElement_4998,homologousElement_29025,homologousElement_29287,homologousElement_29336,homologousElement_29358,homologousElement_29405,homologousElement_29742,homologousElement_29650,homologousElement_29359,homologousElement_29457,d4_peak29005,d30_peak24314,d0_peak39610#d4_peak31182,homologousElement_…	89.07	73.79	100
52	cluster_378	d30_peak36693#d4_peak43776,d0_peak53637#d30_peak36680#d4_peak43758,d0_peak53664,d0_peak53638#d30_peak36681#d4_peak43759,d4_peak43783,d4_peak43763#d0_peak53640#d30_peak36682,d0_peak53667#d4_peak43796#d30_peak36706,d4_peak43764#d0_peak53641#d30_peak36684,d0_peak53671,d30_peak36685#d4_peak43766#d0_peak53642,d0_peak53652#d4_peak43778,d30_peak36686,d30_peak36691#d0_peak53648#d4_peak43772,d4_peak43767#…	83.71	70.91	100
11	cluster_379	homologousElement_480,homologousElement_205,d0_peak796,homologousElement_264,homologousElement_309,homologousElement_613,homologousElement_1225,homologousElement_1330,homologousElement_1463,homologousElement_1563,homologousElement_1749	88.49	72	100
10	cluster_380	homologousElement_4214,homologousElement_4091,d30_peak39361,homologousElement_4094,homologousElement_4100,homologousElement_4169,homologousElement_4220,homologousElement_4158,homologousElement_4165,homologousElement_45972	91.76	83.05	98.31
63	cluster_381	homologousElement_45525,homologousElement_93,d0_peak81448#d4_peak65704,d4_peak2281,d4_peak91120,homologousElement_1707,homologousElement_484,homologousElement_2054,homologousElement_2057,homologousElement_2126,homologousElement_3130,homologousElement_3458,homologousElement_3524,homologousElement_4080,homologousElement_4888,homologousElement_5021,homologousElement_15015,homologousElement_11765,hom…	84.02	71.73	99.48
32	cluster_382	homologousElement_35518,homologousElement_343,d0_peak103623,homologousElement_3468,homologousElement_3563,homologousElement_4480,homologousElement_11962,homologousElement_12076,homologousElement_29784,homologousElement_33895,homologousElement_34997,homologousElement_35014,homologousElement_44461,homologousElement_46785,homologousElement_47489,homologousElement_47524,homologousElement_47865,homolo…	89.42	80.82	96
3	cluster_383	homologousElement_30521,d4_peak32724,homologousElement_30542	98.08	98.08	98.08
2	cluster_384	d0_peak124882,homologousElement_52383	91.38	91.38	91.38
5	cluster_385	homologousElement_46348,homologousElement_44267,d30_peak65232,homologousElement_45192,homologousElement_50028	88.68	83.02	92.45
2	cluster_386	homologousElement_49268,d0_peak102568	96.34	96.34	96.34
9	cluster_387	d0_peak59199#d4_peak48349#d30_peak40424,homologousElement_11862,homologousElement_14843,homologousElement_29204,homologousElement_40654,homologousElement_43512,homologousElement_14879,homologousElement_29059,homologousElement_32278	92.56	87.67	97.26
2	cluster_388	d0_peak87275,homologousElement_47428	94.35	94.35	94.35
57	cluster_389	homologousElement_44285,homologousElement_418,d0_peak82808#d4_peak66564,homologousElement_426,homologousElement_441,homologousElement_539,homologousElement_2069,homologousElement_2082,homologousElement_2104,homologousElement_2875,homologousElement_4018,homologousElement_4578,homologousElement_4728,homologousElement_11924,homologousElement_29754,homologousElement_30123,homologousElement_31469,homo…	86.54	73.04	100
47	cluster_390	homologousElement_29230,homologousElement_3112,d4_peak29318,homologousElement_4996,homologousElement_29256,homologousElement_29311,homologousElement_29429,homologousElement_29454,homologousElement_29522,homologousElement_29607,homologousElement_29792,homologousElement_29803,homologousElement_29813,homologousElement_29882,homologousElement_29934,homologousElement_30022,homologousElement_30030,homo…	93.11	80	100
2	cluster_391	d0_peak96180,homologousElement_47327	100	100	100
3	cluster_392	homologousElement_32116,homologousElement_32109,d0_peak46006	97.47	96.61	98.33
9	cluster_393	homologousElement_53274,homologousElement_29877,d0_peak39712,homologousElement_29850,homologousElement_30045,homologousElement_29961,homologousElement_29991,homologousElement_30076,homologousElement_53183	84.12	72.92	92.93
9	cluster_394	homologousElement_35350,d30_peak39323,homologousElement_11427,homologousElement_13651,homologousElement_19165,homologousElement_40074,homologousElement_42629,homologousElement_52850,homologousElement_51152	94.97	90.35	99.13
2	cluster_395	d0_peak87298#d30_peak57461,d0_peak89037#d30_peak58626	99.14	99.14	99.14
23	cluster_396	homologousElement_1219,homologousElement_152,d0_peak6076,homologousElement_201,homologousElement_267,homologousElement_314,homologousElement_507,homologousElement_514,homologousElement_518,homologousElement_579,homologousElement_616,homologousElement_646,homologousElement_1334,homologousElement_1459,homologousElement_1481,homologousElement_1530,homologousElement_1559,homologousElement_1594,homolo…	91.36	74.53	100
19	cluster_397	d0_peak11728,homologousElement_2993,homologousElement_2994,homologousElement_2995,homologousElement_2996,homologousElement_2997,homologousElement_2998,homologousElement_2999,homologousElement_3000,homologousElement_3001,homologousElement_3002,homologousElement_3003,homologousElement_3004,homologousElement_3005,homologousElement_3006,homologousElement_3007,homologousElement_3008,homologousElement_…	92.35	88.89	98.41
8	cluster_398	homologousElement_3307,homologousElement_3269,d4_peak11109,homologousElement_3176,homologousElement_3367,homologousElement_3432,homologousElement_3392,homologousElement_3423	92.62	88.46	100
8	cluster_399	homologousElement_31183,homologousElement_31181,d4_peak34443,homologousElement_31182,homologousElement_31184,homologousElement_31185,homologousElement_31186,homologousElement_31187	94.9	92.31	98.08
12	cluster_400	homologousElement_29048,homologousElement_14938,homologousElement_11902,d4_peak48344,homologousElement_14781,homologousElement_29216,homologousElement_31689,homologousElement_43453,homologousElement_34662,homologousElement_51502,homologousElement_51496,homologousElement_51577	78.4	72.55	90.57
2	cluster_401	d0_peak121560,homologousElement_15086	78.38	78.38	78.38
2	cluster_402	d0_peak84501#d4_peak67565,d4_peak23678#d0_peak29723	80.51	80.51	80.51
2	cluster_403	d4_peak74936,homologousElement_11954	94.03	94.03	94.03
2	cluster_404	homologousElement_15068,d0_peak1575	98.18	98.18	98.18
8	cluster_405	homologousElement_11843,homologousElement_11591,d0_peak109533,homologousElement_13814,homologousElement_19325,homologousElement_40597,homologousElement_42836,homologousElement_40357	96.1	94.55	98.18
2	cluster_406	homologousElement_11928,d0_peak94750	96.2	96.2	96.2
4	cluster_407	homologousElement_1382,homologousElement_685,d4_peak7335,homologousElement_1277	98.42	97.65	98.81
12	cluster_408	homologousElement_44245,homologousElement_722,d4_peak25872#d30_peak21643,homologousElement_5120,homologousElement_35839,homologousElement_41031,homologousElement_14470,homologousElement_15331,homologousElement_35835,homologousElement_41030,homologousElement_40823,homologousElement_43259	98.82	97.4	100
35	cluster_409	homologousElement_315,homologousElement_148,d0_peak5291,homologousElement_149,homologousElement_151,homologousElement_199,homologousElement_200,homologousElement_268,homologousElement_270,homologousElement_272,homologousElement_512,homologousElement_520,homologousElement_577,homologousElement_618,homologousElement_620,homologousElement_621,homologousElement_648,homologousElement_649,homologousEle…	95.78	87.5	100
63	cluster_410	homologousElement_11726,homologousElement_11718,homologousElement_11716,d4_peak23131,homologousElement_11717,homologousElement_11719,homologousElement_11720,homologousElement_11721,homologousElement_11722,homologousElement_11723,homologousElement_11724,homologousElement_11725,homologousElement_11727,homologousElement_11728,homologousElement_11729,homologousElement_11730,homologousElement_11731,ho…	89.22	81.48	96.23
2	cluster_411	d0_peak105053,homologousElement_52365	91.43	91.43	91.43
46	cluster_412	homologousElement_388,d0_peak45396,homologousElement_379,homologousElement_408,homologousElement_414,homologousElement_1952,homologousElement_2049,homologousElement_2094,homologousElement_4045,homologousElement_4055,homologousElement_4774,homologousElement_5028,homologousElement_31075,homologousElement_31369,homologousElement_32399,homologousElement_32474,homologousElement_32540,homologousElement…	84.01	72.41	96.36
2	cluster_413	homologousElement_33820,d0_peak53761	88.89	88.89	88.89
2	cluster_414	d4_peak61695,homologousElement_46918	93.75	93.75	93.75
8	cluster_415	homologousElement_51387,homologousElement_50720,d4_peak91724,homologousElement_50727,homologousElement_50975,homologousElement_51271,homologousElement_51394,homologousElement_50952	98.72	97.44	100
2	cluster_416	d4_peak32068,d0_peak40947#d4_peak32076	100	100	100
10	cluster_417	homologousElement_44600,homologousElement_15154,d4_peak63459,homologousElement_35600,homologousElement_40819,homologousElement_44597,homologousElement_44609,homologousElement_44613,homologousElement_44608,homologousElement_44616	92.54	87.63	100
16	cluster_418	homologousElement_3993,d0_peak20013,homologousElement_4349,homologousElement_4711,homologousElement_30300,homologousElement_44143,homologousElement_44439,homologousElement_48895,homologousElement_49340,homologousElement_49565,homologousElement_49761,homologousElement_49881,homologousElement_44340,homologousElement_44759,homologousElement_44945,homologousElement_49456	95.26	89.19	100
7	cluster_419	homologousElement_34753,homologousElement_14779,d30_peak46152,homologousElement_14940,homologousElement_34626,homologousElement_43658,homologousElement_34824	93.39	86.08	96.15
2	cluster_420	d0_peak125798,d0_peak82669	90.28	90.28	90.28
26	cluster_421	homologousElement_31243,homologousElement_22,d4_peak66698,homologousElement_2159,homologousElement_2185,homologousElement_2224,homologousElement_2891,homologousElement_3201,homologousElement_35575,homologousElement_44573,homologousElement_47019,homologousElement_47962,homologousElement_48005,homologousElement_48566,homologousElement_49022,homologousElement_51779,homologousElement_3921,homologousE…	96.01	84.91	100
41	cluster_422	homologousElement_31662,homologousElement_502,d30_peak59253,homologousElement_732,homologousElement_4555,homologousElement_14460,homologousElement_5117,homologousElement_12355,homologousElement_15323,homologousElement_30270,homologousElement_33943,homologousElement_34365,homologousElement_34808,homologousElement_35354,homologousElement_35826,homologousElement_40390,homologousElement_41021,homolog…	86.46	70.31	100
27	cluster_423	homologousElement_47017,homologousElement_24,d0_peak11162,homologousElement_2161,homologousElement_2188,homologousElement_2221,homologousElement_3198,homologousElement_31240,homologousElement_35572,homologousElement_44570,homologousElement_45246,homologousElement_47959,homologousElement_48002,homologousElement_48563,homologousElement_49019,homologousElement_51776,homologousElement_3924,homologous…	97.57	87.1	100
4	cluster_424	d0_peak25745,homologousElement_4062,homologousElement_51949,homologousElement_44465	79.85	79.31	80.46
5	cluster_425	homologousElement_48970,homologousElement_4960,d0_peak104140,homologousElement_47911,homologousElement_47928	90.53	87.5	94.64
5	cluster_426	homologousElement_30869,homologousElement_29124,d4_peak28951,homologousElement_29123,homologousElement_43553	84.96	76.23	100
2	cluster_427	homologousElement_32319,d0_peak23310	98.48	98.48	98.48
8	cluster_428	d30_peak39821,homologousElement_34020,d30_peak39932,homologousElement_34049,d30_peak39780,homologousElement_34431,d30_peak39858,homologousElement_34449	97.07	96.05	97.83
26	cluster_429	homologousElement_28852,homologousElement_3079,d0_peak12453,d0_peak12459,homologousElement_3061,homologousElement_11801,homologousElement_14627,homologousElement_14747,homologousElement_35385,homologousElement_35448,homologousElement_35501,homologousElement_35853,homologousElement_40584,homologousElement_41042,homologousElement_43424,homologousElement_50845,homologousElement_51197,homologousEleme…	91.61	79.21	100
5	cluster_430	d0_peak79648#d4_peak64357,d4_peak66342#d0_peak82451,homologousElement_31291,homologousElement_47514,homologousElement_35010	86.23	83.58	90.55
39	cluster_431	homologousElement_43418,homologousElement_11795,d0_peak117982,homologousElement_4883,homologousElement_14615,homologousElement_11664,d0_peak117850,homologousElement_14497,homologousElement_14674,homologousElement_14734,homologousElement_35427,homologousElement_28859,homologousElement_28918,homologousElement_35260,homologousElement_35489,homologousElement_43412,homologousElement_40444,homologousEl…	91.11	78.33	99.03
2	cluster_432	d0_peak11308,homologousElement_47134	81.58	81.58	81.58
16	cluster_433	homologousElement_2208,homologousElement_57,d4_peak63439,homologousElement_2882,homologousElement_2964,homologousElement_4838,homologousElement_32172,homologousElement_32182,homologousElement_32192,homologousElement_32201,homologousElement_42983,homologousElement_45601,homologousElement_53049,homologousElement_14068,homologousElement_51751,homologousElement_53078	92.63	84.62	100
4	cluster_434	d4_peak35778#d0_peak44967,homologousElement_12199,d4_peak35573#d0_peak44770,homologousElement_51613	92.32	80.38	98.85
67	cluster_435	homologousElement_44890,homologousElement_44794,d4_peak86336,homologousElement_44796,homologousElement_44798,homologousElement_44800,homologousElement_44802,homologousElement_44804,homologousElement_44806,homologousElement_44808,homologousElement_44810,homologousElement_44812,homologousElement_44814,homologousElement_44816,homologousElement_44818,homologousElement_44820,homologousElement_44822,ho…	98.1	87.64	100
27	cluster_436	d0_peak87272,d0_peak87269,d0_peak87273,d0_peak87270,d0_peak87699,d0_peak87271,d0_peak88977,d0_peak87274,d0_peak87697,d0_peak87696,d4_peak70810,d0_peak87698,d0_peak88987,homologousElement_46435,d4_peak77129#d0_peak97457,d0_peak87700,d0_peak89022,d0_peak87702,d0_peak88975,d0_peak89027,homologousElement_46492,d0_peak95827,homologousElement_46626,d0_peak89024,d0_peak89005,homologousElement_46806,homo…	99.01	96.3	100
31	cluster_437	d30_peak62444,d4_peak4668,d0_peak74253,homologousElement_1272,d30_peak62317,d4_peak5155#d30_peak4381#d0_peak6161,d30_peak62312,homologousElement_1859,d30_peak62437,homologousElement_1860,d30_peak62433,homologousElement_1863,homologousElement_2237,homologousElement_2238,homologousElement_11936,homologousElement_47187,homologousElement_11937,homologousElement_47264,homologousElement_47174,homologou…	90.23	78.68	98.08
3	cluster_438	homologousElement_45434,homologousElement_45425,d4_peak67377	96.16	94.23	98.08
2	cluster_439	homologousElement_49174,d4_peak85536#d0_peak109408#d30_peak70220	97.9	97.9	97.9
11	cluster_440	homologousElement_31937,homologousElement_31925,d30_peak30766,homologousElement_31922,homologousElement_31931,homologousElement_31942,homologousElement_31948,homologousElement_31953,homologousElement_31958,homologousElement_31964,homologousElement_31970	94.12	80.39	100
7	cluster_441	homologousElement_50562,d4_peak91813,homologousElement_34339,homologousElement_51219,homologousElement_50698,homologousElement_51004,homologousElement_51362	97.62	94.05	100
31	cluster_442	homologousElement_35810,homologousElement_762,d0_peak73220#d4_peak59674,homologousElement_5101,d4_peak25948,homologousElement_11442,d4_peak55486,homologousElement_11633,homologousElement_12213,homologousElement_13848,homologousElement_14079,homologousElement_15171,homologousElement_19179,homologousElement_35633,homologousElement_40089,homologousElement_40836,homologousElement_42644,homologousElem…	93.96	90.69	100
39	cluster_443	homologousElement_51500,homologousElement_11705,d4_peak35799,homologousElement_14580,homologousElement_31564,homologousElement_31672,homologousElement_11903,d0_peak59111#d30_peak40348#d4_peak48261,homologousElement_14780,d30_peak40399#d4_peak48323,homologousElement_14939,d0_peak59175,homologousElement_29050,homologousElement_14579,d4_peak35798#d30_peak30054#d0_peak44984,homologousElement_29214,ho…	84.33	70.34	95.7
3	cluster_444	d30_peak11931,homologousElement_33825,homologousElement_50029	97.98	96.77	99.2
6	cluster_445	homologousElement_4595,homologousElement_4594,d0_peak22672,homologousElement_4596,homologousElement_4597,homologousElement_4599	88.29	84.15	91.46
2	cluster_446	homologousElement_31016,d4_peak33219	100	100	100
2	cluster_447	d30_peak49511,homologousElement_43956	98.25	98.25	98.25
71	cluster_448	homologousElement_50106,homologousElement_50090,d4_peak88648#d30_peak72834,homologousElement_50094,homologousElement_50098,homologousElement_50102,homologousElement_50110,homologousElement_50114,homologousElement_50118,homologousElement_50122,homologousElement_50126,homologousElement_50130,homologousElement_50134,homologousElement_50138,homologousElement_50142,homologousElement_50146,homologousEl…	99.45	97.96	100
11	cluster_449	homologousElement_14875,homologousElement_11634,d4_peak48351#d0_peak59201#d30_peak40426,homologousElement_11839,homologousElement_40413,homologousElement_43325,homologousElement_11854,homologousElement_14848,homologousElement_40605,homologousElement_43515,homologousElement_43578	86.89	81.82	100
19	cluster_450	homologousElement_41063,homologousElement_3624,d4_peak22890,homologousElement_4874,homologousElement_12392,homologousElement_14048,homologousElement_15361,homologousElement_32639,homologousElement_35880,homologousElement_41072,homologousElement_44179,homologousElement_48641,homologousElement_5138,homologousElement_12383,homologousElement_15352,homologousElement_35873,homologousElement_42770,homol…	91.54	80.2	100
2	cluster_451	d4_peak74938,homologousElement_11934	95.89	95.89	95.89
4	cluster_452	homologousElement_30631,homologousElement_30486,d4_peak32639,homologousElement_30528	97.43	96.15	100
5	cluster_453	d4_peak91842#d30_peak75614#d0_peak117917,d0_peak57777#d4_peak47002#d30_peak39255#d0_peak57778#d4_peak47003,d4_peak91769#d0_peak117861#d30_peak75562,d30_peak75519#d0_peak117816,d0_peak117953#d4_peak91919	95.46	90.4	99.59
3	cluster_454	d30_peak68147,d30_peak68050,d30_peak68134	100	100	100
8	cluster_455	homologousElement_47709,homologousElement_12,d0_peak83059,homologousElement_2179,homologousElement_2886,homologousElement_47027,homologousElement_53142,homologousElement_53232	98.33	96.51	100
66	cluster_456	homologousElement_46858,homologousElement_2140,homologousElement_2083,d0_peak103006,homologousElement_2235,d0_peak98145,homologousElement_2958,d0_peak33338,homologousElement_3310,homologousElement_3582,homologousElement_3900,homologousElement_4026,homologousElement_4076,homologousElement_4645,homologousElement_14967,homologousElement_5087,homologousElement_14970,homologousElement_30243,homologous…	86.01	73.91	100
10	cluster_457	d4_peak28768#d30_peak24241,d4_peak22884#d0_peak29136,d30_peak21647#d4_peak25877#d0_peak33345,d30_peak19462,d30_peak46095#d0_peak68087#d4_peak55393,homologousElement_12398,d0_peak67117#d4_peak54211#d30_peak45152,d0_peak37025#d30_peak24246,homologousElement_35864,homologousElement_41080	94.89	88.18	100
3	cluster_458	homologousElement_48767,homologousElement_48742,d30_peak68154	100	100	100
8	cluster_459	homologousElement_49863,homologousElement_3975,d0_peak110178,homologousElement_44666,d0_peak110372,homologousElement_44781,homologousElement_44964,homologousElement_49740	94.36	91.84	98.39
9	cluster_460	homologousElement_30825,homologousElement_29014,d30_peak24312,homologousElement_29326,homologousElement_29393,homologousElement_30685,homologousElement_30757,homologousElement_29447,homologousElement_30729	96.39	92.68	100
36	cluster_461	homologousElement_52173,homologousElement_535,d30_peak16337,homologousElement_2048,d30_peak48045,homologousElement_4801,d4_peak57834,homologousElement_4593,homologousElement_52238,homologousElement_2061,homologousElement_12117,homologousElement_15078,homologousElement_32551,homologousElement_34196,homologousElement_47421,homologousElement_34571,homologousElement_2062,d4_peak64747,homologousElemen…	85.66	73.12	100
4	cluster_462	homologousElement_34855,d4_peak25978,homologousElement_14867,homologousElement_43522	95.48	86.44	100
2	cluster_463	homologousElement_49105,d4_peak85328	100	100	100
3	cluster_464	d4_peak47580,d30_peak39528,homologousElement_34501	100	100	100
22	cluster_465	homologousElement_1957,homologousElement_1954,d0_peak6793,homologousElement_1960,homologousElement_1964,homologousElement_1968,homologousElement_1975,homologousElement_1979,homologousElement_1983,homologousElement_1987,homologousElement_1991,homologousElement_1995,homologousElement_1997,homologousElement_2001,homologousElement_2004,homologousElement_2008,homologousElement_2012,homologousElement_2…	99.71	96.97	100
3	cluster_466	d4_peak86095,homologousElement_49311,homologousElement_49314	99.25	98.51	100
4	cluster_467	d0_peak105394#d4_peak82872,d0_peak105539#d30_peak68151#d4_peak83003,d0_peak105407,d30_peak68052	99.39	98.17	100
23	cluster_468	homologousElement_28964,homologousElement_11800,d30_peak75589#d4_peak91809#d0_peak117895,homologousElement_11658,d30_peak75644#d4_peak91886#d0_peak117932,homologousElement_14492,d0_peak86345#d4_peak68722#d30_peak56919,homologousElement_14626,homologousElement_14746,homologousElement_35384,homologousElement_35447,homologousElement_35500,homologousElement_35852,homologousElement_40583,homologousEle…	89.57	84.21	93.83
6	cluster_469	d4_peak29138#d0_peak37237,homologousElement_29015,homologousElement_29328,homologousElement_29355,homologousElement_29395,homologousElement_29248	99.07	98.97	99.49
57	cluster_470	homologousElement_52270,homologousElement_52268,d0_peak124590,homologousElement_52269,homologousElement_52271,homologousElement_52272,homologousElement_52273,homologousElement_52274,homologousElement_52275,homologousElement_52277,homologousElement_52278,homologousElement_52279,homologousElement_52280,homologousElement_52282,homologousElement_52284,homologousElement_52286,homologousElement_52287,h…	99.76	86.36	100
2	cluster_471	d30_peak39223,d30_peak39213	98.41	98.41	98.41
3	cluster_472	d4_peak26195,d4_peak26201#d30_peak21887,d30_peak21884	82.19	81.63	82.76
13	cluster_473	d30_peak24316#d0_peak37121#d4_peak28982,d30_peak24305#d4_peak28955#d0_peak37108,d30_peak24334#d4_peak29007,d30_peak24311#d4_peak28975#d0_peak37116,d4_peak29008,d0_peak37238#d4_peak29139#d30_peak24442,d4_peak29129#d30_peak24436#d0_peak37229,d30_peak24448#d0_peak37249#d4_peak29149,homologousElement_30687,homologousElement_30759,homologousElement_30827,homologousElement_30727,homologousElement_45954	90.09	75.56	100
28	cluster_474	homologousElement_46541,homologousElement_344,d30_peak57353,homologousElement_479,homologousElement_491,homologousElement_492,homologousElement_493,homologousElement_494,homologousElement_495,homologousElement_496,homologousElement_497,homologousElement_498,homologousElement_499,homologousElement_31032,homologousElement_32140,homologousElement_44013,homologousElement_47526,homologousElement_52053…	90.61	72.09	100
2	cluster_475	d30_peak34587#d4_peak41475#d0_peak51515,d0_peak51518	76.76	76.76	76.76
3	cluster_476	homologousElement_34473,d4_peak47541,homologousElement_34493	98.41	97.87	98.94
4	cluster_477	homologousElement_30067,homologousElement_3116,d30_peak26202,homologousElement_29823	85.21	85.11	85.42
14	cluster_478	homologousElement_14055,d0_peak16939#d4_peak13328#d30_peak11298,homologousElement_5129,homologousElement_12373,homologousElement_15341,homologousElement_35443,homologousElement_35848,homologousElement_35863,homologousElement_41038,homologousElement_41054,homologousElement_42763,homologousElement_42993,homologousElement_45623,homologousElement_44184	93.18	85.29	100
64	cluster_479	homologousElement_11437,homologousElement_715,d4_peak28916,homologousElement_745,homologousElement_756,homologousElement_5107,homologousElement_11882,homologousElement_12346,homologousElement_13825,homologousElement_13834,homologousElement_14436,homologousElement_14447,homologousElement_15314,homologousElement_34350,homologousElement_34596,homologousElement_34667,homologousElement_35325,homologou…	86.35	77.03	100
3	cluster_480	homologousElement_29473,d0_peak37486,homologousElement_29654	95.4	90.79	100
126	cluster_481	homologousElement_2387,homologousElement_2241,d0_peak10434,homologousElement_2244,d0_peak10435#d4_peak8221#d30_peak6973,homologousElement_2247,d4_peak8227#d0_peak10444,homologousElement_2252,d4_peak8222#d30_peak6974#d0_peak10436,d0_peak10432,d4_peak8223#d30_peak6975#d0_peak10437,homologousElement_2261,d0_peak10443,homologousElement_2266,d0_peak10440#d30_peak6976#d4_peak8226,d0_peak10433,d0_peak10…	99.28	78.92	100
7	cluster_482	homologousElement_40072,homologousElement_11425,d0_peak57826,homologousElement_13650,homologousElement_19163,homologousElement_42627,homologousElement_52848	92.42	89.09	98.18
2	cluster_483	d30_peak76700,d0_peak33852#d4_peak26473#d30_peak22195	98.81	98.81	98.81
8	cluster_484	homologousElement_34286,homologousElement_30709,d0_peak82309,homologousElement_3211,homologousElement_30846,homologousElement_34106,homologousElement_43543,homologousElement_34177	94.95	91.38	98.28
2	cluster_485	d0_peak96300,homologousElement_47352	90.91	90.91	90.91
2	cluster_486	d30_peak80818,d30_peak78001	100	100	100
2	cluster_487	homologousElement_4652,d4_peak19437#d0_peak24654	74.72	74.72	74.72
3	cluster_488	d0_peak76677,homologousElement_47152,homologousElement_47161	84.29	84.29	84.29
4	cluster_489	homologousElement_44303,homologousElement_12084,d0_peak118875,homologousElement_14989	76.24	70	82.91
2	cluster_490	d30_peak8358,homologousElement_3094	95.89	95.89	95.89
46	cluster_491	homologousElement_46070,homologousElement_45993,d4_peak69347,d4_peak69351,homologousElement_45998,d4_peak69353,homologousElement_46003,homologousElement_46007,homologousElement_46012,homologousElement_46017,homologousElement_46022,homologousElement_46027,homologousElement_46032,homologousElement_46037,homologousElement_46042,homologousElement_46047,homologousElement_46052,homologousElement_46057,…	98.21	85.61	100
11	cluster_492	d0_peak80886,homologousElement_45109,d0_peak80861#d4_peak65288,homologousElement_45115,d4_peak65295#d0_peak80869,homologousElement_45119,homologousElement_45157,homologousElement_45175,homologousElement_45141,homologousElement_45148,homologousElement_45168	83.26	78.9	90.09
35	cluster_493	homologousElement_31285,d4_peak55474,homologousElement_11406,homologousElement_13631,homologousElement_14512,homologousElement_14863,homologousElement_19144,homologousElement_31363,homologousElement_32331,homologousElement_31452,homologousElement_31773,homologousElement_31784,homologousElement_31803,homologousElement_31818,homologousElement_31840,homologousElement_31858,homologousElement_32045,ho…	93.89	78.79	100
11	cluster_494	homologousElement_48809,d4_peak82981,homologousElement_48750,homologousElement_48753,homologousElement_48756,homologousElement_48812,homologousElement_48815,homologousElement_48818,homologousElement_48821,homologousElement_48824,homologousElement_48933	98.29	92.45	100
11	cluster_495	homologousElement_52499,homologousElement_52042,d4_peak97937,homologousElement_52474,homologousElement_52484,homologousElement_52508,homologousElement_52509,homologousElement_52481,homologousElement_52489,homologousElement_52497,homologousElement_52500	94.81	80.28	100
18	cluster_496	homologousElement_34151,homologousElement_1293,d0_peak37111#d4_peak28971#d30_peak24309#d0_peak37112,homologousElement_1362,homologousElement_34132,homologousElement_1292,d0_peak37113,homologousElement_1363,d4_peak28947#d30_peak24301,homologousElement_1184,homologousElement_1361,homologousElement_34131,homologousElement_1294,homologousElement_29154,homologousElement_34152,homologousElement_34133,h…	81.65	74.44	99.6
77	cluster_497	homologousElement_31531,homologousElement_704,d30_peak4125,homologousElement_708,d30_peak67888,homologousElement_1145,d30_peak67890#d4_peak82656#d0_peak105215,homologousElement_1148,d30_peak67892#d4_peak82657#d0_peak105216#d30_peak67893,homologousElement_1151,d0_peak59210#d4_peak48358#d30_peak40434,homologousElement_1154,d4_peak4913#d0_peak5918,homologousElement_1157,d4_peak82655#d0_peak105214,ho…	87.72	76.35	100
3	cluster_498	d4_peak98232,homologousElement_30865,d4_peak94677	79.97	79.13	80.8
10	cluster_499	homologousElement_12395,homologousElement_5147,d30_peak21648,d30_peak19454,d30_peak46097,homologousElement_15348,d30_peak45145,homologousElement_15364,homologousElement_35884,homologousElement_41076	97.36	91.89	100
2	cluster_500	d0_peak117088,homologousElement_50533	83.87	83.87	83.87
5	cluster_501	d0_peak70534,homologousElement_53128,homologousElement_53217,homologousElement_53131,homologousElement_53220	94.26	88.52	100
10	cluster_502	homologousElement_12379,homologousElement_5134,d30_peak24245#d0_peak37024#d4_peak28772,d30_peak19459#d4_peak22892,d4_peak54210#d30_peak45151,d30_peak21653,d30_peak46102,homologousElement_15347,homologousElement_35869,homologousElement_41059	96.23	88.21	99.35
5	cluster_503	homologousElement_51084,d30_peak52683,d4_peak91781,homologousElement_50894,homologousElement_51324	98.81	97.62	100
2	cluster_504	d4_peak29995,d4_peak7399#d0_peak9272	84.56	84.56	84.56
2	cluster_505	homologousElement_3612,d4_peak13327	100	100	100
11	cluster_506	homologousElement_33733,d0_peak53649,homologousElement_33736,homologousElement_33757,homologousElement_33760,homologousElement_33763,d30_peak36723,homologousElement_33724,homologousElement_33731,homologousElement_33783,homologousElement_33766	84.79	76.12	93.33
20	cluster_507	homologousElement_34648,homologousElement_501,d30_peak74653,homologousElement_3463,homologousElement_30269,homologousElement_4554,homologousElement_33942,homologousElement_45463,homologousElement_34807,homologousElement_44198,homologousElement_46793,homologousElement_46818,homologousElement_48586,homologousElement_48728,homologousElement_50381,homologousElement_51453,homologousElement_4071,homolo…	80.1	70.67	89.33
13	cluster_508	homologousElement_46920,homologousElement_2060,d4_peak35543,homologousElement_2876,homologousElement_15047,homologousElement_14980,homologousElement_33811,homologousElement_33912,homologousElement_47565,homologousElement_31921,homologousElement_34974,homologousElement_46863,d30_peak25651#d0_peak38901#d4_peak30577#d30_peak25652	82.18	73.68	91.38
13	cluster_509	homologousElement_44946,homologousElement_4428,d30_peak70764,homologousElement_3992,homologousElement_4348,homologousElement_4710,homologousElement_30299,homologousElement_44142,homologousElement_44438,homologousElement_44682,homologousElement_47859,homologousElement_44341,homologousElement_44762	96.22	94.81	98.72
46	cluster_510	homologousElement_29836,homologousElement_29029,d0_peak39115,homologousElement_3113,d4_peak30774,homologousElement_29235,homologousElement_29259,homologousElement_29315,homologousElement_29360,homologousElement_29433,homologousElement_29458,homologousElement_29526,homologousElement_29611,homologousElement_29622,homologousElement_29651,homologousElement_29669,homologousElement_29797,homologousElem…	90.96	74.55	100
5	cluster_511	homologousElement_475,d0_peak42578,homologousElement_29761,homologousElement_51937,homologousElement_52190	90.66	87.18	94.81
20	cluster_512	d0_peak39607,homologousElement_29459,homologousElement_29527,homologousElement_29623,homologousElement_29658,homologousElement_29967,homologousElement_30000,homologousElement_30029,homologousElement_30052,homologousElement_30065,homologousElement_30085,homologousElement_29539,homologousElement_29633,homologousElement_29872,homologousElement_29953,homologousElement_29983,homologousElement_30010,ho…	91.34	72.5	100
2	cluster_513	d4_peak32066,d4_peak32069	100	100	100
7	cluster_514	d4_peak32762#d30_peak27415,d0_peak41582#d30_peak27309#d4_peak32638,d30_peak27682#d0_peak41981#d4_peak33061,d4_peak32716#d30_peak27374#d0_peak41648,d0_peak41916#d4_peak32999#d30_peak27624#d0_peak41917,d0_peak41691#d4_peak32761#d30_peak27414,d30_peak27382#d4_peak32727#d0_peak41656	91.21	87.92	98.38
3	cluster_515	homologousElement_30558,d4_peak32962,homologousElement_30587	100	100	100
3	cluster_516	d4_peak42743,d30_peak35750#d4_peak42740#d0_peak52615,homologousElement_33427	83.01	80.58	85.44
5	cluster_517	homologousElement_35898,homologousElement_5155,d4_peak55402,homologousElement_12405,homologousElement_15374	99.22	98.44	100
28	cluster_518	homologousElement_19167,homologousElement_11429,d4_peak74497#d0_peak94260#d30_peak61412,homologousElement_13653,d4_peak74381,d0_peak57824#d4_peak47075#d30_peak39322,homologousElement_11896,d4_peak91944#d30_peak75693#d0_peak117974,homologousElement_35348,d0_peak94452#d4_peak74686#d30_peak61548,homologousElement_11596,d4_peak91819#d30_peak75598#d0_peak117901,homologousElement_11639,homologousElemen…	83.69	70.14	100
2	cluster_519	d0_peak120513,homologousElement_51674	100	100	100
9	cluster_520	homologousElement_29689,homologousElement_2081,d4_peak54552,homologousElement_2139,homologousElement_29690,homologousElement_48848,homologousElement_48866,homologousElement_51989,homologousElement_29925	88.44	81.68	98.48
2	cluster_521	homologousElement_53013,d30_peak78084	92.55	92.55	92.55
5	cluster_522	d0_peak44580,homologousElement_31295,homologousElement_31296,homologousElement_31297,homologousElement_31298	88.3	84.47	90.29
5	cluster_523	homologousElement_31811,homologousElement_31809,d4_peak36239,homologousElement_32052,homologousElement_32055	97.22	94.44	100
2	cluster_524	homologousElement_52643,d4_peak94715	100	100	100
7	cluster_525	homologousElement_50887,homologousElement_4944,d4_peak91936,homologousElement_35391,homologousElement_35454,homologousElement_50785,homologousElement_51093	95.74	93.02	98.84
7	cluster_526	d30_peak40419,homologousElement_14778,homologousElement_34752,homologousElement_43451,homologousElement_14941,homologousElement_34627,homologousElement_43659	97.18	95.24	97.62
2	cluster_527	d4_peak67#d0_peak85#d30_peak75,d30_peak77#d0_peak93#d4_peak70	90.13	90.13	90.13
5	cluster_528	homologousElement_31972,d4_peak20315#d30_peak17399,d0_peak10894,homologousElement_30260,homologousElement_32650	89.89	82.68	95
2	cluster_529	d0_peak64590,d4_peak51836#d0_peak64591	100	100	100
80	cluster_530	homologousElement_45819,homologousElement_773,d4_peak68725,homologousElement_3632,homologousElement_3640,homologousElement_3648,homologousElement_3656,homologousElement_3664,homologousElement_3672,homologousElement_3680,homologousElement_3688,homologousElement_3696,homologousElement_3704,homologousElement_3712,homologousElement_3720,homologousElement_3728,homologousElement_3736,homologousElement_…	97.34	73.13	100
9	cluster_531	d0_peak45767,homologousElement_31927,homologousElement_31933,homologousElement_31938,homologousElement_31944,homologousElement_31949,homologousElement_31954,homologousElement_31960,homologousElement_31966	100	100	100
3	cluster_532	homologousElement_45203,d0_peak82136,homologousElement_45206	92.81	91.67	93.94
2	cluster_533	d0_peak116335#d4_peak90656,d4_peak90653#d0_peak116332	99.16	99.16	99.16
11	cluster_534	homologousElement_32371,homologousElement_32366,d0_peak49347,homologousElement_32367,homologousElement_32369,homologousElement_32373,homologousElement_32375,homologousElement_32377,homologousElement_32379,homologousElement_32381,homologousElement_32383	100	100	100
70	cluster_535	homologousElement_45592,homologousElement_45526,d0_peak86311,homologousElement_45527,homologousElement_45528,homologousElement_45529,homologousElement_45530,homologousElement_45531,homologousElement_45532,homologousElement_45533,homologousElement_45534,homologousElement_45535,homologousElement_45536,homologousElement_45537,homologousElement_45538,homologousElement_45539,homologousElement_45540,ho…	98.44	94.55	100
7	cluster_536	homologousElement_3617,d0_peak73212#d4_peak59665,homologousElement_14057,homologousElement_35441,homologousElement_35846,homologousElement_42992,homologousElement_45622	88.8	80.47	94.07
2	cluster_537	d4_peak80748,homologousElement_47783	98.39	98.39	98.39
2	cluster_538	d0_peak34131,homologousElement_4969	78.05	78.05	78.05
15	cluster_539	homologousElement_49560,homologousElement_4345,d4_peak13535,homologousElement_4432,d0_peak73204#d4_peak59655#d30_peak49522,homologousElement_4706,homologousElement_44435,homologousElement_44677,homologousElement_47855,homologousElement_49752,homologousElement_49872,homologousElement_44345,homologousElement_44767,homologousElement_44950,homologousElement_49462	95.69	87.39	100
5	cluster_540	d30_peak30645,homologousElement_31355,homologousElement_31448,homologousElement_31737,homologousElement_31380	94.06	90.79	98.67
15	cluster_541	d0_peak105545#d4_peak83007,homologousElement_47790,homologousElement_47806,homologousElement_47789,d4_peak82867#d30_peak68040,homologousElement_47801,homologousElement_48831,homologousElement_48836,homologousElement_47805,homologousElement_48851,homologousElement_48948,homologousElement_48852,homologousElement_48740,homologousElement_48949,homologousElement_48835	87.47	74.71	97.7
16	cluster_542	d4_peak47737#d0_peak58469#d30_peak39990,d30_peak11304,d4_peak47738,d0_peak16945,d0_peak116110,d30_peak11305#d0_peak16946#d4_peak13334,d0_peak23318,d0_peak64675#d4_peak51928,d30_peak15607#d0_peak23319#d4_peak18317,d0_peak78426#d4_peak63447#d30_peak52527,d4_peak31899#d30_peak26684,d30_peak43129#d0_peak64676#d4_peak51929,d0_peak40725#d4_peak31900#d30_peak26685,d30_peak74467#d4_peak90475#d0_peak11611…	98.95	96.49	100
2	cluster_543	homologousElement_52994,d0_peak121613	90.91	90.91	90.91
3	cluster_544	homologousElement_30395,homologousElement_30350,d30_peak27301	99.34	98.68	100
4	cluster_545	homologousElement_48671,d30_peak67875,homologousElement_48652,homologousElement_48994	92.75	78.26	100
2	cluster_546	homologousElement_52984,d30_peak78064	83.91	83.91	83.91
2	cluster_547	d0_peak121551,homologousElement_52754	97.14	97.14	97.14
8	cluster_548	homologousElement_46593,homologousElement_46237,d0_peak88996,homologousElement_46481,homologousElement_46576,homologousElement_46740,homologousElement_47252,homologousElement_46663	95.09	90.91	100
3	cluster_549	homologousElement_45932,d4_peak68781,homologousElement_45933	94.59	90.09	99.1
9	cluster_550	homologousElement_43511,homologousElement_11861,d4_peak25980,homologousElement_14842,homologousElement_29203,homologousElement_34850,homologousElement_40653,homologousElement_29060,homologousElement_32279	93.6	87.93	100
8	cluster_551	homologousElement_14836,d0_peak59197,homologousElement_14884,homologousElement_29065,homologousElement_32287,homologousElement_29196,homologousElement_40645,homologousElement_43506	88.75	80.88	96.36
136	cluster_552	homologousElement_2816,homologousElement_2240,d0_peak10439,homologousElement_2242,homologousElement_2245,homologousElement_2248,homologousElement_2253,homologousElement_2257,homologousElement_2262,homologousElement_2267,homologousElement_2271,homologousElement_2276,homologousElement_2281,homologousElement_2286,homologousElement_2291,homologousElement_2295,homologousElement_2300,homologousElement_…	98.77	72	100
4	cluster_553	d0_peak12455,d4_peak9760#d0_peak12450#d30_peak8233,d4_peak9771#d0_peak12473#d30_peak8243,homologousElement_3069	82.28	79.14	84.94
3	cluster_554	d0_peak32112,homologousElement_29263,homologousElement_29462	90.97	86.67	95.28
5	cluster_555	homologousElement_51081,homologousElement_50775,d30_peak52684#d4_peak63618#d0_peak78628,d30_peak75684#d0_peak117967,homologousElement_50897	97.81	96.88	100
2	cluster_556	homologousElement_32130,d0_peak61167	83.56	83.56	83.56
3	cluster_557	homologousElement_31748,d4_peak41767,homologousElement_31761	93.64	92.73	94.55
5	cluster_558	homologousElement_642,d0_peak5763,homologousElement_1533,homologousElement_1590,homologousElement_1782	96.81	88.46	100
13	cluster_559	d4_peak55575,homologousElement_11837,homologousElement_43583,d30_peak46293,homologousElement_11835,homologousElement_11836,homologousElement_43610,homologousElement_43637,homologousElement_43714,homologousElement_43613,homologousElement_43653,homologousElement_43654,homologousElement_43693	85.79	70.73	100
7	cluster_560	homologousElement_46680,homologousElement_46584,d4_peak69432,homologousElement_46613,homologousElement_46618,homologousElement_46652,homologousElement_46689	100	100	100
2	cluster_561	d4_peak83769,d4_peak83768	91.23	91.23	91.23
14	cluster_562	homologousElement_12188,homologousElement_12186,d4_peak25831,d30_peak21620,homologousElement_12187,homologousElement_12189,homologousElement_12190,homologousElement_12191,homologousElement_12192,homologousElement_12193,homologousElement_12194,homologousElement_12195,homologousElement_12196,homologousElement_12197	96.24	88.24	100
2	cluster_563	d4_peak96547,homologousElement_52650	100	100	100
2	cluster_564	d4_peak61151,homologousElement_44004	94.44	94.44	94.44
79	cluster_565	homologousElement_14743,homologousElement_11797,d4_peak91958,homologousElement_11662,d30_peak75552#d0_peak117849#d4_peak91754,homologousElement_14495,d30_peak75724,homologousElement_14064,d30_peak49529#d0_peak73216#d30_peak49530#d4_peak59669,homologousElement_35434,d4_peak28943,homologousElement_11661,homologousElement_14494,homologousElement_14672,homologousElement_28856,homologousElement_35255,…	90.41	70.77	99.11
2	cluster_566	d4_peak85497#d30_peak70186#d0_peak109361,d30_peak70194#d4_peak85500#d0_peak109366	75	75	75
2	cluster_567	d30_peak35958,homologousElement_33442	98.53	98.53	98.53
6	cluster_568	homologousElement_47364,homologousElement_3583,d30_peak665,d0_peak60412,homologousElement_32131,homologousElement_47510	83	72.5	97.5
26	cluster_569	homologousElement_50419,homologousElement_50417,d0_peak115884,homologousElement_50418,homologousElement_50420,homologousElement_50421,homologousElement_50422,homologousElement_50423,homologousElement_50424,homologousElement_50425,homologousElement_50426,homologousElement_50427,homologousElement_50429,homologousElement_50428,homologousElement_50430,homologousElement_50431,homologousElement_50432,h…	87.97	79.66	96.55
3	cluster_570	homologousElement_31535,d0_peak45008,homologousElement_31517	96.91	96.3	97.53
2	cluster_571	homologousElement_34451,d4_peak47679	100	100	100
2	cluster_572	d4_peak16645,homologousElement_4130	97.8	97.8	97.8
4	cluster_573	homologousElement_50743,d4_peak91916,homologousElement_50652,homologousElement_50938	98.72	96.15	100
2	cluster_574	homologousElement_44069,d4_peak65732	75	75	75
2	cluster_575	d30_peak70378,homologousElement_49138	97.73	97.73	97.73
3	cluster_576	d4_peak94670#d0_peak121459,d4_peak98224#d0_peak126125,d4_peak98225	100	100	100
6	cluster_577	homologousElement_11812,d0_peak66663,d4_peak56509,d30_peak44755,homologousElement_40595,homologousElement_43560	94.74	87.2	98.25
4	cluster_578	homologousElement_50898,d30_peak75505,homologousElement_50774,homologousElement_51314	100	100	100
40	cluster_579	homologousElement_51021,homologousElement_1178,homologousElement_707,d30_peak3975,homologousElement_1177,homologousElement_1202,homologousElement_1310,homologousElement_1345,homologousElement_1369,homologousElement_3251,homologousElement_3206,homologousElement_14485,homologousElement_28970,homologousElement_30841,homologousElement_30681,homologousElement_30753,homologousElement_30821,homologousEl…	90.9	80.36	100
2	cluster_580	d30_peak5394#d0_peak7399#d4_peak6209,d30_peak50068#d4_peak60408#d0_peak74087	90.56	90.56	90.56
3	cluster_581	homologousElement_43662,homologousElement_34630,d0_peak59192	88.67	81.25	96.1
4	cluster_582	d30_peak72049#d0_peak111863#d4_peak87580,d30_peak48372,homologousElement_50603,homologousElement_51589	93.94	89.09	100
13	cluster_583	d4_peak29425,homologousElement_1908,d0_peak107652,d4_peak33441#d0_peak42298,d4_peak84400,homologousElement_33456,homologousElement_33798,homologousElement_33804,homologousElement_50076,homologousElement_47887,homologousElement_33917,homologousElement_35054,homologousElement_35509	88.27	75.24	100
3	cluster_584	d0_peak23578,homologousElement_4659,homologousElement_4660	98.53	97.89	99.17
4	cluster_585	d4_peak91778#d0_peak117870,d0_peak117801#d4_peak91700,d4_peak91833,d0_peak117962	99.77	99.3	100
2	cluster_586	homologousElement_34820,d0_peak59119	98.85	98.85	98.85
9	cluster_587	homologousElement_1841,homologousElement_127,d0_peak834,homologousElement_218,homologousElement_254,homologousElement_284,homologousElement_667,homologousElement_1258,homologousElement_1390	97.56	91.78	100
4	cluster_588	d30_peak3914,d30_peak3935,d30_peak4236,d30_peak4258	100	100	100
2	cluster_589	d0_peak30215,homologousElement_12011	88.14	88.14	88.14
2	cluster_590	d0_peak53703#d4_peak43835#d30_peak36737,d30_peak36731	98.04	98.04	98.04
3	cluster_591	homologousElement_32464,d30_peak34058,homologousElement_32465	94.67	94.67	94.67
2	cluster_592	homologousElement_52019,d4_peak95909#d30_peak78901	100	100	100
5	cluster_593	homologousElement_45913,homologousElement_45912,d0_peak86365,homologousElement_45914,homologousElement_45915	96.61	94.55	100
2	cluster_594	d0_peak39368#d4_peak30986,d4_peak30906#d0_peak39256	89.62	89.62	89.62
5	cluster_595	homologousElement_46991,d4_peak74667,homologousElement_46988,homologousElement_46994,d4_peak74669#d0_peak94428	80.78	78.7	85.71
60	cluster_596	d30_peak24583#d0_peak37402#d4_peak29312,d4_peak9879#d0_peak12591#d30_peak8349,d30_peak25991#d4_peak31042#d0_peak39426,d0_peak27545#d4_peak21575,d30_peak26161#d0_peak39708#d4_peak31255,homologousElement_29028,d0_peak37334,homologousElement_29236,d0_peak39111#d4_peak30768#d30_peak25784,d0_peak37119,homologousElement_29026,d4_peak29006,homologousElement_29238,d0_peak37476#d30_peak24637,homologousEle…	87.15	74.18	100
20	cluster_597	d0_peak105196,homologousElement_30990,homologousElement_30992,homologousElement_48614,homologousElement_48616,homologousElement_35215,homologousElement_48405,homologousElement_48618,homologousElement_48620,homologousElement_51110,homologousElement_31692,d30_peak67860,homologousElement_30989,homologousElement_30991,homologousElement_48613,homologousElement_48615,homologousElement_35214,homologousE…	78.81	71.6	96.43
2	cluster_598	homologousElement_32320,d0_peak23309	100	100	100
4	cluster_599	homologousElement_47213,d4_peak75668#d30_peak62378,homologousElement_47220,homologousElement_47434	96.09	89.61	100
2	cluster_600	d30_peak74548,homologousElement_50015	94.55	94.55	94.55
3	cluster_601	d4_peak7410#d0_peak9284,homologousElement_2128,d4_peak7404	95.94	91.89	100
2	cluster_602	homologousElement_46750,d4_peak70901	90.35	90.35	90.35
4	cluster_603	d0_peak37399,d30_peak6107#d0_peak8914#d4_peak7099,d4_peak29211#d0_peak37310#d30_peak24496,d30_peak24580	93.92	88.48	99.42
3	cluster_604	homologousElement_33997,d0_peak57740#d30_peak39220,homologousElement_34055	99.42	98.85	100
2	cluster_605	d4_peak69370,homologousElement_3156	94.03	94.03	94.03
43	cluster_606	homologousElement_53280,homologousElement_29232,d4_peak9878,homologousElement_29032,homologousElement_29294,homologousElement_29343,homologousElement_29412,homologousElement_29478,homologousElement_29492,homologousElement_29543,homologousElement_29557,homologousElement_29573,homologousElement_29948,homologousElement_29765,homologousElement_29776,homologousElement_29828,homologousElement_29838,hom…	92.08	80.23	100
21	cluster_607	d0_peak106956#d4_peak83992,homologousElement_32043,d0_peak106928,homologousElement_47787,d0_peak105650,homologousElement_47804,d0_peak105626#d4_peak83077,homologousElement_47974,d0_peak106947,d0_peak105264,homologousElement_48738,homologousElement_48752,homologousElement_48755,homologousElement_48789,homologousElement_48810,homologousElement_48813,homologousElement_48816,homologousElement_48819,h…	91.94	75	100
3	cluster_608	homologousElement_29155,d4_peak56181,homologousElement_28976	95.12	95.12	95.12
3	cluster_609	d30_peak27677,d30_peak27620#d0_peak41910,d4_peak33050#d30_peak27672#d0_peak41971	100	100	100
4	cluster_610	homologousElement_30386,d0_peak41530,homologousElement_30349,homologousElement_30435	99.67	99.5	100
112	cluster_611	homologousElement_46436,homologousElement_35187,d0_peak87701#d4_peak69700,homologousElement_35189,d4_peak70829,homologousElement_43590,d4_peak71722,homologousElement_43592,d4_peak69697,homologousElement_43630,d4_peak69424,homologousElement_43632,d4_peak70847#d0_peak89025,homologousElement_43643,d4_peak69696,homologousElement_43668,d30_peak57638#d4_peak69703,homologousElement_43670,d4_peak69693,ho…	93.2	72.4	100
3	cluster_612	homologousElement_2200,d0_peak10212,homologousElement_2201	100	100	100
8	cluster_613	homologousElement_43914,homologousElement_4060,d0_peak79530#d4_peak64280#d30_peak53250,homologousElement_4280,homologousElement_47549,homologousElement_45451,d0_peak99607#d4_peak78689,homologousElement_31913	82.51	76.04	86.99
2	cluster_614	d0_peak7768,homologousElement_44070	96.36	96.36	96.36
11	cluster_615	homologousElement_47888,homologousElement_1907,d4_peak29426,homologousElement_3581,homologousElement_33916,homologousElement_35053,homologousElement_35508,homologousElement_48988,homologousElement_31036,homologousElement_33457,homologousElement_50077	88.46	75	100
2	cluster_616	d4_peak19411,homologousElement_4793	93.79	93.79	93.79
6	cluster_617	d4_peak30993,homologousElement_29770,homologousElement_29845,homologousElement_29856,homologousElement_29915,homologousElement_29820	91.64	86.79	96.15
7	cluster_618	homologousElement_31896,homologousElement_31891,d4_peak36491,homologousElement_31892,homologousElement_31895,homologousElement_31894,homologousElement_31893	93.33	76.92	100
3	cluster_619	d30_peak11233#d4_peak13266#d0_peak16874,homologousElement_32493,homologousElement_32743	81.74	75.12	88.36
4	cluster_620	d4_peak91139#d0_peak117085#d30_peak75026,d0_peak117084#d30_peak75025#d4_peak91136,d0_peak117086#d30_peak75027,d4_peak91141#d0_peak117087#d30_peak75028	94.64	90.86	97.03
8	cluster_621	homologousElement_28951,d0_peak80200,homologousElement_35370,homologousElement_50815,homologousElement_51398,homologousElement_50717,homologousElement_51044,homologousElement_51384	94.91	87.83	100
3	cluster_622	homologousElement_44382,homologousElement_43987,d30_peak50641	91.15	91.07	91.23
4	cluster_623	homologousElement_4758,d0_peak23867,homologousElement_4755,homologousElement_4763	87.88	81.82	96.36
6	cluster_624	homologousElement_32557,homologousElement_32555,d4_peak41829,homologousElement_32553,homologousElement_32554,homologousElement_32558	87.74	84.62	94.23
49	cluster_625	homologousElement_45988,homologousElement_45983,d4_peak69349,homologousElement_45995,homologousElement_46000,homologousElement_46005,homologousElement_46009,homologousElement_46014,homologousElement_46019,homologousElement_46024,homologousElement_46029,homologousElement_46034,homologousElement_46039,homologousElement_46044,homologousElement_46049,homologousElement_46054,homologousElement_46063,ho…	98.67	78.18	100
60	cluster_626	d4_peak31192#d30_peak26109#d0_peak39621,d0_peak39604#d30_peak26095#d4_peak31178,d0_peak39709#d4_peak31256#d30_peak26162,d30_peak26100#d4_peak31183#d0_peak39611,d4_peak31269#d0_peak39722#d30_peak26172,d0_peak39714#d4_peak31263,d4_peak31312#d0_peak39766#d30_peak26210,d30_peak24516,homologousElement_3111,d0_peak37401#d4_peak29311#d30_peak24582,homologousElement_4995,d4_peak29207,d0_peak37109,homolog…	88.94	72.73	100
2	cluster_627	d0_peak94581,homologousElement_46770	95.05	95.05	95.05
2	cluster_628	homologousElement_31978,d4_peak35896	87.04	87.04	87.04
4	cluster_629	homologousElement_40446,homologousElement_11666,d4_peak28942,homologousElement_14619	98.74	98.11	100
2	cluster_630	d4_peak75815,homologousElement_47295	93.94	93.94	93.94
2	cluster_631	homologousElement_47348,d30_peak62715#d0_peak96273#d4_peak76060	75.11	75.11	75.11
13	cluster_632	homologousElement_4101,homologousElement_4095,d4_peak69142,homologousElement_4090,homologousElement_4157,homologousElement_4164,homologousElement_4213,homologousElement_4514,homologousElement_34380,homologousElement_4107,homologousElement_4170,homologousElement_4221,homologousElement_4535	91.71	84.62	98.11
44	cluster_633	d0_peak31212,d0_peak1262,d0_peak124881,homologousElement_417,d0_peak40279,d0_peak83953,homologousElement_4977,d0_peak61216,homologousElement_29703,d4_peak75620#d0_peak95773,homologousElement_44269,d4_peak72164#d0_peak91118,d0_peak71000,d0_peak122413,d0_peak45070#d4_peak35907#d30_peak30175,homologousElement_45218,d0_peak89763,d0_peak118318,homologousElement_44027,homologousElement_52006,homologous…	84.94	71.43	100
2	cluster_634	d0_peak12603#d4_peak9889#d30_peak8360,d30_peak8305#d4_peak9836#d0_peak12551	98.23	98.23	98.23
3	cluster_635	d30_peak4153,d30_peak3968,d30_peak6297	99.33	99.31	99.35
10	cluster_636	homologousElement_43821,homologousElement_43635,d4_peak52740,homologousElement_43587,homologousElement_43683,homologousElement_43761,homologousElement_43791,homologousElement_43830,homologousElement_43673,homologousElement_43711	98.55	96.3	100
3	cluster_637	homologousElement_47601,d0_peak101495,homologousElement_47593	96.84	96.2	97.47
5	cluster_638	homologousElement_14947,d30_peak40404,homologousElement_4790,homologousElement_14772,homologousElement_43444	94.87	91.03	100
11	cluster_639	homologousElement_31765,homologousElement_367,d0_peak46876,homologousElement_31754,homologousElement_32006,homologousElement_32012,homologousElement_32019,homologousElement_32354,homologousElement_31976,homologousElement_31995,homologousElement_32122	87.12	71.92	100
2	cluster_640	d30_peak29948,d30_peak29805	100	100	100
17	cluster_641	homologousElement_49726,homologousElement_44413,homologousElement_4312,d0_peak23771,d0_peak17154,homologousElement_44115,homologousElement_30277,homologousElement_44412,homologousElement_44652,homologousElement_47839,homologousElement_49536,d0_peak110422,homologousElement_49486,homologousElement_49725,homologousElement_49851,homologousElement_44978,homologousElement_49487	96.45	89.09	100
9	cluster_642	homologousElement_40355,d30_peak4079#d4_peak4844#d0_peak5878,homologousElement_11600,homologousElement_13821,homologousElement_14481,homologousElement_40408,homologousElement_43322,homologousElement_42840,homologousElement_45016	81.2	75	97.3
5	cluster_643	homologousElement_48884,d30_peak68997,homologousElement_4961,homologousElement_47913,homologousElement_47929	99.38	97.5	100
11	cluster_644	d0_peak113855,homologousElement_3039,d4_peak97369,homologousElement_34965,homologousElement_34917,homologousElement_35145,homologousElement_35551,homologousElement_46220,homologousElement_52195,homologousElement_52667,homologousElement_32211	79.38	70.19	96.39
19	cluster_645	homologousElement_44434,homologousElement_4344,d30_peak71009,d30_peak11485#d4_peak13534#d0_peak17166,d4_peak18758#d0_peak23778#d30_peak15976,d0_peak20014#d30_peak13695#d4_peak16003,d30_peak52935#d4_peak63891,d30_peak50524,homologousElement_44140,d30_peak70994,d4_peak60965,d30_peak49521#d4_peak59654#d0_peak73203,d30_peak50525,d4_peak80932,d30_peak52699,d30_peak70993,d30_peak52924,d30_peak70973,d30…	96.13	92.24	100
2	cluster_646	d4_peak47596,homologousElement_34489	100	100	100
7	cluster_647	d0_peak81573#d4_peak65786#d30_peak54487,d30_peak18410#d0_peak27543#d4_peak21574,homologousElement_1941,d0_peak84718,homologousElement_34967,d30_peak8601#d0_peak12839#d4_peak10166,d0_peak107179#d30_peak69111#d4_peak84156	73.57	71.5	75.36
14	cluster_648	homologousElement_35265,homologousElement_11669,d4_peak28944,homologousElement_14616,homologousElement_14735,homologousElement_35428,homologousElement_35490,homologousElement_43413,homologousElement_14679,homologousElement_28863,homologousElement_30965,homologousElement_40449,homologousElement_43380,homologousElement_52803	94.56	90.57	100
2	cluster_649	d4_peak29056,homologousElement_29386	82.46	82.46	82.46
24	cluster_650	homologousElement_40384,homologousElement_738,d30_peak30036,homologousElement_11590,d30_peak29847,homologousElement_5112,homologousElement_11891,homologousElement_14454,homologousElement_35821,homologousElement_41016,homologousElement_42859,homologousElement_43296,homologousElement_45036,homologousElement_31405,homologousElement_11909,homologousElement_40358,homologousElement_11609,homologousElem…	90.33	77.32	100
3	cluster_651	homologousElement_14533,d4_peak23138,homologousElement_40542	94.53	90.62	98.44
2	cluster_652	d4_peak10077#d0_peak12781#d30_peak8536,d4_peak10123#d30_peak8566#d0_peak12803	87.53	87.53	87.53
2	cluster_653	homologousElement_29926,d30_peak26154	94.44	94.44	94.44
15	cluster_654	d0_peak10367,homologousElement_55,d0_peak10369,homologousElement_2967,homologousElement_4840,homologousElement_32175,homologousElement_32185,homologousElement_32195,homologousElement_32204,homologousElement_45603,homologousElement_53051,homologousElement_4886,homologousElement_31221,homologousElement_51749,homologousElement_53076	90.2	82.93	100
13	cluster_655	homologousElement_1778,homologousElement_164,d0_peak783#d4_peak729,homologousElement_216,homologousElement_226,homologousElement_240,homologousElement_256,homologousElement_287,homologousElement_1241,homologousElement_1248,homologousElement_1314,homologousElement_1316,homologousElement_1647	95.42	81.33	100
3	cluster_656	d0_peak13105,d4_peak11359,homologousElement_47529	88.86	81.09	96.63
19	cluster_657	homologousElement_35881,homologousElement_4875,d4_peak25881,homologousElement_3623,homologousElement_5137,homologousElement_12382,homologousElement_15351,homologousElement_35872,homologousElement_41062,homologousElement_42769,homologousElement_42999,homologousElement_45628,homologousElement_5145,homologousElement_14049,homologousElement_15362,homologousElement_32640,homologousElement_41073,homolo…	92.79	84.62	100
7	cluster_658	homologousElement_31066,d4_peak33565,homologousElement_31053,homologousElement_31054,homologousElement_31056,homologousElement_31059,homologousElement_31064	87.19	72.46	95.77
2	cluster_659	d0_peak122825#d30_peak78718,homologousElement_428	79.73	79.73	79.73
6	cluster_660	d4_peak96240#d0_peak123273,d0_peak123274#d4_peak96241,d4_peak96249#d0_peak123280#d30_peak79192,d0_peak123277,homologousElement_52146,homologousElement_52152	88.55	81.13	100
3	cluster_661	homologousElement_3400,d30_peak8736,homologousElement_3529	100	100	100
3	cluster_662	homologousElement_4387,d0_peak17058#d30_peak11401#d4_peak13437,d0_peak20006	93.75	92.5	95
2	cluster_663	homologousElement_29691,d4_peak29713	100	100	100
37	cluster_664	homologousElement_47953,homologousElement_42,d4_peak82694#d0_peak105251,homologousElement_2168,homologousElement_2169,d0_peak104628,homologousElement_2193,homologousElement_2192,homologousElement_2901,homologousElement_2902,d4_peak34850,homologousElement_3188,homologousElement_3189,homologousElement_44560,homologousElement_45238,homologousElement_32314,homologousElement_47002,homologousElement_45…	87.33	74.72	100
2	cluster_665	homologousElement_3153,d4_peak10058	98.08	98.08	98.08
4	cluster_666	homologousElement_4248,homologousElement_4241,d0_peak19221#d30_peak12994,homologousElement_4254	88.75	85.54	90.36
13	cluster_667	d0_peak40050,homologousElement_3115,d0_peak39117#d4_peak30772,d0_peak39040#d4_peak30700,d0_peak57189,d0_peak39112,d4_peak74333#d0_peak94078,d0_peak39121#d4_peak30776,d0_peak57183,d0_peak39220#d4_peak30876,d0_peak39224#d4_peak30880,d0_peak39375#d4_peak30991,d0_peak39261	92.43	81.17	99.3
2	cluster_668	d0_peak92320,d0_peak92323	100	100	100
5	cluster_669	homologousElement_31836,d4_peak37425,homologousElement_31798,homologousElement_31852,homologousElement_32053	95.19	84.62	100
4	cluster_670	homologousElement_45277,d0_peak56473,homologousElement_34978,homologousElement_47166	74.46	70.97	78.72
23	cluster_671	homologousElement_13645,homologousElement_734,d0_peak57829,homologousElement_5116,homologousElement_12354,homologousElement_14458,homologousElement_15322,homologousElement_35353,homologousElement_35825,homologousElement_40388,homologousElement_41020,homologousElement_43300,homologousElement_44236,homologousElement_48893,homologousElement_49991,homologousElement_51155,homologousElement_11420,homol…	96.62	89.09	100
22	cluster_672	homologousElement_2014,homologousElement_1956,d4_peak5797#d0_peak6816,homologousElement_1958,homologousElement_1962,homologousElement_1966,homologousElement_1970,homologousElement_1973,homologousElement_1977,homologousElement_1981,homologousElement_1985,homologousElement_1989,homologousElement_1993,homologousElement_1996,homologousElement_1999,homologousElement_2002,homologousElement_2006,homolog…	98.34	82.56	100
3	cluster_673	d30_peak13300,homologousElement_11919,homologousElement_11931	91.89	91.89	91.89
8	cluster_674	homologousElement_1223,homologousElement_310,d0_peak5779,homologousElement_1332,homologousElement_1461,homologousElement_1561,homologousElement_1686,homologousElement_1747	96.63	87.65	100
20	cluster_675	homologousElement_45632,homologousElement_3627,d0_peak37019,homologousElement_4872,d4_peak22886,homologousElement_5143,homologousElement_12389,homologousElement_14045,homologousElement_35878,homologousElement_41069,homologousElement_44177,homologousElement_48638,homologousElement_53070,homologousElement_12386,homologousElement_15355,homologousElement_35876,homologousElement_41066,homologousElemen…	93.75	83.02	100
4	cluster_676	homologousElement_31393,d30_peak30142,homologousElement_31341,homologousElement_31437	100	100	100
2	cluster_677	homologousElement_15038,d4_peak3267	94.23	94.23	94.23
2	cluster_678	d0_peak39602,homologousElement_29976	98.36	98.36	98.36
7	cluster_679	d4_peak32998,homologousElement_30465,homologousElement_30484,homologousElement_30506,homologousElement_30661,homologousElement_30509,homologousElement_30531	98.77	96.3	100
3	cluster_680	d30_peak7631,d30_peak7630#d4_peak9046#d0_peak11538,homologousElement_2985	100	100	100
68	cluster_681	homologousElement_44841,homologousElement_44793,d0_peak110185,homologousElement_44795,d0_peak110154,homologousElement_44797,homologousElement_44799,homologousElement_44801,homologousElement_44803,homologousElement_44805,homologousElement_44807,homologousElement_44809,homologousElement_44811,homologousElement_44813,homologousElement_44815,homologousElement_44817,homologousElement_44819,homologousE…	99.4	95.24	100
2	cluster_682	homologousElement_232,d4_peak270	92.31	92.31	92.31
3	cluster_683	d30_peak39446,d30_peak39444,d30_peak39439	99.38	98.77	100
19	cluster_684	homologousElement_14860,homologousElement_11403,d4_peak91795,homologousElement_11782,d4_peak91735,homologousElement_13628,d4_peak91900,homologousElement_14509,homologousElement_19141,homologousElement_31645,homologousElement_32328,homologousElement_34866,homologousElement_40058,homologousElement_42614,homologousElement_51048,homologousElement_31484,homologousElement_34859,homologousElement_40566,…	94.53	87.5	100
19	cluster_685	homologousElement_44748,homologousElement_4416,d0_peak78671,homologousElement_4004,homologousElement_4359,homologousElement_4721,homologousElement_44154,homologousElement_44388,homologousElement_49351,homologousElement_49575,homologousElement_49771,homologousElement_49893,homologousElement_49901,homologousElement_30304,homologousElement_44330,homologousElement_44936,homologousElement_49327,homolo…	96.07	89.72	100
2	cluster_686	homologousElement_46507,d4_peak69977	76.24	76.24	76.24
2	cluster_687	d0_peak29399#d30_peak19733,homologousElement_11959	100	100	100
2	cluster_688	d4_peak29708,homologousElement_29694	100	100	100
4	cluster_689	d30_peak80697#d0_peak126024,homologousElement_30741,homologousElement_30810,homologousElement_30951	99.2	97.59	100
2	cluster_690	d0_peak116336#d4_peak90657,homologousElement_50497	91.62	91.62	91.62
3	cluster_691	homologousElement_32704,d0_peak52218,homologousElement_32712	86.36	85.45	87.27
4	cluster_692	d4_peak86686#d0_peak110908,homologousElement_49932,d4_peak86689,d30_peak71273#d0_peak110909#d4_peak86688	87.62	85	91.6
31	cluster_693	homologousElement_45095,homologousElement_398,d0_peak2997,homologousElement_400,homologousElement_405,homologousElement_12114,homologousElement_33922,homologousElement_2106,homologousElement_34919,homologousElement_4059,homologousElement_44068,homologousElement_34522,homologousElement_34400,homologousElement_52181,homologousElement_44477,homologousElement_47506,homologousElement_44602,homologousE…	83.75	70.93	100
2	cluster_694	d4_peak48294,d4_peak48290#d30_peak40370	100	100	100
46	cluster_695	homologousElement_44634,homologousElement_3029,d0_peak31057,homologousElement_4013,homologousElement_4039,homologousElement_4226,homologousElement_4294,homologousElement_4368,homologousElement_4500,homologousElement_11982,homologousElement_15002,homologousElement_44096,homologousElement_44163,homologousElement_44273,homologousElement_44395,homologousElement_44705,homologousElement_47823,homologou…	93.12	80	100
4	cluster_696	homologousElement_29896,d0_peak39768,homologousElement_29918,homologousElement_29932	96.76	93.75	99.31
36	cluster_697	homologousElement_51143,homologousElement_740,d4_peak55385,homologousElement_5110,homologousElement_11889,homologousElement_12349,homologousElement_13838,homologousElement_14452,homologousElement_15317,homologousElement_34358,homologousElement_35343,homologousElement_35819,homologousElement_40382,homologousElement_40681,homologousElement_42857,homologousElement_43294,homologousElement_44231,homol…	91.85	80.77	100
2	cluster_698	d4_peak13659#d0_peak17342#d30_peak11610,d4_peak13660#d0_peak17347#d30_peak11612	78	78	78
32	cluster_699	homologousElement_47642,homologousElement_47617,d0_peak102058#d4_peak80170#d30_peak65933,d0_peak102052#d4_peak80164,homologousElement_47621,homologousElement_47624,homologousElement_47625,homologousElement_47626,homologousElement_47627,homologousElement_47628,homologousElement_47629,homologousElement_47630,homologousElement_47631,homologousElement_47632,homologousElement_47633,homologousElement_4…	96.55	79.46	100
12	cluster_700	homologousElement_32365,homologousElement_32364,d4_peak39745,homologousElement_32368,homologousElement_32370,homologousElement_32372,homologousElement_32374,homologousElement_32376,homologousElement_32378,homologousElement_32380,homologousElement_32382,homologousElement_32384	97.14	92.75	100
2	cluster_701	d30_peak2851,homologousElement_48859	99.14	99.14	99.14
11	cluster_702	homologousElement_52458,homologousElement_52449,d4_peak97772,homologousElement_52436,homologousElement_52444,homologousElement_52440,homologousElement_52468,homologousElement_52455,homologousElement_52462,homologousElement_52465,homologousElement_52469	93.15	76.56	100
37	cluster_703	homologousElement_50387,homologousElement_1938,d0_peak68425,d4_peak5257,d0_peak72737#d4_peak59289,d30_peak4486,d0_peak65311,homologousElement_2098,d4_peak55889,homologousElement_4087,homologousElement_3593,homologousElement_32081,homologousElement_31094,homologousElement_32348,homologousElement_30524,homologousElement_35133,homologousElement_44275,homologousElement_32033,homologousElement_49004,h…	85.54	76.03	97.92
5	cluster_704	homologousElement_12374,homologousElement_5130,d30_peak46096,homologousElement_15342,homologousElement_35865	100	100	100
3	cluster_705	homologousElement_33835,d30_peak36943,homologousElement_33833	94.18	92.23	96.12
2	cluster_706	d0_peak78811#d30_peak52788,homologousElement_44721	90.6	90.6	90.6
39	cluster_707	homologousElement_47106,homologousElement_47075,d0_peak94499#d4_peak74723,homologousElement_47076,homologousElement_47077,homologousElement_47078,homologousElement_47079,homologousElement_47080,homologousElement_47081,homologousElement_47082,homologousElement_47083,homologousElement_47084,homologousElement_47085,homologousElement_47086,homologousElement_47087,homologousElement_47088,homologousEle…	99.04	95.18	100
7	cluster_708	homologousElement_52184,d0_peak95792#d30_peak62358#d4_peak75642,homologousElement_4792,homologousElement_51617,homologousElement_31723,d4_peak53064#d30_peak44170#d0_peak65913,homologousElement_46351	81.46	75.83	87.02
6	cluster_709	homologousElement_47318,homologousElement_4658,d0_peak96904,homologousElement_4630,homologousElement_12096,homologousElement_52178	87.32	81.82	92.98
3	cluster_710	homologousElement_48961,homologousElement_47973,d30_peak68962	100	100	100
48	cluster_711	homologousElement_34811,homologousElement_729,d4_peak82556#d30_peak67814,d0_peak10896#d30_peak7273,d0_peak116323,d30_peak9266,d0_peak108934,homologousElement_31422,homologousElement_31659,homologousElement_34570,homologousElement_31658,d0_peak60207#d4_peak48940#d30_peak40885,homologousElement_34644,homologousElement_11415,homologousElement_13639,homologousElement_19153,homologousElement_43266,hom…	87.87	71.64	100
7	cluster_712	homologousElement_15107,d4_peak28964,homologousElement_15108,homologousElement_15109,homologousElement_29104,homologousElement_29103,homologousElement_29105	82.86	77.38	86.24
7	cluster_713	homologousElement_1199,d4_peak63899,d4_peak4893,homologousElement_1347,homologousElement_34113,homologousElement_34170,homologousElement_34259	98.23	92.31	100
8	cluster_714	homologousElement_52102,homologousElement_52078,homologousElement_52076,d30_peak79001,homologousElement_52081,homologousElement_52084,homologousElement_52091,homologousElement_52096	87.14	75	100
8	cluster_715	homologousElement_46741,homologousElement_46482,d4_peak70811,homologousElement_46236,homologousElement_46592,homologousElement_46662,homologousElement_46639,homologousElement_47253	95.04	91.58	98.96
4	cluster_716	d30_peak29087,homologousElement_30489,d0_peak41690,homologousElement_30633	94.18	87.5	100
12	cluster_717	homologousElement_50047,homologousElement_50038,d4_peak88051,homologousElement_50039,homologousElement_50040,homologousElement_50041,homologousElement_50042,homologousElement_50043,homologousElement_50044,homologousElement_50045,homologousElement_50046,homologousElement_50048	91.4	84.67	96.25
5	cluster_718	homologousElement_35512,homologousElement_117,d4_peak65278,homologousElement_368,homologousElement_2860	94.25	90.38	98.08
2	cluster_719	d0_peak104394#d30_peak67224#d4_peak81846,d0_peak104294#d4_peak81775#d30_peak67157	95.16	95.16	95.16
3	cluster_720	homologousElement_485,d0_peak37411,homologousElement_29531	95.53	91.07	100
5	cluster_721	d0_peak108971,homologousElement_49068,homologousElement_49074,homologousElement_49078,homologousElement_49081	86.98	85.05	90.65
14	cluster_722	homologousElement_50529,homologousElement_50509,d0_peak117094,homologousElement_50514,homologousElement_50516,homologousElement_50517,homologousElement_50521,homologousElement_50523,homologousElement_50527,homologousElement_50531,homologousElement_50536,homologousElement_50539,homologousElement_50542,homologousElement_50545	89.26	76.36	98.18
2	cluster_723	homologousElement_34505,d4_peak46994	99.21	99.21	99.21
3	cluster_724	d0_peak74711#d4_peak60898#d30_peak50461,d0_peak73195#d4_peak59642#d30_peak49512,d0_peak74792	92.86	92.86	92.86
2	cluster_725	d0_peak93586#d4_peak73923,d0_peak99145#d4_peak78355#d30_peak64408	97.53	97.53	97.53
4	cluster_726	d4_peak91927#d30_peak75675#d0_peak117960,d4_peak91703#d30_peak75512#d0_peak117805,d0_peak117911#d4_peak91836#d30_peak75609,d0_peak117868#d30_peak75563#d4_peak91776	94.28	92	98.38
2	cluster_727	homologousElement_31279,d4_peak38905	88.89	88.89	88.89
4	cluster_728	homologousElement_1728,homologousElement_629,d0_peak6078,homologousElement_1550	96.34	95.45	97.25
33	cluster_729	homologousElement_29228,homologousElement_3109,d4_peak29324,homologousElement_29036,homologousElement_29298,homologousElement_29347,homologousElement_29416,homologousElement_29481,homologousElement_29495,homologousElement_29547,homologousElement_29560,homologousElement_29577,homologousElement_29780,homologousElement_29832,homologousElement_29842,homologousElement_29865,homologousElement_30104,hom…	93.93	81.13	100
24	cluster_730	homologousElement_13823,homologousElement_713,d0_peak37012,homologousElement_758,homologousElement_5105,homologousElement_12344,homologousElement_35814,homologousElement_41010,homologousElement_42841,homologousElement_44226,homologousElement_45018,homologousElement_51125,homologousElement_11629,homologousElement_12209,homologousElement_14075,homologousElement_14479,homologousElement_15167,homolog…	95.71	91.07	100
2	cluster_731	homologousElement_35505,d0_peak81527#d4_peak65761	98.18	98.18	98.18
3	cluster_732	homologousElement_3356,d0_peak12985,homologousElement_3533	100	100	100
19	cluster_733	homologousElement_4411,d4_peak86098,homologousElement_4010,homologousElement_4365,homologousElement_44160,homologousElement_44392,homologousElement_44702,homologousElement_48905,homologousElement_49357,homologousElement_49582,homologousElement_49777,homologousElement_49906,d0_peak19590#d4_peak15599#d30_peak13361,homologousElement_30301,homologousElement_44324,homologousElement_44742,homologousEle…	91.11	84.82	100
6	cluster_734	d30_peak26176,d30_peak8350#d4_peak9880#d0_peak12592,d0_peak39219,d0_peak40049,d30_peak26203,d4_peak31515	86.29	82.88	90.38
15	cluster_735	homologousElement_4690,homologousElement_3971,d0_peak110396,homologousElement_4324,d0_peak73202,homologousElement_4450,homologousElement_44361,homologousElement_44785,homologousElement_44968,homologousElement_49476,homologousElement_30289,homologousElement_44420,homologousElement_44662,homologousElement_49544,homologousElement_49860	93.82	89.34	98.06
4	cluster_736	homologousElement_30345,d30_peak27604,homologousElement_30555,homologousElement_30581	90.67	90.67	90.67
8	cluster_737	homologousElement_158,d4_peak1018,homologousElement_119,d0_peak866#d4_peak805,homologousElement_210,d0_peak1105,homologousElement_260,homologousElement_52432	83.96	81.18	94.23
2	cluster_738	homologousElement_4131,d30_peak14219	97.83	97.83	97.83
5	cluster_739	homologousElement_47430,homologousElement_47216,d0_peak95820,homologousElement_47210,homologousElement_47438	96	92	100
22	cluster_740	d30_peak8565,homologousElement_1180,d4_peak91810#d30_peak75590,homologousElement_1288,d4_peak47060,homologousElement_1367,d30_peak75547#d4_peak91747,homologousElement_14641,d30_peak75646,d30_peak39303,d30_peak39316,homologousElement_34145,d30_peak46155,homologousElement_34231,d30_peak75703#d4_peak91952,d30_peak39318,d30_peak80836,homologousElement_34308,homologousElement_42826,homologousElement_5…	96.99	94.12	100
4	cluster_741	homologousElement_2079,homologousElement_2078,d4_peak6655,homologousElement_2080	82.1	74.07	94.44
77	cluster_742	homologousElement_33612,homologousElement_33516,d0_peak53265,homologousElement_33519,d0_peak53260,homologousElement_33522,d0_peak53258,homologousElement_33525,d0_peak53253,d0_peak53259,d0_peak53254,d0_peak53504,d0_peak53255,d4_peak43511#d0_peak53388,homologousElement_33534,d0_peak53508,homologousElement_33536,d0_peak53507,homologousElement_33539,d4_peak43409,homologousElement_33542,d0_peak53387#d…	98.37	84.55	100
22	cluster_743	homologousElement_42865,homologousElement_724,d4_peak59965,homologousElement_11410,homologousElement_19148,homologousElement_13635,homologousElement_40328,homologousElement_40064,homologousElement_42619,homologousElement_43261,homologousElement_45047,homologousElement_52834,homologousElement_11606,homologousElement_12362,homologousElement_13845,homologousElement_14468,homologousElement_15330,homo…	96.3	83.33	100
2	cluster_744	homologousElement_31044,d30_peak38840#d4_peak46505#d0_peak57186	70.32	70.32	70.32
12	cluster_745	homologousElement_43360,homologousElement_14573,d30_peak43974,homologousElement_11711,homologousElement_14636,homologousElement_31493,homologousElement_35195,homologousElement_40491,homologousElement_48388,homologousElement_14659,homologousElement_31557,homologousElement_48427	88.94	79.55	95.56
24	cluster_746	homologousElement_46612,homologousElement_46255,d0_peak90314,homologousElement_46273,d0_peak90337,homologousElement_46291,homologousElement_46309,homologousElement_46326,homologousElement_46344,homologousElement_46678,homologousElement_46381,homologousElement_46397,homologousElement_46413,homologousElement_46429,homologousElement_46447,homologousElement_46463,homologousElement_46565,homologousEle…	98.9	86.96	100
2	cluster_747	d0_peak41444,homologousElement_29354	94.44	94.44	94.44
5	cluster_748	d4_peak82628,homologousElement_4201,homologousElement_48059,homologousElement_48325,homologousElement_48488	84.38	78.21	96.2
2	cluster_749	d0_peak20876,homologousElement_4123	96.33	96.33	96.33
6	cluster_750	d30_peak57900,homologousElement_46506,d0_peak88037,homologousElement_46505,homologousElement_46516,d30_peak57889	82.88	78.33	86.67
4	cluster_751	d0_peak46699,homologousElement_31334,homologousElement_31431,homologousElement_31402	96.08	94.12	100
13	cluster_752	homologousElement_11444,d4_peak28754,homologousElement_11443,homologousElement_12214,homologousElement_13667,homologousElement_19181,homologousElement_35634,homologousElement_19180,homologousElement_40837,homologousElement_14080,homologousElement_14429,homologousElement_14430,homologousElement_41005	87.7	75.44	100
2	cluster_753	d30_peak61562#d4_peak74701,homologousElement_30904	98.99	98.99	98.99
2	cluster_754	homologousElement_30275,d0_peak25860#d4_peak20519	81.87	81.87	81.87
7	cluster_755	d30_peak75699#d4_peak91948#d0_peak117977,homologousElement_34338,d0_peak117935#d4_peak91893#d30_peak75650,d0_peak117523#d30_peak75254#d4_peak91433,d0_peak117838#d4_peak91744#d30_peak75543,d4_peak91812#d0_peak117899,d4_peak91854#d30_peak75625	97.28	94.66	100
2	cluster_756	d0_peak12818#d30_peak8578,homologousElement_3171	85.11	85.11	85.11
2	cluster_757	homologousElement_48372,d0_peak66539	94.59	94.59	94.59
5	cluster_758	homologousElement_53197,d4_peak31271,homologousElement_29873,homologousElement_29943,homologousElement_53288	97.62	94.34	100
2	cluster_759	d4_peak9893#d0_peak12611,d4_peak9841	89.57	89.57	89.57
2	cluster_760	d0_peak98261#d4_peak77807,d4_peak41610#d30_peak34717#d0_peak51666	81.3	81.3	81.3
3	cluster_761	homologousElement_52012,d30_peak78892,homologousElement_52015	99.37	98.73	100
4	cluster_762	homologousElement_48746,d4_peak82978,homologousElement_48773,homologousElement_48827	95.06	85.19	100
5	cluster_763	homologousElement_40517,homologousElement_11738,d4_peak68709#d30_peak56910#d0_peak86338,homologousElement_14541,d4_peak68710#d30_peak56911	94.87	88.77	99.77
11	cluster_764	d0_peak96168#d4_peak75964#d30_peak62638,homologousElement_47309,d0_peak96178#d4_peak75976#d30_peak62645,d0_peak96048,d4_peak75859#d0_peak96039#d30_peak62533,d0_peak96055#d4_peak75869#d30_peak62542,d0_peak96053#d4_peak75867,d30_peak62640#d4_peak75969#d0_peak96172,homologousElement_47315,homologousElement_47322,d0_peak96078#d4_peak75893#d30_peak62559	83.33	77.1	90.7
5	cluster_765	homologousElement_44114,homologousElement_4311,d4_peak54766,homologousElement_44411,homologousElement_44979	91.07	88.68	92.59
4	cluster_766	homologousElement_44188,homologousElement_14065,d4_peak55484,homologousElement_35432	95.55	92.31	100
13	cluster_767	homologousElement_52266,homologousElement_4829,d4_peak17128,homologousElement_33933,homologousElement_44492,homologousElement_47171,homologousElement_47873,homologousElement_52907,homologousElement_46534,homologousElement_46908,homologousElement_50561,homologousElement_51444,homologousElement_51839	90.28	79.25	96.23
45	cluster_768	d0_peak39721#d4_peak31268#d30_peak26171,d4_peak9877#d0_peak12589#d30_peak8348,d0_peak37400#d4_peak29310#d30_peak24581,d0_peak27542#d4_peak21573#d30_peak18408,d30_peak26604,d0_peak37304#d4_peak29204#d30_peak24490,d0_peak39223#d30_peak25862#d4_peak30879,d0_peak37309#d30_peak24494#d4_peak29209,d0_peak39118#d30_peak25787#d4_peak30773,d30_peak24507#d0_peak37322#d4_peak29225,d4_peak30703#d30_peak25741#…	89.03	75.82	100
7	cluster_769	d30_peak26097#d4_peak31179#d0_peak39605,d0_peak39764#d4_peak31310#d30_peak26208,d4_peak31190#d0_peak39619#d30_peak26107,d30_peak26207#d4_peak31309,d0_peak39707#d30_peak26160#d4_peak31254,d4_peak31317#d0_peak39774#d30_peak26220,d0_peak39716#d4_peak31265#d30_peak26167	94.73	84.53	100
2	cluster_770	homologousElement_51946,d4_peak95136	88.89	88.89	88.89
2	cluster_771	d4_peak63448#d30_peak52529,homologousElement_3906	81.36	81.36	81.36
2	cluster_772	d0_peak47027,d0_peak46867#d4_peak37584	98.72	98.72	98.72
2	cluster_773	d0_peak57157,homologousElement_32672	83.15	83.15	83.15
6	cluster_774	homologousElement_46655,homologousElement_46229,d0_peak89033,homologousElement_46586,homologousElement_46646,homologousElement_47263	99.64	98.18	100
225	cluster_775	homologousElement_13329,homologousElement_5165,d4_peak23123,homologousElement_5247,d4_peak25945,homologousElement_5329,d4_peak25936#d30_peak21671#d0_peak33389,homologousElement_5413,d0_peak29184,homologousElement_5496,d30_peak45217#d4_peak54415#d0_peak67203,homologousElement_5579,d0_peak29216,homologousElement_5661,d0_peak29241,homologousElement_5744,homologousElement_5827,homologousElement_5909,…	99.8	92.86	100
2	cluster_776	d0_peak106814#d4_peak83860,d4_peak83862#d0_peak106816	85.71	85.71	85.71
2	cluster_777	homologousElement_451,d0_peak105643	98.18	98.18	98.18
19	cluster_778	homologousElement_44514,homologousElement_442,d0_peak92838#d4_peak73418,d0_peak3078,homologousElement_487,homologousElement_35080,homologousElement_31866,d0_peak38041,homologousElement_34927,homologousElement_4088,homologousElement_4482,homologousElement_11961,homologousElement_34529,homologousElement_40720,homologousElement_51434,homologousElement_49167,homologousElement_49966,homologousElement_…	84.7	79.7	88.97
13	cluster_779	homologousElement_52030,d30_peak75039,homologousElement_30691,homologousElement_30763,homologousElement_30831,homologousElement_31000,homologousElement_31011,homologousElement_30723,homologousElement_32564,homologousElement_48579,homologousElement_48603,homologousElement_52031,homologousElement_52032	86.2	75.38	100
7	cluster_780	d4_peak42174#d30_peak35239#d0_peak52216,d30_peak35224#d4_peak42153#d0_peak52203,d30_peak35229#d4_peak42160#d0_peak52208,d4_peak42165#d30_peak35231#d0_peak52210,d0_peak52215#d4_peak42171#d30_peak35237,d0_peak52204#d4_peak42156#d30_peak35225,homologousElement_32705	80.88	78.23	82.68
2	cluster_781	d0_peak12582,homologousElement_40728	74.85	74.85	74.85
2	cluster_782	d4_peak91451#d0_peak117541#d30_peak75274,d4_peak18081#d0_peak23006#d30_peak15440	91.94	91.94	91.94
13	cluster_783	homologousElement_47181,homologousElement_1858,d4_peak75598,homologousElement_1861,homologousElement_2236,homologousElement_47175,homologousElement_47274,homologousElement_47281,homologousElement_47188,homologousElement_47266,homologousElement_47271,homologousElement_47278,homologousElement_47270	89.69	82.69	94.34
2	cluster_784	d4_peak6855#d0_peak8526,homologousElement_2092	88.1	88.1	88.1
14	cluster_785	homologousElement_32668,homologousElement_32587,d4_peak42172,homologousElement_32571,homologousElement_32575,homologousElement_32600,homologousElement_32654,homologousElement_32660,homologousElement_32595,homologousElement_32690,homologousElement_32670,homologousElement_48609,homologousElement_32699,homologousElement_32722	81.02	71.15	100
16	cluster_786	homologousElement_52262,homologousElement_328,d4_peak93402,homologousElement_432,homologousElement_2146,homologousElement_4083,homologousElement_32581,homologousElement_43994,homologousElement_4896,homologousElement_12089,homologousElement_14985,homologousElement_29751,homologousElement_46762,homologousElement_47560,homologousElement_31982,homologousElement_45470	98.6	96.15	100
60	cluster_787	homologousElement_49792,homologousElement_49369,d4_peak86106,homologousElement_4678,homologousElement_49394,homologousElement_49397,homologousElement_49401,homologousElement_49405,homologousElement_49409,homologousElement_49413,homologousElement_49417,homologousElement_49421,homologousElement_49425,homologousElement_49429,homologousElement_49433,homologousElement_49722,homologousElement_49848,hom…	97.57	92.31	100
48	cluster_788	homologousElement_46199,homologousElement_45982,d4_peak69350,homologousElement_45987,homologousElement_45994,homologousElement_45999,homologousElement_46004,homologousElement_46008,homologousElement_46013,homologousElement_46018,homologousElement_46023,homologousElement_46028,homologousElement_46033,homologousElement_46038,homologousElement_46043,homologousElement_46048,homologousElement_46053,ho…	98.24	85.11	100
2	cluster_789	homologousElement_322,d4_peak1056	100	100	100
2	cluster_790	d30_peak24432#d4_peak29124,d4_peak29241#d0_peak37342#d30_peak24523	100	100	100
2	cluster_791	d30_peak49740,homologousElement_44201	94.51	94.51	94.51
5	cluster_792	homologousElement_1700,homologousElement_1238,d0_peak5949,homologousElement_1651,homologousElement_1658	86.63	83.33	91.74
2	cluster_793	d30_peak34050#d4_peak40850,d4_peak40851#d0_peak50912	98.67	98.67	98.67
3	cluster_794	homologousElement_3515,d4_peak81641,homologousElement_47895	98.48	96.97	100
20	cluster_795	d0_peak23780,d0_peak17168,d0_peak70464,homologousElement_4354,d0_peak74786,homologousElement_4422,d0_peak106616,homologousElement_30309,d0_peak110437,d30_peak47873,d0_peak78957,homologousElement_44149,d0_peak110143#d30_peak70763,homologousElement_44691,homologousElement_49345,homologousElement_49571,homologousElement_49767,homologousElement_49888,homologousElement_44939,homologousElement_49449	89.26	70.91	100
12	cluster_796	homologousElement_1723,homologousElement_128,d4_peak762#d30_peak691,d0_peak833#d4_peak775,homologousElement_253,homologousElement_283,homologousElement_668,homologousElement_1229,homologousElement_1259,homologousElement_1389,homologousElement_1677,homologousElement_1842	93.97	87.85	100
2	cluster_797	d0_peak117958#d30_peak75674#d4_peak91926,d4_peak91706#d0_peak117807#d30_peak75514	96.32	96.32	96.32
13	cluster_798	homologousElement_28952,homologousElement_11786,d0_peak117988,homologousElement_4291,homologousElement_40569,homologousElement_35371,d4_peak91797,homologousElement_14505,d0_peak117853#d4_peak91761,d4_peak81028,d4_peak91964,homologousElement_51043,d4_peak91972#d0_peak117993	91.62	74.7	98.43
2	cluster_799	d4_peak29215,homologousElement_29591	100	100	100
2	cluster_800	d30_peak56992#d0_peak86432#d4_peak68810,d30_peak56991	97.4	97.4	97.4
6	cluster_801	homologousElement_1680,d0_peak6088,homologousElement_156,homologousElement_206,homologousElement_263,homologousElement_1720	90.53	84.21	98.68
4	cluster_802	d0_peak110188#d4_peak86132,d0_peak20025#d30_peak13701#d4_peak16011,d30_peak70791,d0_peak78962	96.49	95	97.5
11	cluster_803	homologousElement_5076,homologousElement_5070,d4_peak22810#d0_peak29055#d30_peak19389,homologousElement_5071,homologousElement_5072,homologousElement_5073,homologousElement_5074,homologousElement_5075,homologousElement_5077,homologousElement_5078,homologousElement_5079	93.65	80.58	100
4	cluster_804	homologousElement_31541,d4_peak35820,homologousElement_31511,homologousElement_31687	96.77	95.58	98.23
22	cluster_805	homologousElement_44166,homologousElement_3022,d4_peak15819,homologousElement_4371,homologousElement_44398,homologousElement_44637,homologousElement_44708,homologousElement_48910,homologousElement_47815,homologousElement_49364,homologousElement_47827,homologousElement_49587,homologousElement_49783,homologousElement_4392,homologousElement_4467,homologousElement_44308,homologousElement_4404,homolog…	95.1	88.68	100
3	cluster_806	homologousElement_3539,d0_peak14234,homologousElement_3554	98.95	98.95	98.95
18	cluster_807	homologousElement_46792,homologousElement_500,d30_peak59282,homologousElement_4553,homologousElement_30268,homologousElement_34806,homologousElement_44197,homologousElement_45462,homologousElement_45953,d4_peak37197#d30_peak31184#d0_peak46391,homologousElement_31664,homologousElement_44281,homologousElement_48344,homologousElement_34649,homologousElement_35035,homologousElement_50492,homologousEl…	81.25	70.15	89.71
5	cluster_808	homologousElement_53124,d30_peak47935#d4_peak57667#d0_peak70533,homologousElement_53134,homologousElement_53223,homologousElement_53213	90.48	86.93	100
5	cluster_809	d4_peak26772,homologousElement_2136,d4_peak95684#d30_peak78710,homologousElement_34995,homologousElement_44442	88.96	84.21	92.31
10	cluster_810	homologousElement_28953,homologousElement_11787,d4_peak69894#d0_peak87945,homologousElement_14504,homologousElement_50716,homologousElement_51042,homologousElement_51383,homologousElement_40570,homologousElement_50816,homologousElement_51399	91.86	76.52	100
3	cluster_811	homologousElement_30835,d4_peak74382,homologousElement_30719	81.42	81.42	81.42
15	cluster_812	homologousElement_52962,homologousElement_51853,d4_peak94802,d4_peak94803#d30_peak78066#d0_peak121634,homologousElement_51852,homologousElement_51854,homologousElement_52963,homologousElement_51857,homologousElement_52968,homologousElement_52969,homologousElement_52970,homologousElement_51851,homologousElement_52961,homologousElement_52964,homologousElement_52965	87.46	72.68	98.21
2	cluster_813	d4_peak43686,homologousElement_33713	94.23	94.23	94.23
11	cluster_814	homologousElement_30933,homologousElement_29146,d4_peak10128,homologousElement_28986,homologousElement_34331,homologousElement_43735,homologousElement_51212,homologousElement_30792,homologousElement_34297,homologousElement_51012,homologousElement_51369	95.2	88.46	100
5	cluster_815	homologousElement_46941,homologousElement_40614,d30_peak61407,homologousElement_32317,homologousElement_50963	81.72	76.71	85
37	cluster_816	homologousElement_40405,homologousElement_714,d4_peak25953,homologousElement_757,homologousElement_5106,homologousElement_5121,homologousElement_12345,homologousElement_12364,homologousElement_13824,homologousElement_14435,homologousElement_15313,homologousElement_15332,homologousElement_35815,homologousElement_35840,homologousElement_40366,homologousElement_41011,homologousElement_41032,homologo…	95.02	90.62	100
17	cluster_817	homologousElement_31860,homologousElement_2945,d0_peak45384,homologousElement_31283,homologousElement_31373,homologousElement_31728,homologousElement_31792,homologousElement_31829,homologousElement_31845,homologousElement_31454,homologousElement_31708,homologousElement_31786,homologousElement_31805,homologousElement_31820,homologousElement_31842,homologousElement_32047,homologousElement_32076	92.76	76.47	100
4	cluster_818	homologousElement_4066,d0_peak96056#d30_peak62544#d4_peak75870,homologousElement_4633,homologousElement_4655	76.46	73.27	78.83
10	cluster_819	d4_peak91888#d30_peak75645,homologousElement_11856,d4_peak48360#d30_peak40435#d0_peak59211,homologousElement_14760,homologousElement_28966,homologousElement_40607,homologousElement_43432,homologousElement_43533,homologousElement_50852,homologousElement_32344	94.59	89.6	96.89
[truncated: 5,727 more rows]

## Sheet: TP-family elements
Supplementary Table 3: clustered noncoding elements across iCM development
All elements in Time-Point specific families
#chrom	start	end	element name	cluster name	timePoint
[truncated: 27,104 more rows]
